# Supplementary material for: Molecular Characterization of Differentiated-Resistance MSC Subclones by Single-Cell Transcriptomes
Source: Front Cell Dev Biol. 2022 Mar 9;10:699144. doi: 10.3389/fcell.2022.699144 (PMC8959432; doi:10.3389/fcell.2022.699144)
Supplement: Supplementary file 1 [file DataSheet1.ZIP]

Archive with 3 entries (3 files):
- Suppl. Table 1. Lysate_normalized_counts.xlsx
- Suppl. Table 2. DRvPOvDO_normalized.xlsx
- Suppl.Table 3. DRvU_MSC.xlsx
