# Supplementary material for: Molecular Characterization of Differentiated-Resistance MSC Subclones by Single-Cell Transcriptomes
Source: Front Cell Dev Biol. 2022 Mar 9;10:699144. doi: 10.3389/fcell.2022.699144 (PMC8959432; doi:10.3389/fcell.2022.699144)
Supplement: Supplementary file 1 [file DataSheet1.ZIP › Suppl. Table 1. Lysate_normalized_counts.xlsx]

## Sheet: Sheet1
Gene Symbol	MSC	D12	D19	D25
A1BG	1.51886	31.0965	4.71035	17.0253
A1BG-AS1	2.67537	10.3626	12.7881	85.9968
A2M	3.12691	8.244	18.4617	10.1052
A2M-AS1	0	5.73192	4.05613	13.7501
A4GALT	1.55705	9.53445	6.72922	13.4272
AAAS	1.55488	9.20392	15.4052	10.9382
AACS	2.0988	9.80355	67.5715	49.4516
AADAT	1.37986	16.7637	56.161	9.79307
AAGAB	6.4529	6.29895	7.853	14.8557
AAK1	13.4112	4.81001	16.1449	13.4272
AAMDC	1.63416	17.8089	59.165	9.04384
AAMP	1.71002	5.92084	13.9758	10.7582
AAR2	1.84456	9.80685	6.461	101.844
AARD	2.21045	0	8.61989	9.44311
AARS	2.0288	10.6381	6.9524	57.064
AARS2	1.38762	4.06267	10.1857	10.6675
AARSD1	2.44718	7.2219	12.2081	10.6596
AASDH	1.09648	11.6807	6.42128	91.1664
AASDHPPT	1.37539	13.0312	13.0903	34.4317
AASS	1.89552	4.19637	21.4157	16.6903
AATBC	0	2.34664	18.9714	8.24389
AATF	1.27984	6.4339	6.29765	33.6024
AATK	7.30189	2.75814	12.6476	20.1805
ABALON	1.02726	27.3168	7.3068	27.1477
ABAT	1.11724	4.41945	59.165	18.5973
ABCA1	1.88743	4.7602	23.673	22.8875
ABCA10	3.7947	3.14464	5.21105	71.6286
ABCA11P	1.60865	2.86693	7.07763	9.33671
ABCA12	0	4.02393	0	13.7501
ABCA13	1.19974	2.68262	6.89591	14.6003
ABCA17P	1.72419	0	0	9.89267
ABCA2	4.55473	13.5986	9.7665	21.9552
ABCA3	2.49671	15.1268	10.1138	85.9616
ABCA4	2.12635	2.20651	8.61989	11.8521
ABCA5	1.70762	17.8305	14.5224	93.3256
ABCA6	5.4781	5.1995	6.57456	24.1616
ABCA7	1.30043	17.2622	6.28206	12.9777
ABCA8	1.40763	7.69602	21.6993	26.6378
ABCA9	1.08177	30.4428	6.14962	10.7672
ABCB10	11.936	5.0772	6.69022	19.0523
ABCB10P4	0.689676	2.34664	6.89591	9.16672
ABCB11	6.20463	24.1436	6.07467	16.4878
ABCB5	0.775579	0	0	7.97296
ABCB6	1.35163	5.86303	10.9817	50.7176
ABCB7	1.43699	4.476	29.679	13.2985
ABCB8	6.36235	6.37095	6.37425	49.992
ABCB9	2.91613	4.19704	9.19992	8.69288
ABCC1	3.46977	4.79253	11.515	110.702
ABCC10	3.15072	6.21995	12.4342	9.6968
ABCC11	1.47631	3.07574	4.39288	6.25228
ABCC2	1.27297	10.4147	5.29668	19.9302
ABCC3	1.74093	5.56114	63.1815	13.7383
ABCC4	2.42538	9.03885	15.3776	17.2269
ABCC5	2.46326	38.8512	8.10281	25.7828
ABCC6	1.43345	7.6407	5.98069	13.346
ABCC6P1	0.730189	7.35504	0	8.32018
ABCC6P2	0.775579	0	3.65052	10.3876
ABCC9	10.9817	18.4334	14.0484	16.0287
ABCD1	3.12858	9.52013	15.4351	97.7496
ABCD2	0	4.1397	8.30794	10.3019
ABCD3	1.21506	4.73591	10.6589	100.113
ABCD4	1.96812	6.18145	61.269	19.6126
ABCE1	3.3213	20.1366	17.006	106.286
ABCF1	6.8016	20.1866	33.694	13.6008
ABCF2	6.8344	6.84265	9.8175	18.0376
ABCF2P1	2.43396	2.34664	6.66154	7.85719
ABCF3	2.18868	5.5533	13.141	11.6063
ABCG1	1.24093	6.56274	6.61044	6.60845
ABCG2	1.13664	3.15216	4.07397	9.16672
ABCG4	0.86805	13.2313	14.3331	15.1353
ABHD1	0	0	18.2526	62.3257
ABHD10	1.37722	37.7565	12.7209	19.4352
ABHD11	1.66784	6.75582	6.15811	10.7658
ABHD11-AS1	0.912736	0	0	9.70688
ABHD12	1.61965	3.89604	9.31671	51.9904
ABHD12B	0	20.8497	3.44795	16.4878
ABHD13	1.17399	8.98208	15.0049	12.34
ABHD14A	1.60804	18.362	10.1532	14.8781
ABHD14A-ACY1	1.06826	3.19572	5.5471	15.9279
ABHD14B	2.19813	13.6838	9.68343	26.6228
ABHD15	1.2108	8.10342	13.6691	49.8524
ABHD16A	2.46634	5.2788	30.6928	9.74976
ABHD16B	1.57186	2.90511	7.14038	71.9126
ABHD17A	3.34145	4.95461	6.539	17.2079
ABHD17AP1	1.40194	7.35839	8.76685	10.4876
ABHD17AP3	0.933339	2.77849	4.88224	9.89267
ABHD17AP5	3.10231	3.12885	31.0188	6.18292
ABHD17B	1.61723	11.7154	29.0448	31.6923
ABHD17C	1.42788	8.0667	5.75594	23.8922
ABHD18	1.04931	5.4767	5.4271	12.717
ABHD2	1.87415	6.91735	70.8105	61.096
ABHD3	1.05201	5.7845	5.40845	17.305
ABHD4	1.62353	8.51934	23.1335	22.6365
ABHD5	1.72931	5.95354	10.019	33.0917
ABHD6	1.1928	4.92064	7.07106	15.4265
ABHD8	1.69604	6.0265	5.6906	32.0144
ABI1	6.40395	37.3197	7.85837	102.67
ABI2	1.67881	4.72264	7.911	13.2091
ABI3	0.843267	3.75462	0	0
ABI3BP	2.2035	3.95486	17.1037	29.8261
ABITRAM	2.22598	6.85914	6.39722	31.2693
ABL1	4.92477	8.57268	23.225	14.3488
ABL2	1.93817	36.3327	6.68372	12.17
ABLIM1	3.61567	10.3163	6.16585	31.7277
ABLIM2	0.8883	4.54455	4.48723	7.38038
ABLIM3	1.68266	6.85914	6.709	15.2372
ABR	4.64293	9.88012	64.35	38.7584
ABRACL	1.65333	3.89962	6.24124	22.0814
ABRAXAS1	2.22166	3.64224	6.14775	9.07384
ABRAXAS2	3.94817	17.7418	7.45538	14.0018
ABT1	6.09325	18.1749	7.55144	97.1968
ABTB1	1.30043	9.05692	56.9735	14.0382
ABTB2	1.07565	4.39166	14.0645	91.9528
AC000068.1	1.63025	2.61383	8.62525	5.51592
AC000072.1	3.10231	2.44441	4.74284	17.4037
AC000078.1	0.689403	0	0	10.0902
AC000085.1	0.862095	5.89921	0	6.72682
AC000089.1	1.46114	3.54177	8.72042	7.87558
AC000093.1	10.1326	6.75804	53.7285	12.2675
AC000120.1	1.60847	0	4.07456	6.74044
AC000120.3	1.0734	4.44376	21.6736	6.73607
AC000123.1	6.89676	0	13.9987	8.24389
AC000123.2	1.72419	2.31663	5.1759	20.7752
AC000123.3	9.86622	29.0695	8.24223	10.1512
AC000403.1	2.29961	6.33991	6.09822	76.3858
AC001226.2	0.958901	3.01301	14.8645	9.0568
AC002056.1	2.53362	3.91983	5.77898	15.0397
AC002066.1	6.89676	0	4.05613	49.4634
AC002070.1	0.8883	18.7731	0	0
AC002074.1	0.689676	0	0	13.7501
AC002094.1	0.971418	3.05795	5.92165	14.8318
AC002116.1	4.09682	2.96247	5.06326	16.1969
AC002128.1	6.20463	9.38655	41.996	32.5082
AC002310.1	2.45237	2.23519	14.1198	9.84805
AC002310.2	7.0722	2.94762	38.8847	8.00718
AC002310.4	1.40886	4.36255	24.5172	12.9296
AC002310.5	1.11385	13.5427	22.1024	9.70728
AC002350.1	0.976556	11.4638	4.87047	22.8772
AC002451.1	0	2.31663	9.76449	29.1206
AC002454.1	0.912736	0	6.89591	12.3658
AC002456.1	2.43396	12.5032	10.499	7.62572
AC002467.1	3.15359	28.7642	11.6161	15.2772
AC002470.2	1.65988	4.28805	5.71404	4.83342
AC002480.1	10.4577	0	0	15.7611
AC002480.2	2.5479	0	0	15.4347
AC002519.1	0	3.15216	7.58855	0
AC002524.1	1.13644	27.4388	11.6717	39.4792
AC002546.1	0.620463	10.0625	12.9893	6.37837
AC002550.1	0.873916	3.52845	7.71668	14.3046
AC002550.2	2.29892	11.0326	5.74659	6.37837
AC002553.1	0	12.5032	7.75471	10.3876
AC002996.1	0.429051	0.897795	0.0239786	0.144021
AC003002.3	0.69486	1.89439	4.36222	7.03114
AC003005.1	1.41469	4.50322	23.6456	28.188
AC003005.2	6.89676	2.54752	0	0
AC003070.1	0	0	0	0
AC003072.1	4.0744	2.59616	4.52664	68.6315
AC003086.1	1.16411	5.45347	6.36424	7.62572
AC003092.1	8.91079	0	0	6.18292
AC003101.2	1.2649	24.1436	0	7.79071
AC003102.1	1.2649	3.20946	6.07467	69.9677
AC003112.1	1.23171	4.43119	28.6088	9.06272
AC003665.1	10.7565	5.5768	9.66283	10.4004
AC003681.1	1.06863	4.52799	26.761	12.249
AC003973.2	3.375e-05	5.33721	3.67159	1.44889e-05
AC003986.2	1.16411	2.96499	8.14795	9.90392
AC003991.1	6.20463	0	0	13.2169
AC004057.1	1.29192	18.4405	6.78639	91.992
AC004067.1	0	0	15.5094	6.87504
AC004069.1	1.2649	4.58554	13.8024	6.47125
AC004076.1	0	4.92319	8.3125e-14	30.0671
AC004076.2	1.72419	2.85285	9.76449	34.9838
AC004080.5	0.917507	3.46042	4.64486	6.87845
AC004083.1	0.862095	2.20651	10.3396	6.72682
AC004086.1	2.95014	46.1892	12.7747	59.0132
AC004130.1	1.82547	0	0	6.05414
AC004148.2	1.51203	7.66898	5.41602	27.1507
AC004151.1	2.19802	7.73723	18.0115	17.9064
AC004156.1	1.41154	8.98943	6.72011	24.156
AC004156.2	3.44838	3.7088	5.16981	7.97296
AC004160.1	0.766307	2.64626	19.9846	9.22548
AC004223.3	0.000458559	0.721824	0.000200104	6.48e-07
AC004224.1	1.30208	12.303	4.21586	30.2707
AC004241.1	1.68001	3.48072	8.0932	22.0282
AC004241.3	0.689676	2.68187	0	6.87504
AC004241.5	0	12.7737	42.199	18.3334
AC004253.1	0	3.82128	3.44654	11.6483
AC004263.2	9.53521	5.51628	5.52559	38.8326
AC004264.1	4.59922	2.60621	0	30.2707
AC004264.2	0	12.303	20.3699	15.5814
AC004453.1	1.99825	12.7297	15.5933	47.992
AC004461.2	1.37935	0	9.76449	58.2413
AC004466.1	0	3.1725e-11	0	9.76221
AC004475.1	2.47064	5.2887	15.1707	32.8032
AC004477.1	1.72419	6.72297	8.50454	69.3274
AC004477.3	0	0	0	0
AC004492.1	0	4.92118	4.21586	60.5414
AC004494.1	0	9.38655	0	5.82413
AC004540.1	1.37935	12.0718	7.99385	10.6306
AC004551.1	3.11273	4.78963	7.96971	11.7989
AC004585.1	1.56249	4.69327	3.44654	16.2541
AC004623.1	1.45241	0	5.43039	21.7661
AC004687.1	0	0	10.3396	0
AC004691.2	3.72e-06	0.00599802	17.2646	14.4074
AC004706.3	5.1804	4.08126	8.11034	13.0051
AC004707.1	0.913927	2.75494	7.55572	64.9545
AC004765.1	6.89676	2.97852	18.9714	58.2413
AC004771.3	4.20003	25.9616	41.4072	9.90392
AC004771.4	0.935948	0	15.8726	67.5685
AC004771.5	1.87653	4.69327	18.2526	30.7183
AC004801.1	0.775579	2.34664	0	13.7501
AC004801.6	1.51788	6.94989	4.43126	8.90367
AC004803.1	1.6356	3.27858	5.3268	14.6009
AC004812.2	1.05743	3.5813	24.3652	10.0768
AC004816.2	0.811321	3.93281	5.83583	0
AC004817.3	0.912736	0	0	24.7317
AC004825.2	0.82823	0	39.9693	7.44739
AC004832.3	0.74661	3.18e-05	0.00140799	10.5612
AC004834.1	1.14946	2.60621	19.9846	15.9459
AC004846.1	4.89309	5.58024	4.57315	9.8185
AC004847.1	0	0	0	0
AC004854.2	1.01833	2.77912	5.47673	24.7632
AC004865.2	1.55116	2.97852	6.89591	6.05414
AC004870.1	6.20463	3.12885	4.05613	0
AC004877.1	1.53579	2.68568	3.9516	13.7647
AC004877.2	1.03411	8.04786	5.16981	60.5414
AC004882.3	0.952991	3.60828	0	10.9657
AC004889.1	2.47007	7.95555	13.0444	27.3792
AC004890.1	6.20463	24.1436	21.4996	67.0265
AC004890.2	3.26035	8.08298	9.23142	21.4734
AC004893.1	0.766307	5.51628	0	5.82413
AC004893.3	1.33245	3.47758	41.4072	11.0303
AC004899.1	0	2.34664	15.5094	30.2707
AC004908.1	7.5894	7.86561	5.42039	8.32018
AC004908.2	1.24093	7.64256	5.1759	10.0902
AC004908.3	0	2.45168	3.44654	24.7317
AC004911.1	0	8.96396	5.42039	9.89267
AC004918.4	0.97419	2.41436	4.56315	62.3257
AC004922.1	1.0604	8.84979	23.6893	8.64415
AC004923.4	0	0	3.10188	20.1805
AC004925.1	0	22.0651	5.57971	19.4138
AC004938.2	1.0842	2.29277	5.16981	13.7501
AC004943.2	2.65765	3.9216	12.6226	20.1422
AC004949.1	1.19641	4.0875e-07	8.97199	1.06743e-06
AC004951.1	0	4.69327	0	7.44739
AC004951.2	5.67143e-15	23.163	0.00056747	9.30135
AC004951.3	1.15629	0	0	2.144e-10
AC004951.4	0.867992	3.99447	14.9433	9.79271
AC004967.2	0.930049	26.1571	4.52907	23.8576
AC004974.1	1.37884	5.574e-11	3.84773	1.81333e-08
AC004980.1	1.33665	3.77891	17.265	14.3637
AC004980.2	0.730189	0	7.30104	4.94634
AC004982.1	0.75894	0	3.99693	7.54102
AC004982.2	0.79947	4.02393	4.74284	18.2508
AC004987.2	1.6513	6.59508	5.56085	11.1009
AC004997.1	0.928058	5.37095	46.2776	18.4492
AC005000.1	2.20296	3.22332	27.1155	10.8253
AC005005.3	2.12635	3.75462	18.9714	15.1353
AC005014.1	3.65095	10.4248	6.20377	9.70688
AC005020.2	6.35e-11	22.0581	10.5586	5.05333e-05
AC005034.4	0.862095	0	31.0188	7.97296
AC005034.5	1.24093	3.47494	3.79427	11.3115
AC005041.1	1.03348	6.71445	8.1495	8.77906
AC005041.3	2.29892	2.20651	5.74659	7.79071
AC005041.4	0.975907	1.90286e-16	3.04167e-05	12.0963
AC005041.5	0.951474	4.17417	8.25357	6.99763
AC005046.1	2.04734	6.40276	4.88105	38.8892
AC005052.2	6.89676	13.2313	13.5799	7.56767
AC005062.1	0.999337	9.02849	10.3518	7.77419
AC005070.3	7.5894	7.64256	5.56871	33.9346
AC005076.1	1.35813	8.33547	5.57971	6.47125
AC005077.4	1.04313	0	0	6.37837
AC005081.1	8.2823	1.87731	34.4795	21.6722
AC005082.1	0.862095	0	3.79427	12.4651
AC005082.2	2.73644	2.05e-11	20.3017	12.6374
AC005089.1	0	6.15148	7.88327	0
AC005100.1	0	6.0359	0	0
AC005104.1	1.82547	0	0	19.4138
AC005154.2	0.8883	9.28526	4.98581	74.5385
AC005154.5	2.26365	4.14248	3.78362	7.86376
AC005224.3	1.04684	6.15148	9.76449	7.6657
AC005225.2	1.24093	2.9496	4.30994	7.06619
AC005225.4	0.862095	11.0326	6.20487	7.34272
AC005229.4	1.63091	5.47486	11.7758	39.9501
AC005253.1	1.53892	2.92042	9.43762	40.904
AC005255.1	1.99463	9.29445	6.69583	95.4656
AC005255.2	0.766861	5.0994	13.6934	16.9809
AC005258.1	0.134138	1.275e-07	0.000911698	0.00237967
AC005261.1	11.3501	8.8023	29.4435	11.8227
AC005261.2	1.37376	7.45524	8.08979	48.8364
AC005261.3	0	2.68187	7.85354	9.91454
AC005261.4	9.05714e-10	2.63258	7.025e-13	4.25778e-05
AC005261.6	1.49517	0.000267116	11.1023	12.1648
AC005280.1	0.86805	2.68187	3.87736	19.4138
AC005280.2	7.50127	2.60621	4.43126	16.5051
AC005280.3	1.57736	3.63e-10	0	12.8214
AC005288.1	0.984901	0.000914787	3.66162	6.52132
AC005306.1	3.96592	8.48265	3.40611	0.483308
AC005324.3	5.4e-12	2.72567	2.825e-11	0.000890473
AC005324.4	1.09899	23.6254	0.391386	4.21828
AC005329.1	3.87832	28.4275	4.33068	8.56671
AC005329.3	0.817158	23.5968	43.9187	10.141
AC005330.1	3.10231	2.75814	6.66154	0
AC005332.1	0	2.20651	4.21586	11.0001
AC005332.2	0	2.60621	7.30104	13.0033
AC005332.3	0	4.71937	44.5496	8.32018
AC005332.4	1.57026	6.33991	8.28144	15.6669
AC005332.5	1.54289	3.04113	6.36881	10.4575
AC005332.6	2.3649	5.2767	31.0225	24.8836
AC005400.1	2.06821	0	15.5094	6.87504
AC005476.1	7.9947	6.0359	4.74284	6.72682
AC005476.2	1.75354	0	3.79427	5.49593
AC005480.1	2.67327	5.24545	15.5979	6.55491
AC005498.3	0.82823	5.00128	44.2047	13.8655
AC005519.1	2.42491	2.88319	4.52664	67.2625
AC005520.1	3.74709	0.000128177	0.000104167	10.4634
AC005520.2	0.620463	5.60815	11.7759	68.6315
AC005520.5	2.52233	2.82365	34.4586	1.236e-07
AC005523.2	1.24816	5.48036	12.6934	10.9371
AC005532.1	2.60415	0	0	31.8918
AC005534.1	0	2.0859	5.21503	20.1805
AC005538.2	1.06398	3.7362	20.0963	19.3887
AC005540.1	8.84603	22.1624	10.872	9.78737
AC005562.1	3.67313	6.50148	5.78961	21.3898
AC005592.1	2.29892	22.0651	6.32379	9.70688
AC005606.2	9.10154	2.74223	4.32866	18.407
AC005618.1	2.6649	2.85285	22.4362	18.3534
AC005618.3	2.86397	3.51128	4.41714	15.366
AC005618.4	1.46038	3.12885	5.42039	10.8361
AC005622.1	1.21698	26.2225	36.5052	7.77419
AC005632.2	0	6.94989	0	8.32018
AC005632.5	2.06821	0	0	7.79071
AC005666.1	0	2.75814	4.78303	15.8333
AC005670.2	0.991219	1.79961	9.82528	12.3851
AC005670.3	4.18387	4.4898	6.20505	17.4739
AC005674.2	1.29901	26.4626	21.9171	13.4303
AC005682.1	1.24093	11.0326	4.88224	5.82413
AC005696.1	0.862095	3.75462	9.76449	8.37831
AC005703.6	0.987649	5.51628	4.30994	8.82006
AC005726.1	1.26923	3.19812	5.25842	14.6521
AC005726.2	0.986117	3.10765	12.7353	16.8194
AC005726.3	0.886376	2.08497	31.0188	13.7501
AC005726.5	2.18513	4.00473	0.151018	22.0906
AC005730.2	0	0	5.74659	15.5814
AC005736.1	2.21045	3.82128	6.9012	9.98756
AC005740.4	0	0	3.10188	19.4138
AC005747.1	5.5033	3.15216	3.87736	34.2507
AC005759.1	1.89735	7.72658	4.33977	31.8918
AC005759.2	2.06821	0	0	4.94634
AC005775.1	1.31796	24.7535	0	7.67035
AC005776.2	0.730189	10.4248	4.33977	13.7501
AC005785.1	7.39796	24.9466	7.09336	33.759
AC005785.2	1.04313	10.4248	10.3396	0
AC005821.1	1.04313	4.69316	0	8.26466
AC005822.1	5.24655	7.45853	12.6422	8.32032
AC005831.1	2.03458	9.51396	5.70989	71.6286
AC005832.4	0.891748	11.6472	5.19104	9.96331
AC005833.1	1.23022	3.72963	9.49542	10.8018
AC005833.2	0	0	0	0
AC005837.1	0.89383	2.98842	4.47022	12.0488
AC005839.1	1.72419	3.2452	9.03508	18.544
AC005840.1	14.2991	14.8153	10.3721	14.4881
AC005840.3	0.945043	3.82128	39.0579	35.2802
AC005840.5	1.82547	1.87731	9.48569	11.6483
AC005842.1	7.30189	2.20651	13.0193	12.3658
AC005865.2	4.14115	0	0	0
AC005912.1	2.47288	4.10861	7.644	85.4456
AC005943.1	1.3856	3.46014	5.71585	17.4597
AC005954.1	3.96657	3.57144	29.0335	96.1488
AC005972.3	0	7.35504	6.50966	9.44064
AC006001.2	0.999337	3.01795	7.47872	12.8622
AC006001.3	1.3319	35.205	20.1392	12.1302
AC006001.4	1.29078	4.5333	16.8747	10.2667
AC006026.1	2.06821	4.16993	4.21586	7.22405
AC006027.1	0.0067199	0.612924	43.223	3.16122
AC006033.2	0	0	0	0
AC006042.3	0	0	3.44654	0
AC006058.1	2.6756	4.55734	58.6955	17.3509
AC006058.3	1.65646	2.97852	17.2398	10.8361
AC006058.4	2.4171	3.14259	25.5227	39.1673
AC006059.1	3.09791	6.72297	7.06477	13.0913
AC006059.2	0.791499	2.85429e-16	7.95e-13	6.93336
AC006059.5	0.938645	4.81356	32.0114	9.38795
AC006064.2	1.59746	4.1561	4.07336	7.43348
AC006064.6	0.952086	3.11669	9.77643	43.0392
AC006077.2	0.886376	2.34664	6.20377	11.0141
AC006111.2	6.89676	3.12885	0	8.7809
AC006115.2	8.95e-06	3.9275	15.5099	6.67947
AC006116.1	1.72419	0	3.44654	8.26056
AC006116.10	0	7.73669	4.64383	6.56382
AC006116.11	1.03525	2.96496	14.9771	18.1763
AC006116.7	2.5329	0.188237	1.9872	23.9833
AC006122.1	0.843267	0	0	0
AC006128.1	2.34201	6.1401	11.0916	9.85978
AC006130.3	0.689403	2.68187	3.44795	20.7752
AC006160.1	0	2.31663	4.21586	8.32018
AC006213.1	0.951047	2.7447	5.27131	39.6588
AC006213.2	2.27777	3.3472	10.1172	19.7795
AC006213.3	0.730189	0	9.48569	10.8361
AC006213.4	0	2.62187	19.529	11.4386
AC006213.6	1.6202	4.44611	9.81546	22.9754
AC006213.7	1.03411	2.0859	4.33977	8.90367
AC006238.2	0	4.69327	0	7.79071
AC006252.1	0.620463	2.08497	4.30994	58.2413
AC006254.1	0.943825	6.00108	5.89761	74.7036
AC006277.1	0.689676	3.30783	10.6307	12.4651
AC006329.1	1.07245	6.95071	11.5108	23.5373
AC006330.1	0	4.92118	7.75471	11.6483
AC006333.2	3.04905	4.54455	47.8456	11.4881
AC006378.2	1.03411	7.86561	3.44654	18.3334
AC006435.1	1.38066	8.37e-07	1.72183	0.000143091
AC006435.2	0	9.38655	9.48569	0
AC006449.2	1.14946	6.2577	0	10.1743
AC006449.5	1.0705	2.46373	5.51417	7.69296
AC006449.6	0.946078	9.47474	4.66866	9.02
AC006449.7	0	6.555e-13	0.0108041	1.29333e-07
AC006453.2	10.4073	3.43297	12.5913	14.2703
AC006460.1	0	0	6.0842	7.22405
AC006460.2	0	12.8378	4.56315	15.1628
AC006480.2	0.781245	2.85285	42.9992	17.3319
AC006486.1	2.23e-13	1.65e-08	2.11667e-10	1.92533e-07
AC006486.2	1.18319	2.9496	8.61989	67.0265
AC006487.1	0	1.88022	0	0
AC006504.1	1.72419	6.94989	5.09247	14.2225
AC006504.5	1.05026	10.6378	6.76987	14.2409
AC006504.7	1.62976	24.1436	9.48569	11.5546
AC006511.2	0.620463	2.31663	34.4795	0
AC006511.3	1.73381	6.12426	4.91969	7.71515
AC006511.5	0.758432	2.32161	3.60956	16.5237
AC006518.1	0	11.0326	5.42039	24.7317
AC006538.1	6.74235	12.8225	8.02438	14.3613
AC006538.2	4.20003	3.45012	5.60904	16.3861
AC006538.3	1.26288	9.49383	5.09745	38.8746
AC006547.1	1.47364	28.6551	8.84095	10.031
AC006942.1	0.864633	9.41069	0	6.47125
AC006946.2	0	3.93281	3.99693	6.23257
AC006970.1	3.7947	3.75462	3.99693	58.2413
AC006971.1	1.03411	4.82872	34.4795	7.25707
AC006978.1	2.80002	2.87642	46.2319	11.6613
AC007000.1	0.811321	7.86561	3.87736	8.74596
AC007032.1	0.870973	0.119231	5.6879	10.9899
AC007036.3	3.02e-14	3.09303	21.847	0
AC007036.4	1.53e-10	2.71071	5.50488	0.00132808
AC007038.1	2.29892	4.58554	11.4932	67.8692
AC007038.2	0	5.51628	4.88224	6.87504
AC007040.2	1.06377	5.25139	31.299	7.07478
AC007041.1	1.27297	2.81774	8.14795	6.60845
AC007066.2	1.1421	5.37838	4.72474	14.4227
AC007068.1	1.23581	4.79906	21.0095	32.0784
AC007098.1	8.34213	26.2225	7.23902	8.26056
AC007114.1	1.35813	14.3821	12.1964	14.3257
AC007182.1	1.08316	2.64988	16.9108	6.55463
AC007182.2	1.99867	13.3425	4.6008	14.1121
AC007191.1	9.94032	3.43297	52.529	7.11123
AC007192.1	1.89557	7.68552	31.5145	95.0944
AC007216.3	3.10231	6.2577	0	20.7752
AC007229.1	4.34384	2.91362	21.9171	10.2327
AC007238.1	1.5514	18.1791	7.75775	33.4179
AC007240.1	0.689676	2.41436	13.8024	30.2707
AC007256.1	2.29892	2.68187	6.32379	4.94634
AC007262.2	1.21698	5.33699	11.4932	0
AC007279.2	6.3866	3.82128	1.65e-07	9.96903
AC007283.1	0	16.753	7.95e-14	4.432e-05
AC007285.1	2.98586	2.95209	8.87212	9.64369
AC007292.1	0	2.97852	9.76449	11.6483
AC007292.2	6.20463	2.45168	7.5314	12.7567
AC007318.1	3.35	40.7349	13.7389	13.0961
AC007318.2	1.35711	6.221	6.21075	9.43968
AC007319.1	1.1421	0	0	8.12706
AC007326.4	1.02153	2.74055	10.5604	64.7632
AC007336.1	0.689403	6.2577	4.43126	63.7837
AC007336.3	2.20672	7.6722	12.2349	15.2971
AC007342.3	0.689403	2.0859	6.20377	0
AC007342.7	1.16411	3.57234	10.1849	72.1135
AC007362.1	0	0	3.44795	8.24389
AC007364.1	1.0842	2.20651	3.65052	8.92562
AC007383.2	3.09245	3.0095	6.38923	76.9193
AC007383.3	2.64e-10	20.7958	3.99939	4.82106
AC007384.1	9.33819	2.68187	11.4932	10.2327
AC007387.1	7.30189	13.2313	8.50454	10.0902
AC007389.1	0.948675	3.12885	0	6.70265
AC007390.2	1.9091	3.51579	42.1741	23.5646
AC007405.3	1.38038	2.20651	3.44654	39.6743
AC007406.5	1.10709	6.3975	53.222	9.63093
AC007448.3	1.72419	2.75814	0	24.7317
AC007448.4	1.89735	26.6849	5.91531	22.0282
AC007485.2	2.36519	4.28293	6.49463	28.6816
AC007541.1	1.01034	4.12421	16.0597	38.945
AC007560.1	3.44838	3.37098	3.44654	12.7567
AC007566.1	1.94599	8.38523	25.35	18.4501
AC007569.1	1.11606	18.7731	7.30104	7.06619
AC007610.4	3.65095	20.8497	7.99385	23.8762
AC007611.1	0.620463	2.46059	5.81996	15.3839
AC007613.1	0	23.8338	6.73712	65.4964
AC007620.2	2.89661	2.21685	9.65147	6.01333
AC007622.2	1.38013	5.74214	0	27.5002
AC007637.1	0	20.8497	18.2526	10.3876
AC007655.2	2.52577	0	4.91701	6.49197
AC007663.3	0	0	0	21.2612
AC007663.4	1.0842	3.01795	15.5094	30.2707
AC007681.1	3.44838	8.65386	4.14072	60.5414
AC007683.1	1.06333	5.11305	7.16457	9.98756
AC007684.1	1.03411	0	4.30994	18.3334
AC007686.3	9.05722	6.55257	22.4233	9.60059
AC007688.1	1.03529	4.02487	5.10977	36.2854
AC007695.1	3.10231	2.60621	5.40539	6.72656
AC007728.2	1.2649	0	4.30994	17.3319
AC007731.1	0.982423	3.56774	5.08127	9.8045
AC007743.1	0	0	0	6.23257
AC007750.1	1.25983	10.5617	10.4058	39.2986
AC007773.1	1.46038	2.64626	11.4932	8.64877
AC007780.1	2.5e-16	4.69248	4.25461	7.94394
AC007786.1	0.775579	18.7731	0	6.18292
AC007787.2	0.689676	3.75462	5.21503	4.94634
AC007823.1	0	4.02393	0	7.22405
AC007842.1	3.44838	6.49039	5.52559	9.28807
AC007877.1	2.60415	0	0	24.4712
AC007878.1	1.55116	10.4248	4.42047	12.4651
AC007881.4	0.912736	2.50064	14.478	6.50165
AC007899.1	0.823608	6.875	3.93812	15.2364
AC007906.2	1.54896	5.19232	4.14072	77.8901
AC007920.2	0	0	0	6.87504
AC007938.2	0	2.54752	23.7441	22.6871
AC007938.3	1.82753	0	3.45245	8.57894
AC007969.1	2.8461	4.48234	7.26669	17.773
AC007996.1	3.28008	28.1741	5.18741	15.0397
AC007998.2	1.07697	0	4.54257	59.9453
AC007998.3	0	0	0	7.06619
AC008012.1	5.36585	4.55516	4.51073	18.3235
AC008014.1	2.83513	3.51513	13.3231	7.75923
AC008026.1	1.95311	6.33991	4.29992	11.1711
AC008033.3	0.912736	0	0	21.6722
AC008038.1	3.94802	6.19117	20.4511	41.8152
AC008040.1	0.689676	5.48776	15.1536	8.90367
AC008063.1	0.689403	0	0	7.55821
AC008073.3	3.1983	18.9046	0	0
AC008074.2	7.5894	11.7984	6.0842	12.4651
AC008079.1	1.1243	9.29785	8.98205	7.61361
AC008105.3	7.675e-09	2.29277	3.10188	22.9705
AC008115.3	2.5298	8.20197	4.21586	6.92508
AC008119.1	0.948675	5.00128	8.59983	23.1135
AC008124.1	1.61977	3.73247	7.20906	45.8968
AC008126.1	2.80002	5.19232	10.8585	10.0801
AC008147.2	1.11606	2.9496	10.9586	11.4386
AC008149.1	4.15649	0	0	7.89925
AC008149.2	0.620463	1.87731	3.87736	6.18292
AC008163.1	2.60415	0	3.10188	0
AC008264.2	1.445e-05	25.3432	1.81783	8.64613
AC008267.5	2.45339	5.28665	8.3025	24.9573
AC008269.1	0	3.75462	5.42039	31.1628
AC008280.3	0.886376	4.02393	13.0193	0
AC008393.1	8.60068	2.46059	21.4996	71.1123
AC008397.2	0	12.6202	0.0248643	0.00703352
AC008427.1	2.07057	2.60621	6.0842	14.5603
AC008429.1	0.933339	2.35968	6.0842	11.1711
AC008429.2	10.8374	5.7894	9.63192	14.8768
AC008438.1	0.689403	2.75814	7.75471	8.64877
AC008443.1	1.09727	4.95242	8.43233	43.0152
AC008443.5	0.689403	3.47494	4.56315	7.85719
AC008467.1	4.0744	5.73192	31.0188	63.7837
AC008481.1	3.44838	3.93281	37.9427	7.56767
AC008494.1	7.30189	10.4248	0	6.47125
AC008494.3	0.893283	5.76074	20.998	7.28016
AC008507.1	0.766307	3.12885	4.56315	7.79071
AC008522.1	1.57104	3.18171	7.73693	11.789
AC008532.1	1.95311	0	12.6476	62.3257
AC008537.2	1.21698	3.47494	36.5052	10.6306
AC008537.3	2.17192	5.60815	4.59879	78.9583
AC008537.4	1.98074	24.0677	11.7575	10.5875
AC008543.1	0.130357	8.96487	12.8806	5.49593
AC008543.5	0.620463	6.94989	0	6.18292
AC008554.1	3.3972	17.5602	7.13881	44.3148
AC008555.7	2.29892	13.1113	4.74284	21.6722
AC008556.1	1.46038	9.38655	0	49.4634
AC008567.3	0	2.20651	12.1684	24.7317
AC008581.1	0.050737	0.000357867	1.125e-05	4.46e-08
AC008581.2	0.831177	17.1792	3.50137	7.67441
AC008608.2	3.65095	3.44908	17.2398	0
AC008622.2	1.78011	30.8634	6.10583	8.15456
AC008632.1	0	0	0	9.16672
AC008635.1	2.43946	0	8.63072	0
AC008663.2	1.37935	2.08497	4.43126	9.11195
AC008676.1	1.03411	0	0	0
AC008686.1	0	2.40539	7.65442	11.9984
AC008687.4	2.06821	0	0	58.2413
AC008687.7	0.808368	0	0	6.52285
AC008735.1	0	2.68187	6.32379	8.32018
AC008735.2	1.11606	5.19232	41.996	30.2707
AC008735.4	3.65095	3.20946	4.88224	6.92508
AC008736.1	0.730189	4.48198	4.66622	15.5814
AC008736.2	2.5298	12.0718	9.76449	8.90367
AC008738.4	0	7.86561	45.7315	0
AC008738.7	0.0059144	0.000756417	0.0253812	0.0234973
AC008742.1	0	5.21242	7.58855	0
AC008750.5	0	6.2577	7.30104	0
AC008750.8	1.20915	7.13796	4.2431	5.65273
AC008752.3	1.95311	23.5968	6.32379	9.8045
AC008755.1	6.38605	9.2721	62.6035	11.2902
AC008758.1	0.00129981	2.79935	27.234	2.63394
AC008758.3	0	2.20651	0	6.23257
AC008758.4	0	0.00487397	0	0.00168084
AC008760.1	0.912736	3.47494	0	7.79071
AC008763.3	1.22057	3.34007	44.7135	66.187
AC008764.2	4.14115	1.87731	18.2526	9.44064
AC008764.4	0.00542823	0.000114142	0.00252307	0.159031
AC008764.6	1.07509	4.84492	8.68682	14.9744
AC008764.8	0.950879	13.195	5.62259	8.69179
AC008764.9	1.12377	6.8217	9.1263	16.9673
AC008770.2	0.77561	4.76219	11.0245	5.3734
AC008770.4	0.121656	2.36735	5.51335	4.46786
AC008771.1	1.8225	3.02745	23.4895	8.96416
AC008806.1	0	1.87731	13.0193	11.0001
AC008840.1	0.759658	4.18889	9.68711	72.7538
AC008870.2	8.50539	5.51628	4.74284	36.2854
AC008875.1	0.976556	0	0	7.08708
AC008875.2	1.30208	3.82128	7.30104	12.5331
AC008875.3	2.96725	15.0938	7.50414	9.15896
AC008878.2	9.08516	10.3885	4.85644	9.32524
AC008878.3	2.03063	2.09287	3.32088	5.50486
AC008894.2	11.3044	5.30975	5.94333	12.6815
AC008894.3	12.3512	6.54618	5.50745	92.9576
AC008895.1	3.7947	3.12885	4.43126	7.28016
AC008906.1	0.812002	3.27719	5.31853	7.22772
AC008906.2	2.08898	6.6469	8.63771	6.94384
AC008915.2	3.25025	29.2307	8.05933	74.6022
AC008937.1	3.1769	4.69327	4.43126	6.18292
AC008937.3	1.03411	12.0718	4.92565	10.6306
AC008945.2	1.24093	3.12885	0	6.72682
AC008957.1	1.72419	9.38655	0	4.94634
AC008957.3	8.50539	3.58188	6.16585	25.3683
AC008966.1	0.969917	15.9754	5.32805	41.482
AC008966.2	0.912736	0	0	0
AC008969.1	3.4803	3.39853	9.01633	14.7172
AC008972.2	0.886376	0	0	24.7317
AC008982.1	1.36029	5.96449	5.23932	13.6041
AC009005.1	0.79947	6.94989	0	65.0165
AC009022.1	1.06232	3.91699	8.62167	11.4275
AC009041.2	1.2649	10.4248	3.90579	22.6231
AC009041.4	0.811321	7.86561	11.4932	9.89267
AC009053.1	10.1729	30.051	6.21217	27.6547
AC009053.2	1.89735	20.8497	3.83106	6.37837
AC009053.3	1.1421	3.57234	8.61989	7.22405
AC009061.2	0.81488	24.6059	18.2526	36.9019
AC009065.1	1.36379e-05	4.76709	0.000877096	14.0472
AC009065.4	2.17192	5.73192	6.07467	16.4878
AC009065.5	0	0	12.1684	20.1805
AC009065.8	0	2.62187	7.58855	16.4878
AC009070.1	1.04421	2.48536	0	4.70816
AC009078.1	0.8883	4.92118	11.1374	22.3422
AC009078.3	1.08502	2.50064	4.54612	9.31644
AC009084.2	0.628679	2.5856	7.08712	7.85719
AC009086.2	1.24093	2.60621	7.30104	5.49593
AC009088.1	0	6.2577	0	0
AC009088.2	2.06821	4.02519	4.37853	10.1139
AC009090.4	0.808529	4.71251	5.74659	32.1695
AC009090.5	0.789508	1.14029	0	57.0001
AC009090.6	1.16103	6.88808	5.39827	16.1293
AC009093.1	1.33066	12.5032	5.91531	13.9059
AC009093.10	0	11.3287	17.2398	9.04668
AC009093.2	1.1421	0	7.75471	8.12706
AC009093.8	1.95311	0	3.86183	6.37837
AC009093.9	1.96e-09	2.66142	0	8.57026
AC009097.4	0.886376	3.75462	3.10188	6.87504
AC009107.2	8.94747	4.66005	11.9719	19.9679
AC009108.3	0	5.51628	9.48569	9.44064
AC009113.1	1.93368	3.22994	26.0898	13.8867
AC009118.2	7.76792	1.233e-12	6.28991	5.0963
AC009118.3	1.03411	10.4248	18.9714	70.5605
AC009119.1	1.29374	2.66849	10.8012	23.7012
AC009119.2	3.90623	2.30535	8.29312	12.6828
AC009120.1	6.20463	0	3.10188	8.12706
AC009120.2	1.4476	4.5747	8.95458	8.8888
AC009120.3	0	5.21242	6.50966	22.0282
AC009126.1	1.51877	3.02862	5.2368	35.3351
AC009133.1	10.1758	7.5072	6.68391	40.1264
AC009133.2	0.015327	5e-06	0.000463	0.00171492
AC009133.4	0.216907	2.33451	7.05e-12	0.00519765
AC009133.6	2.66922	7.70175	3.80096	9.16498
AC009139.2	3.6e-11	2.715e-10	1.2e-05	8.96e-06
AC009148.1	1.0842	2.68187	39.9693	18.3334
AC009159.3	0.862095	0	4.05613	12.4651
AC009163.2	0.730189	3.4798	12.2244	15.9459
AC009163.6	1.05001	2.45168	5.91531	8.95357
AC009228.1	1.24238	2.62187	4.88598	7.29571
AC009236.1	1.55116	0	13.0193	11.3115
AC009237.14	3.48633	5.17115	8.718	17.1608
AC009237.15	0	2.29277	6.20377	19.4138
AC009237.3	4.95129	3.13721	25.2948	16.2075
AC009237.8	0	7.64256	4.56315	0
AC009244.1	2.10001	6.33991	22.2748	11.6483
AC009245.1	1.19633	4.33279	8.15864	21.869
AC009269.4	1.14946	10.4248	0	14.5603
AC009275.1	4.51797	6.93871	42.5227	11.9381
AC009283.1	0.781245	5.63482	45.4612	8.06341
AC009299.2	4.1547	34.989	14.3305	14.1478
AC009299.3	0	2.68187	0	33.0422
AC009302.1	2.94727	12.6798	43.8342	14.5141
AC009303.4	2.32343	2.53597	8.76685	6.99677
AC009309.1	0.811321	5.73192	7.30104	65.0165
AC009318.1	1.38038	24.1436	13.8024	35.8143
AC009318.2	2.43396	2.54752	7.81159	67.0265
AC009318.3	0.775579	2.31663	4.30994	20.7752
AC009362.1	0	0	0	0
AC009403.1	4.51797	13.9506	23.4497	9.39981
AC009403.2	1.37935	4.16993	6.66154	29.1206
AC009404.1	1.12949	7.7109	6.00188	15.9801
AC009412.1	5.50525	5.80835	7.12069	31.3032
AC009486.2	1.03411	6.2577	3.44795	16.4878
AC009487.2	1.21831	34.3464	9.56658	18.3262
AC009506.1	1.3446	4.46584	45.6894	9.38487
AC009506.2	0.885315	4.80004	7.14717	31.0458
AC009509.1	7.075e-13	0	0.00219882	18.5063
AC009509.4	0.843267	1.87731	0	0
AC009533.1	1.33403	2.81774	8.76685	11.1711
AC009549.1	1.37935	0	0	6.37837
AC009554.2	0	12.303	8.61989	13.0033
AC009570.1	7.30189	0	17.2398	30.2707
AC009630.1	0.655189	3.60917	6.52803	28.8693
AC009630.2	1.1806	1.12783	1.25e-15	62.136
AC009630.3	0.287706	8.41384	0.0156142	0.47085
AC009630.4	0	2.46059	10.3396	0
AC009690.1	0.00422653	9.7493	7.15918	12.7567
AC009690.2	2.93908	13.7602	23.2653	7.90593
AC009690.3	1.60502	5.205e-07	0.048189	3.76402
AC009779.2	1.73702	4.76713	6.61487	8.83256
AC009779.3	1.81163	6.75462	58.6545	17.2486
AC009802.1	0	0	0	11.6483
AC009812.1	0.955369	21.7826	4.54765	18.9225
AC009812.3	0	22.9277	10.3396	6.18292
AC009812.4	1.72419	2.53597	4.92565	31.1628
AC009831.1	2.12059	8.28841	7.1626	8.26878
AC009879.3	1.27856	4.16897	5.13583	1.14858
AC009902.2	0.985251	0	19.529	0
AC009902.3	1.37935	5.51628	4.74284	0
AC009948.1	1.03529	3.07574	6.32379	7.44739
AC009948.2	1.66147	5.067	0	8.32817
AC009948.3	0.813967	10.4248	0	7.76652
AC009949.1	0	5.21242	0	4.94634
AC009950.1	1.5e-13	2.49051	41.6094	18.757
AC009951.3	1.21698	25.9616	7.52923	6.23257
AC009955.4	0	7.7507	3.87135	0
AC009961.1	0.730189	0	3.79427	7.28016
AC009961.4	1.0186	2.35968	7.81658	24.1902
AC009962.1	1.2649	5.21242	15.5094	20.1805
AC009977.1	0.843267	22.0651	11.4932	0
AC010132.3	1.72036	7.30572	8.53829	14.2874
AC010132.4	1.04313	7.35504	0	7.06619
AC010136.1	0	0	0	0
AC010168.2	2.07057	2.64626	5.43629	10.0929
AC010173.1	1.43345	4.02393	6.89591	7.85719
AC010186.2	5.3457	29.0002	6.20091	30.3003
AC010186.3	4.71078	28.0408	7.74407	12.0719
AC010197.2	3.21872	2.83927	5.37548	10.0129
AC010198.1	3.10231	0	0	0
AC010198.2	3.73187	4.64963	47.1035	21.339
AC010201.2	4.14115	6.90025	4.86409	6.23257
AC010207.1	1.04313	0	0	30.2707
AC010210.1	0.811321	4.92118	14.478	16.7566
AC010226.1	2.1713	4.58071	41.8137	10.9021
AC010245.2	1.03411	4.58554	6.32379	22.0282
AC010247.1	0	0	0	0
AC010247.2	0	0	0	7.28016
AC010260.1	1.56487	3.77109	0	29.2483
AC010271.1	0.985251	2.34664	0	0
AC010273.1	1.24093	3.47494	10.3471	7.2861
AC010300.1	3.44838	2.62187	36.5052	10.3876
AC010319.1	0.775579	4.69327	0	0
AC010319.4	3.10231	5.21242	0	16.2541
AC010323.1	8.97483	4.74554	11.0027	80.5624
AC010326.3	0.794334	5.19214	4.31362	9.0273
AC010326.4	1.62776	7.21744	6.07446	9.6706
AC010327.1	0	3.12885	0	20.1805
AC010327.4	7.81245	0	0	8.32217
AC010327.6	1.24047	3.10517	5.31909	7.40058
AC010328.2	0.75894	22.9277	18.9714	7.56767
AC010331.1	0.840005	3.1258	4.99616	24.7317
AC010336.1	1.45654	5.58224	7.33472	9.23095
AC010336.8	3.65095	3.67752	39.0579	8.24389
AC010342.1	1.68908	5.73101	46.8995	42.5872
AC010343.1	1.22112	3.98983	28.9193	22.0658
AC010343.3	2.10001	0	7.75471	49.4634
AC010359.1	0.886376	0	3.87736	12.4651
AC010401.1	1.04075	7.96453	4.10252	6.94609
AC010422.3	8.275e-10	3.85447	2.4075e-09	15.6775
AC010422.6	2.00616	2.85543	2.55817	8.79265
AC010422.8	1.24624	4.24155	56.9425	9.56504
AC010435.1	3.7947	0.0930007	0	0
AC010442.1	2.15566	4.63641	11.1456	12.3226
AC010442.3	3.10231	0	0	0
AC010457.1	0	2.34664	5.16981	0
AC010463.1	0.0181176	0.00945423	3.75e-06	0.0373866
AC010463.3	2.06821	6.2577	31.0188	9.70688
AC010468.1	0.884181	7.43955	16.4423	7.95873
AC010478.1	0	3.37098	9.1263	13.7501
AC010487.1	7.30189	7.26737	24.2458	18.3534
AC010491.1	1.21698	3.40842	4.99616	20.1805
AC010491.2	3.10231	3.12885	0	0
AC010501.1	0	4.02393	8.61989	0
AC010504.1	1.24093	3.47494	0	8.32018
AC010522.1	2.1185	12.3262	20.1236	69.3307
AC010531.1	8.01901	25.1425	36.1217	11.3614
AC010531.6	0.775579	2.68187	3.79427	5.49593
AC010533.1	2.0817	5.2701	6.06611	18.4483
AC010536.1	2.86689	22.0651	0	10.3876
AC010538.1	1.07509	3.62281	8.3992	10.2249
AC010542.3	0	0.0416774	0.056146	0
AC010542.4	1.05056	4.1657	21.3303	8.85403
AC010542.5	0.886376	3.75462	0	16.4878
AC010547.1	3.54557e-05	6.63333e-08	4.3715	6.00453
AC010547.4	0.174136	1.23454	20.9886	7.54914
AC010605.1	2.13826	3.6811	55.8925	9.60516
AC010615.1	0.620463	8.04786	8.50454	55.0003
AC010615.2	0	3.47494	7.99385	8.37831
AC010616.1	7.30189	4.92118	36.5052	0
AC010616.2	1.14939	0	4.05587	28.7429
AC010618.1	2.59384	5.6487	10.918	26.0374
AC010618.4	10.3871	10.3348	8.1742	10.7083
AC010619.2	7.06e-07	4.06801	17.1873	11.7807
AC010624.3	2.29892	3.27538	17.2398	55.0003
AC010636.2	0.000236531	1.3108	0.000210249	3.14667e-06
AC010642.1	7.30189	3.67752	0	24.7317
AC010642.2	1.24088	34.398	58.4855	46.3008
AC010643.1	3.10231	2.0859	0	6.72682
AC010653.2	2.15461	6.86369	2.67583	7.39188
AC010654.1	1.00399	12.303	8.14795	6.72682
AC010655.2	3.64014	9.96526	10.0644	6.48e-05
AC010655.3	1.16247	2.9012	5.04051	6.86315
AC010655.4	7.525e-13	2.4433	4.36137	6.02836
AC010680.1	0	0	4.41083	5.49593
AC010680.2	1.01191	2.34869	13.7291	10.1495
AC010680.3	0.837052	3.75462	34.0176	0
AC010680.4	0.689403	2.68187	4.05613	7.06619
AC010719.1	0	6.0359	5.31534	13.7501
AC010733.2	2.28429	3.84251	15.9274	8.76237
AC010735.1	1.21506	2.97852	3.44795	55.0003
AC010735.2	1.22829	4.44749	7.30571	72.1135
AC010761.1	1.48461	10.5865	7.38921	10.2239
AC010761.2	1.54283	2.41672	14.4961	10.5553
AC010761.4	0	2.0859	3.44795	9.70688
AC010761.5	7.74444e-15	2.86125e-06	5.58614	6.79524
AC010776.2	4.58178	0	34.6844	14.1428
AC010809.1	0	3.67752	5.16981	4.94634
AC010809.2	0	4.69327	6.89591	12.3658
AC010834.3	0.766307	25.9616	4.34341	22.8772
AC010864.1	2.12635	5.37838	4.52664	7.90137
AC010878.1	0.81488	3.47494	4.33977	8.12706
AC010883.3	0.906447	0	5.99508	6.40889
AC010889.1	1.56249	3.1258	13.3231	35.8143
AC010889.2	1.35813	3.94033	10.3518	73.0032
AC010894.2	0.985251	2.54752	19.529	29.1206
AC010896.1	2.6649	5.07193	12.1684	9.57521
AC010904.1	1.56249	11.0326	3.10188	7.85719
AC010913.1	1.03529	2.91362	10.7498	13.4053
AC010931.2	1.59894	0	5.16981	0
AC010969.2	1.20855	2.77548	7.91472	15.9441
AC010973.2	1.17605	3.1126	5.27711	22.7773
AC010976.1	1.37935	12.5032	4.07397	11.008
AC010976.2	0	0	0	6.47125
AC010978.1	1.39494	24.7543	4.24268	55.5498
AC010980.1	4.08936	2.6577	0	19.2439
AC010997.4	1.14946	3.27538	11.4932	7.34272
AC011005.1	11.2396	3.42273	27.9805	92.4488
AC011005.4	0	0	0	6.47125
AC011290.2	0	10.4248	3.65052	6.05414
AC011322.1	0	3.82128	0	0
AC011330.1	0	4.41302	3.65052	14.5603
AC011337.1	0.689676	3.32847	5.24276	9.16283
AC011346.1	2.6649	4.16639	11.0755	17.1579
AC011352.1	0	0	0	6.18292
AC011352.3	0	0	0	9.89267
AC011365.1	0	20.8497	4.88224	0
AC011365.2	1.17363	8.61175	19.9258	5.65563
AC011374.2	0	2.14957	39.0579	7.06619
AC011379.2	3.7947	0	8.61989	10.6306
AC011445.1	2.65762	2.34485	0.00924271	6.50592
AC011447.1	5.01335	6.4404	25.6	11.3871
AC011447.3	1.5425	27.1837	4.63397	14.2459
AC011447.6	3.44838	0	0	27.5002
AC011447.7	1.95311	11.0326	36.5052	19.4138
AC011448.1	0.896222	2.38251	11.4596	10.2317
AC011450.1	0.811321	2.34664	11.4932	7.97296
AC011451.1	0	2.0859	0	12.3658
AC011451.3	0	0	36.5052	16.4878
AC011451.4	0.689403	2.29277	7.75471	5.49593
AC011455.2	1.14915	0.887875	0.65821	1.77256
AC011455.6	1.2649	27.601	5.29668	9.99538
AC011462.1	0.917135	1.64568	11.574	0.876563
AC011462.4	0	0	6.32379	63.7837
AC011462.5	10.831	4.21789	5.21709	14.2949
AC011466.1	2.29892	2.41436	40.8444	11.6633
AC011466.4	1.03411	0	7.75471	14.5603
AC011468.1	0.912736	2.45168	4.74284	22.6231
AC011468.2	0.572663	2.30972	6.89499	1.34857e-06
AC011468.4	0	20.8497	18.2526	11.6483
AC011468.5	0	24.3045	4.73461	10.3876
AC011472.3	0	0.01591	0	27.686
AC011476.3	1.95311	11.0326	5.68278	19.4138
AC011477.1	8.50539	8.04786	5.63191	9.3652
AC011477.2	1.30208	27.0855	9.76449	12.6357
AC011477.3	0	2.75814	4.30994	9.89267
AC011477.4	0	2.11909	1.4425e-09	8.07969
AC011477.8	1.24093	3.67752	34.4795	0
AC011481.2	0.766307	0	3.10188	20.1805
AC011481.3	3.44838	5.37838	9.29288	7.38038
AC011484.1	0.00525567	2.26506	2.68313	7.61535
AC011487.3	1.21698	3.01795	15.5094	27.5002
AC011495.1	1.20855	10.8097	6.6885	27.0189
AC011497.2	1.55364	16.8384	7.76086	44.4036
AC011498.4	0	2.90555	4.79663	0
AC011498.6	0.985251	9.38655	31.0188	0
AC011498.7	9.49182	9.18493	6.49229	11.0654
AC011500.3	2.1671	4.88167	0	1.824e-07
AC011503.2	0.766307	5.07193	4.92565	6.47125
AC011511.1	1.24132	8.90673	15.3498	17.8308
AC011511.2	3.57426	1.29e-10	4.97623	21.0839
AC011530.1	6.89676	0	0	0
AC011603.2	1.04313	5.73192	12.2426	65.5042
AC011611.3	0.640043	0.00846335	1.01835	0.010282
AC011611.5	1.05089	7.50805	5.0997	18.1408
AC011815.1	1.84944	26.2225	9.14629	8.0076
AC011815.3	0.775579	10.4248	3.99693	20.1805
AC011825.3	0	6.72626	6.2e-07	0
AC011893.1	1.37667	0	0	0
AC011912.1	1.51788	13.1113	4.74284	8.74596
AC011921.1	1.24093	2.75814	31.0188	12.1083
AC011933.1	0.766307	22.9277	4.88224	15.5814
AC011939.1	0.775579	10.4248	13.3231	11.0141
AC011978.2	0	24.6059	4.43126	55.0003
AC011979.1	6.89676	20.8497	0	7.56767
AC012020.1	1.03411	2.0859	6.89591	14.5603
AC012063.1	3.15359	14.7168	12.0038	8.79509
AC012065.4	7.39804	1.50241	3.32967	54.5144
AC012065.5	2.80165	4.07659	8.83017	12.4565
AC012073.1	3.11273	4.41302	18.9714	8.64877
AC012074.1	0.730189	0	0	7.28016
AC012085.1	1.21941	6.82428	8.29529	30.9253
AC012101.2	1.52452	4.00582	4.62319	7.16286
AC012146.1	1.12797	3.20361	53.0385	9.93775
AC012157.1	0.814268	6.98935	0	6.49668
AC012158.1	0	7.64256	15.5094	12.3658
AC012170.2	0	0	8.61989	8.90367
AC012181.1	2.84401	2.41436	10.1849	9.61615
AC012181.2	1.1585	2.54752	0.0494841	13.9888
AC012184.2	0.972566	3.26738	11.4329	5.11182
AC012184.3	1.33245	4.16774	36.5052	10.6306
AC012213.2	1.72419	11.0326	15.5094	6.11115
AC012213.3	1.24093	0	0	21.2612
AC012254.2	1.03727	0.585771	0.00961039	0.228986
AC012254.3	2.13092	4.87178	17.7333	10.7148
AC012291.2	0	11.4638	4.56315	24.7317
AC012306.2	8.76771	4.27928	8.24223	18.8781
AC012306.3	0.689403	7.35504	8.90993	7.56767
AC012313.1	1.20734	17.6538	11.046	9.9656
AC012313.10	3.99735	9.38655	5.42039	10.4873
AC012313.2	0.999337	10.771	4.44103	24.1902
AC012313.3	1.60652	24.9615	39.2328	7.79222
AC012313.4	3.65095	2.08497	6.20377	60.5414
AC012313.5	1.95724	3.63369	7.14893	13.7003
AC012313.6	1.65646	4.37043	5.91531	24.0378
AC012313.7	0.944558	1.50457	4.175e-12	4.69034
AC012313.8	6.89676	2.68187	9.48569	35.8143
AC012313.9	0	2.0859	4.56315	7.85719
AC012321.1	1.13069	4.84307	17.084	22.0584
AC012349.1	1.01012	2.3513	7.08718	9.47679
AC012354.2	1.09817	6.77568	11.1854	14.7312
AC012358.1	2.43396	11.0326	0	65.0165
AC012358.2	1.03529	6.2577	8.3992	32.5082
AC012358.3	0.984472	2.45168	4.30994	6.72682
AC012360.3	1.16727	3.10013	7.91472	9.96509
AC012368.1	0	2.54752	13.9987	0
AC012377.1	0.811321	0	15.5094	11.0001
AC012378.2	0	0	0	10.0902
AC012443.2	1.12191	3.81213	5.71643	7.84005
AC012459.1	4.33409	14.9187	9.47557	12.9873
AC012467.2	1.38986	6.29394	5.73828	41.3592
AC012510.1	1.65365	4.86002	4.22609	8.36531
AC012513.3	1.46367	7.13547	12.8491	10.5629
AC012531.1	2.05262	5.58024	5.0765	8.60448
AC012531.2	9.31023	0.295208	11.1637	18.9599
AC012557.1	6.89676	0	12.1684	11.6483
AC012615.1	1.6215	4.25117	9.78532	8.85786
AC012615.3	1.83095	0.507726	23.5297	6.51897
AC012615.6	0.898804	2.51119	45.5582	14.4498
AC012618.1	1.16411	6.2516	13.0193	10.8361
AC012618.2	2.43396	0	4.43126	8.64877
AC012618.3	0.766307	3.67752	4.88224	0
AC012636.1	0	5.51628	18.9714	31.1628
AC012640.1	0	18.7731	3.87736	6.18292
AC012640.2	1.68001	8.45322	14.6114	7.44739
AC012640.4	1.11712	4.9487	22.4161	7.51068
AC012645.1	2.76077	14.087	44.5496	15.1024
AC012645.4	7.30189	4.41302	0	5.50003
AC012651.1	0.836659	3.0495	12.2308	26.9979
AC012676.1	1.31303	5.67817	4.90414	10.8776
AC012676.5	1.87615	2.83018	11.9175	20.019
AC013268.1	0.766307	8.20197	9.76449	22.0282
AC013268.5	9.73333e-14	11.3914	4.16429e-13	10.9228
AC013394.1	0.908874	4.13046	7.05081	11.8799
AC013403.2	6.20463	3.47494	0	6.37837
AC013451.2	1.56249	0	0	7.79071
AC013452.2	0	0	0	16.4878
AC013470.2	0	3.47494	0	7.79071
AC013470.3	3.44838	5.21242	5.31534	20.1805
AC013472.3	0.86805	6.2577	7.31495	0
AC013474.1	0	0	0	8.32018
AC013486.1	1.18795	7.13353	6.23584	8.98444
AC013489.1	1.15771	4.62747	6.71577	72.8956
AC013489.3	1.07479	5.39274	47.9423	12.97
AC013565.1	1.82547	2.45168	5.31534	27.5002
AC013643.2	2.06821	3.47675	6.09158	6.18657
AC013643.3	1.24093	2.08497	5.21503	16.4878
AC013652.1	1.56249	22.9277	12.6476	69.3274
AC013717.1	1.13159	5.98496	4.80318	15.7793
AC015656.1	0	4.41467	5.22307	0
AC015660.1	0.781245	3.12885	7.75471	9.11195
AC015688.4	8.07143e-08	19.2724	1.57394	18.1246
AC015689.1	0.775579	3.67752	3.44654	0
AC015712.1	0	9.38655	9.1263	12.3658
AC015712.2	3.53883	6.47052	18.3802	42.9872
AC015712.5	0	7.95553	0	8.76212
AC015712.6	0.948675	3.63322	5.16981	7.98636
AC015712.7	0.985251	10.4248	18.9714	6.47125
AC015720.2	0.689403	2.68187	4.43126	0
AC015726.1	0.766307	2.68262	3.99693	8.82006
AC015802.4	1.72419	2.48673	5.74659	8.37708
AC015802.5	3.7947	3.15216	0	8.24389
AC015802.6	0	2.56347	7.56994	10.9239
AC015813.1	2.16156	5.14731	5.8793	45.87
AC015813.2	8.83013	10.8705	10.5604	19.9972
AC015813.5	3.28384	5.77886	8.59225	14.8463
AC015813.6	1.56394	8.22397	56.447	13.6914
AC015818.9	0	20.7344	4.97291	0
AC015849.3	0.775579	7.35504	10.3396	19.4138
AC015849.6	2.04914	3.29229	13.5456	17.589
AC015871.3	2.33455	14.0204	5.45151	20.4478
AC015871.6	0	0	4.92565	49.4634
AC015909.1	4.20003	0	0	7.22405
AC015909.5	1.24093	0	0	11.0001
AC015911.4	10.2457	3.13045	23.9228	9.02329
AC015912.3	0.886376	11.7984	9.48569	0
AC015920.1	0	3.47494	4.74284	49.4634
AC015922.2	0.689403	0	18.2526	7.08708
AC015922.3	1.13032	3.10506	12.7614	9.53262
AC015961.1	0.620463	2.34664	4.05613	0
AC015961.2	0	2.08497	19.529	24.7317
AC015971.1	3.98273	10.5319	12.3636	72.2859
AC015982.1	1.57922	3.51513	11.7304	31.4111
AC016026.1	1.2003	4.39114	7.21681	11.8789
AC016026.2	3.10231	0	4.33977	0
AC016027.1	1.29162	6.22091	4.46478	21.8287
AC016065.1	9.98684	10.2261	16.6808	8.65445
AC016355.1	0.999337	2.75814	7.81159	15.9459
AC016394.1	4.34384	6.77137	9.09223	36.7068
AC016394.2	1.20001	11.0326	9.1263	7.85719
AC016396.2	1.2649	3.12885	4.43126	11.0001
AC016397.2	2.5525	2.62187	3.87736	7.30032
AC016549.1	3.44838	3.47494	7.75471	8.24389
AC016573.1	0	6.2577	0	0
AC016582.2	1.139	3.87237	11.5489	31.4115
AC016582.3	3.90615	6.2516	6.9812	6.84942
AC016586.1	1.492	5.00413	7.26394	9.43808
AC016586.2	1.21698	2.68187	4.33977	15.5814
AC016588.2	3.7947	5.89921	9.48569	11.4386
AC016590.1	2.43396	3.37098	31.0188	58.2413
AC016590.3	1.24093	4.69327	5.21503	10.0902
AC016590.4	7.9947	2.86596	8.59983	6.99677
AC016597.1	0	20.8497	7.75471	7.57831
AC016629.3	9.14805	4.00123	4.77566	18.8169
AC016705.2	0	3.15216	0	5.82413
AC016716.1	7.9947	3.67752	3.44654	9.11195
AC016717.2	0	0	0	7.77419
AC016722.2	9.18246	3.69041	13.8024	7.68719
AC016727.1	1.94848	9.70587	8.12423	8.05128
AC016727.3	0	0	3.65052	6.72682
AC016734.1	2.82865	7.87823	52.1065	8.44024
AC016737.1	0	2.97852	3.90579	12.3658
AC016738.1	0.992175	3.05873	7.06916	26.3326
AC016739.1	2.57032	13.5282	13.301	11.316
AC016745.2	1.14946	2.75814	0	24.7317
AC016747.1	1.29998	17.3462	8.24236	11.6531
AC016747.4	1.13667e-09	4.69e-10	4.2318	8.54293
AC016773.1	1.51788	2.60621	17.2398	10.8361
AC016821.1	0	2.08497	0	5.50003
AC016831.1	1.22134	5.8786	4.9908	8.14565
AC016831.7	3.48203	4.56571	4.59103	13.8707
AC016876.1	1.24254	4.13175	10.3944	14.5187
AC016876.2	6.08705	18.4845	8.73893	90.1672
AC016924.1	0	4.22362	4.40458	6.50165
AC016949.1	0.775579	3.75462	3.83106	30.2707
AC017002.3	6.20463	0	0	19.4138
AC017028.1	0.767207	6.28143	11.5184	29.2441
AC017033.1	1.24093	0	0	49.4634
AC017048.3	0	2.86596	10.3396	7.85719
AC017067.1	0	2.45168	0	0
AC017074.1	0	0	6.0842	70.5605
AC017081.1	0	18.7731	34.4795	0
AC017083.1	0.811321	0	20.7036	5.50003
AC017083.2	0.974761	1.69367	1.44798	12.6062
AC017083.3	10.4637	14.7652	10.1728	7.4977
AC017100.1	1.43345	2.68262	6.31496	10.2327
AC017104.1	7.5894	3.20946	0	7.51985
AC017104.4	3.10231	7.64256	6.89591	6.92508
AC017116.1	3.21894	4.99345	1.46e-07	1.336e-05
AC017116.2	1.0842	2.62187	4.56315	8.37831
AC018362.1	1.04195	26.053	21.938	7.17042
AC018371.2	1.24093	1.87731	0	7.06619
AC018410.2	0	5.51628	4.43126	7.79071
AC018413.1	1.38038	8.20197	39.0579	33.0422
AC018445.5	0.982423	6.2577	6.78996	0
AC018463.1	0.81488	6.33991	41.4072	6.60845
AC018464.1	0.948675	0	0	14.1121
AC018475.1	0.929374	3.339	12.667	7.34135
AC018521.1	0.496375	0.408144	39.4061	5.15503
AC018521.5	1.85875	28.4242	9.37989	11.5546
AC018523.2	9.06e-09	3.58539	9.45e-06	14.4846
AC018529.2	0	0	0	0
AC018553.1	1.16727	2.85419	5.80805	16.0152
AC018553.2	1.43345	4.02393	14.1742	67.0265
AC018557.1	0.00181377	4.13535	4.11081	0.9264
AC018618.1	0.689676	0	0	23.3226
AC018628.1	0.620463	4.16993	31.0188	13.2169
AC018629.1	0	0	0	0
AC018630.2	1.23579	3.0137	48.4274	39.3332
AC018635.1	1.47874	2.55909	43.7631	17.1859
AC018638.1	0.868768	11.4638	21.4996	18.1427
AC018638.2	1.01635	2.98799	9.29288	8.54659
AC018638.4	10.5847	3.43297	7.54179	29.9485
AC018638.5	1.00738	15.2814	9.66755	10.6807
AC018638.6	1.33245	3.1258	6.26204	8.01261
AC018638.7	0	2.45168	10.3396	16.5211
AC018645.2	2.43396	2.45168	14.1742	11.1711
AC018647.2	1.60931	4.51984	6.39444	12.8922
AC018648.1	0	22.0651	12.6476	6.87504
AC018653.3	2.07057	2.62226	36.5052	7.05605
AC018665.1	3.14052	4.0606	4.94534	9.8185
AC018690.1	0.689676	3.67752	9.1263	11.6483
AC018695.4	0.689676	6.94989	0	6.37837
AC018695.9	0	0	0	15.1353
AC018735.1	0.948675	5.00128	6.78996	11.0001
AC018754.1	7.15037	2.5447	5.83967	30.2165
AC018755.2	0	0	0	0
AC018755.3	8.50539	2.98799	5.99943	6.99677
AC018797.3	6.20463	6.2577	39.0579	10.0902
AC018804.1	1.24093	2.08497	4.56315	27.5002
AC018809.1	0	6.0359	5.57971	5.82413
AC018809.2	3.04905	3.89962	6.51331	38.945
AC018868.1	1.75354	13.8005	11.558	6.50165
AC018904.1	0	0	0	6.11115
AC018926.2	3.10231	20.8497	0	58.2413
AC018946.2	0	22.9277	0	5.50003
AC018992.1	0.766307	0	5.16981	6.18292
AC019069.1	2.60918	4.37043	50.468	8.05816
AC019080.1	1.26987	3.63343	16.9565	79.8185
AC019080.5	0.775579	2.75814	8.3992	8.57894
AC019097.1	1.29901	2.72673	42.5227	36.5016
AC019117.1	0	0	0	6.37837
AC019127.1	1.5512	3.12885	0	0
AC019131.2	0	6.94989	9.1263	34.3158
AC019155.1	0	0	0	59.2026
AC019171.1	1.16201	2.38333e-14	4.88224	3.01333e-13
AC019205.1	1.27794	6.5403	17.1815	16.6734
AC019257.1	0	9.38655	31.0188	6.23257
AC019257.8	1.30656	2.99299	24.4301	8.92453
AC020558.1	3.91111	2.36321	13.8302	0
AC020558.2	2.43396	2.08497	21.4996	0
AC020558.4	0	2.60621	4.30994	7.85719
AC020604.1	0	3.48765	19.529	60.5414
AC020612.1	0	3.75462	3.44654	0
AC020629.1	4.76744	2.91647	23.9228	19.5289
AC020658.1	3.09791	3.38927	49.4534	7.95873
AC020661.1	3.65095	0	0	9.70688
AC020688.1	1.43179	3.91983	4.62319	24.7253
AC020763.3	0.976556	2.86596	19.529	9.31644
AC020763.4	2.7105	35.0499	6.08256	18.1478
AC020765.2	7.30189	4.18413	0	7.80643
AC020893.1	0.862095	3.67752	6.20377	0
AC020893.2	0	3.27538	0	6.87504
AC020898.1	1.51788	2.50064	4.99616	13.5738
AC020904.2	3.75507	12.1307	7.00017	44.8712
AC020907.2	3.3808	2.06915	12.881	28.423
AC020907.4	0	0	6.20377	0
AC020907.5	0	2.60621	19.529	0
AC020909.1	2.58805	5.90344	13.9157	22.0449
AC020910.4	2.60415	7.64256	36.5052	10.6306
AC020910.5	4.69037	2.88694	8.22113	13.0913
AC020915.1	1.50374	2.90195	8.82015	8.16296
AC020915.2	1.24093	0	0	0
AC020915.3	3.42967	14.4108	4.9815	11.4566
AC020915.5	2.57335	3.08674	24.9378	8.23888
AC020916.1	2.88875	32.6571	5.71511	12.5043
AC020917.4	1.21506	5.41709	45.7315	7.58142
AC020928.1	7.30189	2.34664	6.20377	9.6956
AC020931.1	0.689403	2.77849	9.12629	33.0217
AC020951.1	7.5894	11.0326	7.81159	35.5562
AC020978.5	2.08671	4.07128	5.61068	15.3901
AC020978.7	7.45924	6.32698	40.1486	22.1667
AC020978.9	9.1488	3.82943	7.91586	73.5112
AC021016.1	1.56249	4.16774	4.77768	6.60845
AC021016.2	2.4171	2.50064	9.03508	9.67743
AC021016.3	0.981354	5.19764	15.5094	7.15454
AC021037.1	0.985251	3.15315	12.1684	29.1206
AC021054.1	1.68908	4.45916	56.3845	30.1629
AC021074.1	10.2631	6.43302	26.1258	15.3839
AC021078.1	11.7178	8.80508	60.122	14.1223
AC021087.2	0.919844	2.68919	6.14274	74.5315
AC021087.3	0.965298	11.0326	5.99943	7.79071
AC021087.5	1.38686	3.2014	6.34012	42.4356
AC021092.1	2.01722	16.7614	6.84906	85.5992
AC021106.1	8.40005	0	3.83106	13.7501
AC021127.1	0	7.64256	0	32.6238
AC021148.1	1.46038	3.66795	6.0842	8.57894
AC021148.2	0.81488	2.35968	34.4795	9.11195
AC021205.3	0.766307	2.81774	5.37489	32.5082
AC021224.1	2.1315	5.67159	8.28169	10.9268
AC021231.2	0.912736	0	4.21586	9.70688
AC021236.1	0.766307	0	3.44795	0
AC021242.3	2.70523	3.0694	0	12.5634
AC021321.1	0.840005	3.75462	3.44795	10.0902
AC021483.2	1.55116	11.4638	36.5052	7.97296
AC021491.2	0	24.1046	7.75471	7.79071
AC021491.4	0	3.1258	5.91531	6.18292
AC021739.2	0	15.386	8.03062	11.5197
AC021739.5	0	2.46059	5.74659	6.18292
AC021851.1	2.29892	2.75814	6.66154	9.11195
AC021945.1	0	0	5.16981	8.90367
AC022007.1	9.533	11.2655	6.75537	19.5038
AC022034.1	1.8358	6.8597	25.6982	29.6789
AC022075.1	1.11606	24.6059	39.0579	10.9464
AC022098.1	1.23435	6.3111	26.266	9.51351
AC022107.1	1.89216	5.41709	5.0569	7.63858
AC022126.1	3.44838	3.12885	0	14.5603
AC022137.3	1.01483	13.7529	8.1269	9.48923
AC022137.4	1.1421	7.64256	17.2398	27.5002
AC022148.1	0.905422	7.35495	11.0512	8.24651
AC022149.1	14.3648	19.9731	7.41889	15.5986
AC022150.2	1.37935	2.45168	40.7398	27.5002
AC022150.3	0	0	6.04439	67.0461
AC022150.4	1.08422	9.72158	7.66465	15.0397
AC022154.1	1.46038	3.76087	4.46172	7.29438
AC022167.2	3.17334	2.8685	5.21189	28.1333
AC022182.3	1.95311	13.1113	41.4072	32.5082
AC022210.1	1.62976	5.68484	22.4362	16.5211
AC022210.2	0.843267	2.20651	5.21503	11.6483
AC022211.1	0.730189	0	4.43126	0
AC022211.2	1.86614	5.43544	5.59814	10.0754
AC022211.4	1.29671	3.27809	7.23181	7.52264
AC022296.2	3.44838	2.0859	4.05613	8.24389
AC022306.1	1.68908	4.12421	8.05629	78.1154
AC022306.2	0	3.12885	3.44654	9.44064
AC022336.2	0.775579	3.8359	1.25384	0
AC022336.3	1.04313	5.73192	7.30104	10.0801
AC022364.1	9.03494	9.65401	9.81446	13.5861
AC022382.2	1.59894	4.71937	6.9012	8.37831
AC022384.1	1.29691	31.2708	23.2334	11.8727
AC022387.2	2.43396	2.08497	7.81159	15.5814
AC022395.1	0.697279	20.8497	7.75471	27.5002
AC022400.1	0	2.60621	7.30104	0
AC022400.3	0.841266	2.13882	14.9237	75.0747
AC022400.5	1.01361	8.62264	10.2447	13.8741
AC022400.6	2.0372	3.49253	12.6476	9.77359
AC022400.7	2.00588	3.51817	6.19338	10.6272
AC022400.8	1.96805	4.3125	17.4172	8.48936
AC022400.9	2.41712	30.0054	12.2904	40.3824
AC022413.1	1.04313	11.0326	4.14072	11.5546
AC022413.2	1.63991	0.611876	41.2727	7.27954
AC022414.1	0	7.13676	5.60591	0
AC022415.1	3.01198	29.9082	22.7225	18.451
AC022415.2	1.2384	8.49472	26.5903	16.3029
AC022417.1	8.1488	2.41436	0	5.82413
AC022424.1	0	0	0	0
AC022440.1	1.03411	0	0	13.0033
AC022467.1	2.71627	0	18.2526	16.5211
AC022483.1	0.730189	0	7.75471	15.5814
AC022494.1	3.44838	0	3.83106	0
AC022497.1	0	2.0859	10.499	6.47125
AC022498.2	0	4.58554	3.44795	7.85719
AC022506.2	1.00848	0	0	7.28894
AC022509.3	0.620463	0	0	29.1206
AC022532.1	3.44838	20.8497	9.1263	66.9594
AC022613.1	1.1826	22.0651	0	6.18292
AC022613.2	3.7947	3.62281	20.3699	16.5211
AC022706.1	0	0	0	24.7317
AC022730.4	0.811321	0	3.87736	31.8918
AC022762.2	0.811321	12.6798	13.0193	8.32018
AC022784.5	0.86739	6.94989	0	70.7312
AC022826.2	1.25389	13.3434	5.18203	15.704
AC022868.1	1.1421	6.94989	36.5052	6.70265
AC022893.1	6.89676	0	39.9693	21.2612
AC022916.1	1.47364	13.6337	42.9992	9.01419
AC022966.1	2.14725	4.3046	10.625	14.9607
AC022966.3	2.64e-06	3.07572	8.27862	10.0801
AC022968.1	0.989153	4.34014	50.8605	39.1673
AC023024.1	0.85644	2.90915	12.1581	6.64998
AC023024.2	0	7.01034	36.1538	7.71916
AC023043.1	1.10909	4.78622	32.4049	50.0567
AC023055.1	6.95927	6.34285	8.03108	8.61951
AC023157.1	1.38986	15.5745	10.0085	12.0575
AC023157.3	4.30034	2.81774	5.99943	9.43903
AC023161.2	1.35813	4.82872	4.56315	32.5082
AC023282.1	0.766307	2.0859	13.8024	20.1805
AC023355.1	2.82479	8.89039	9.13824	72.1699
AC023421.1	1.55116	2.68187	0	6.72682
AC023421.2	0	0	5.16981	5.82413
AC023449.2	1.30208	2.34664	4.30994	5.50003
AC023483.1	3.99735	0	0	9.16672
AC023509.1	9.87574	10.2101	5.24989	78.3827
AC023509.2	4.28347e-05	10.7583	5.17115	25.2229
AC023509.3	1.56249	2.9496	5.05124	73.0032
AC023512.1	7.81245	18.7731	6.32379	7.08708
AC023593.1	7.21643	2.44403	0	12.1152
AC023632.2	1.0842	3.20946	39.9693	18.3334
AC023644.1	1.82547	2.68187	0	6.47125
AC023794.1	2.80002	11.0326	5.16981	67.8692
AC023794.6	2.06821	22.1987	8.86973	11.0001
AC023818.1	2.12635	2.88462	6.78996	8.01261
AC023830.3	0.689403	18.7731	18.2526	63.7837
AC023886.2	0.912736	9.38655	12.6476	8.32018
AC023908.3	7.81245	3.78038	6.41033	17.6706
AC023946.1	4.02107e-05	0.000134953	0.024717	0.308478
AC023968.2	0.730189	5.21242	6.20377	4.94634
AC024060.1	2.80002	6.41892	8.50454	11.3115
AC024075.1	0.843267	20.8497	4.99616	10.2327
AC024075.2	1.23003	7.16377	5.75594	10.5753
AC024075.3	1.86529	2.06664	1.28333e-05	0
AC024243.1	6.89676	0	0	12.3658
AC024257.3	0	5.73192	37.9427	33.0422
AC024293.1	14.4056	11.0878	36.4387	11.2313
AC024337.2	1.0842	4.69327	5.21503	0
AC024361.1	0	23.5968	5.16981	9.89267
AC024451.2	0.862095	0	20.3699	12.7567
AC024558.1	1.03411	0	9.1263	8.90367
AC024560.2	0.811321	13.8005	4.14072	74.1759
AC024560.4	0.620463	2.45168	4.33977	7.06619
AC024575.1	0.821267	21.231	0	13.3038
AC024580.1	3.44838	8.82088	4.05613	9.70688
AC024587.1	0.620463	2.31663	3.44654	19.4138
AC024588.1	0	6.37666	6.51746	15.5841
AC024592.3	5.5329	5.3556	12.8223	9.04996
AC024619.4	0.730189	22.0651	7.30104	0
AC024896.1	0.877484	5.33456	5.52123	68.4951
AC024909.1	3.57743	3.02853	28.4243	16.7106
AC024933.1	2.06821	3.47494	10.3396	8.24389
AC024940.1	1.21698	2.60621	0	4.94634
AC024940.3	1.32768	10.127	24.5985	19.4146
AC024941.2	0	0	0	5.50003
AC025031.4	0	2.62187	4.88224	7.22405
AC025034.1	3.44838	2.35968	7.81159	63.7837
AC025040.2	0.620463	3.12885	4.21586	6.18292
AC025048.2	1.17384	3.56774	46.403	35.8143
AC025048.6	1.8997	3.91983	6.07467	9.02329
AC025048.7	1.65347	0	4.09277	2.96e-16
AC025159.1	1.35303	27.1837	46.9584	77.7972
AC025164.1	0.84999	31.0629	8.40308	16.0496
AC025165.1	1.47608	12.7088	15.4058	17.9523
AC025165.3	4.19609	4.69664	9.72803	22.1827
AC025165.4	0	3.75462	5.16981	0
AC025165.5	0	6.94989	5.74659	30.2707
AC025165.6	0.0022629	6.21722	6.39018	6.48858
AC025171.1	2.11704	14.4347	5.13965	28.6539
AC025171.2	3.39097	3.29781	13.0081	14.5085
AC025171.3	0.75784	18.7731	3.83106	29.1206
AC025171.4	0	5.73192	18.2526	13.7501
AC025171.5	6.20463	2.60621	5.74659	7.56767
AC025180.1	0	9.66072	5.38869	15.7861
AC025181.2	1.25253	9.14626	4.57315	7.34135
AC025198.1	2.89589	2.68919	44.5496	22.3422
AC025257.1	1.385e-06	12.3547	0.000205319	0.000614458
AC025262.2	1.37935	0	0	0
AC025265.1	1.55116	22.9277	7.81159	31.1628
AC025280.2	0	2.50064	9.76449	9.89267
AC025283.2	2.86204	4.50897	6.28638	9.32955
AC025283.3	0.44041	3.71784	6.05e-08	17.9246
AC025287.2	1.24093	2.68187	0	18.3334
AC025287.3	0.620463	3.62281	19.529	62.3257
AC025370.2	1.21698	3.47494	0	0
AC025419.1	1.24093	0	0	0
AC025423.2	1.96515	10.3766	4.92248	27.8112
AC025423.4	0.910229	15.1088	11.8354	13.772
AC025442.2	0.948675	11.4638	0	60.5414
AC025449.1	0.948675	0	6.0842	11.6483
AC025449.2	0.766307	0	3.79427	7.85719
AC025470.2	0	0	5.16981	0
AC025569.1	1.38038	28.04	25.2845	40.124
AC025588.1	7.9947	2.86596	9.48569	6.47125
AC025614.1	7.30189	0	0	6.11115
AC025682.1	0	0	0	10.7973
AC025750.2	0	0	3.87736	5.82413
AC025774.1	1.62976	9.39136	7.62191	12.0189
AC025809.2	7.30189	6.15148	9.99231	70.5605
AC025917.1	6.20463	3.47494	4.99616	11.6483
AC026191.1	1.00007	9.3891	0	5.49593
AC026202.2	0.912736	0	4.30994	60.5414
AC026202.3	2.02131	13.1498	4.46819	36.5399
AC026250.1	0.938074	2.34664	4.56315	13.8071
AC026271.1	4.00953	7.33926	30.4705	12.7146
AC026273.1	2.01476	31.197	5.46633	10.5376
AC026304.1	2.11536	4.68139	5.21503	12.2884
AC026310.3	1.11606	2.0859	3.87736	20.7752
AC026329.1	0	2.34664	10.3518	13.1056
AC026341.1	0.620463	9.38655	0	8.32018
AC026356.1	3.04905	4.41302	13.3231	67.8692
AC026356.2	1.38038	1.87731	5.74659	7.08708
AC026362.1	1.22299	10.9075	6.07856	87.3328
AC026369.1	0	3.27538	9.48569	6.18292
AC026401.3	1.01147	24.6059	6.99933	37.088
AC026403.1	2.26802	21.6235	7.94111	53.8984
AC026410.3	1.88973	8.04983	5.93283	42.9808
AC026412.1	1.68578	7.84537	50.765	14.2409
AC026412.2	1.05539	9.43392	6.02238	18.6329
AC026412.3	3.10231	22.9277	5.74659	32.5082
AC026462.1	1.7888	5.42545	27.0912	45.024
AC026464.4	2.37594	12.0403	59.914	45.458
AC026464.6	0.804504	7.53678	0.0372194	7.76144
AC026469.1	1.55116	2.94029	8.28144	6.87504
AC026470.1	2.52998	4.7856	64.2145	10.4976
AC026471.1	3.77113	16.4097	7.88007	30.2104
AC026471.2	0.985251	9.38655	3.79427	0
AC026471.4	1.21698	2.20651	0	16.4878
AC026471.6	1.21506	0	3.44654	10.3876
AC026691.1	1.11606	3.61027	21.069	72.3526
AC026700.1	3.90623	0	3.44654	0
AC026740.1	0.620463	0	4.30994	0
AC026741.1	0	2.31663	7.75471	10.8361
AC026748.3	1.09122	6.73116	11.6613	45.4732
AC026801.2	2.10001	12.0718	9.1263	22.8772
AC026877.1	9.49852	5.00128	18.9714	11.5546
AC026904.2	2.29892	3.37098	4.05613	27.5002
AC026951.1	4.14115	1.87731	0	0
AC026954.2	8.50627	8.14218	18.9064	5.16834
AC026956.2	0	4.69327	31.0188	6.37837
AC026979.2	0	20.8497	6.20377	6.47125
AC026979.3	0.620463	3.75462	10.3396	4.94634
AC026979.4	0.82823	2.91362	7.36746	10.5434
AC027020.2	1.73754	10.1476	15.6332	11.6014
AC027031.2	10.0528	5.92006	4.34341	41.296
AC027088.1	3.13604	1.95674	5.81737	7.48846
AC027097.1	9.68686	6.53758	44.2047	8.30001
AC027097.2	1.0608	5.64222	14.6114	7.40874
AC027128.1	6.20463	0	7.30104	0
AC027228.2	0.736449	6.36079	12.2882	5.17351
AC027237.1	3.16955	27.2673	4.83378	39.158
AC027237.4	1.46746	3.18558	6.13932	10.6408
AC027271.1	0	0	5.16981	5.49593
AC027288.3	2.29892	0	4.92565	13.5738
AC027290.2	2.18077	4.36756	22.994	39.4924
AC027307.2	5.05735	5.31265	8.732	9.33102
AC027307.3	8.60068	2.08497	4.74284	5.50003
AC027309.1	0	0	0	0
AC027309.2	1.27297	10.4248	7.36746	6.11115
AC027313.1	2.07057	4.41044	13.5799	8.11147
AC027329.1	2.29892	0	3.65052	0
AC027348.1	0	3.27538	9.1263	15.1353
AC027373.1	0.730189	10.4248	3.83106	0
AC027559.1	0.948675	22.9277	4.74284	6.37837
AC027575.2	1.37935	1.87731	3.65052	5.50003
AC027601.2	4.31059	4.60501	14.3832	10.3365
AC027601.5	3.7947	2.08497	17.2398	12.4651
AC027601.6	0.984024	9.7822	4.72996	13.1926
AC027612.3	3.45383	3.0297	15.4881	38.8291
AC027644.3	1.11118	3.95437	6.57544	13.4537
AC027644.4	0.00104988	0.0460027	0.587358	11.128
AC027682.4	0	5.51628	5.16981	12.7567
AC027682.6	3.7947	2.54752	4.29992	8.64877
AC027682.7	0.620463	5.89921	6.50966	8.26056
AC027702.1	2.15017	4.82872	5.42039	9.54822
AC027796.3	1.65606	3.37331	4.95064	2.89923
AC027796.4	0.75894	8.65386	6.89591	30.2707
AC027801.2	1.1826	2.86551	4.45496	11.6613
AC027811.1	1.55116	0	5.70989	18.3334
AC032011.1	0	4.16993	19.529	9.89267
AC034102.1	13.8451	10.423	8.66894	55.7908
AC034102.2	1.26259	4.4416	7.269	100.82
AC034102.7	2.06878	3.99415	5.67284	1.97333e-14
AC034193.1	0.410867	9.44664	4.07015	18.536
AC034207.1	0	0	0	0
AC034231.1	1.11606	2.97852	43.4341	8.90367
AC034236.1	1.98878	4.20743	12.4401	13.6914
AC034236.2	1.01635	3.66832	5.49482	12.5854
AC036108.2	8.11052	2.2335	21.5422	33.9672
AC036108.3	2.01906	2.43823	4.73686	11.7319
AC036176.1	0.909309	3.28892	4.38342	8.77315
AC036214.2	6.20463	0	6.66154	8.64877
AC037198.1	1.021	4.94671	5.87289	10.6235
AC037198.2	1.33289	10.5068	24.2123	11.2652
AC037459.1	1.25611	8.60834	5.1424	12.5022
AC037459.2	2.7989	15.556	13.3639	10.9149
AC040160.1	1.31406	5.77389	48.3377	10.7426
AC040162.1	2.52645	4.93715	6.28513	79.4144
AC040162.3	1.47165	3.43694	9.2808	10.5026
AC040169.1	1.68001	2.75814	5.42039	10.1589
AC040173.1	1.03411	3.82128	31.0188	14.5603
AC040970.1	2.12635	4.58554	9.76449	7.4872
AC040977.1	0.689403	6.94989	10.3396	7.34272
AC041005.1	9.14715	0	0	11.0001
AC041040.1	1.19625	9.38655	39.0579	16.7566
AC044787.1	1.17671	4.67415	10.2271	22.8132
AC044802.1	1.95311	4.16993	5.16981	8.24389
AC044849.1	0	0	0	56.0717
AC044860.1	1.38038	2.9496	7.30104	13.4053
AC046134.2	8.84181	4.08349	10.0085	8.11147
AC046143.1	1.36213	18.7731	18.2526	10.8361
AC046168.1	0	0	0	0
AC046176.1	11.7899	5.06747	19.7217	15.7731
AC046185.2	1.37935	18.7731	5.42039	6.92508
AC046185.3	3.36327	4.92636	6.5697	9.31644
AC048338.1	1.28277	2.07193	2.04681	0.942439
AC048341.1	1.23256	15.7565	13.0629	23.8542
AC048341.2	1.22867	3.22994	6.14274	18.9535
AC048351.1	0	8.04786	0	16.4878
AC048382.5	8.72082	6.96748	7.07372	73.7582
AC048382.6	0.294643	8.41473	0.000286769	16.1801
AC051619.5	1.55116	0	4.05613	0
AC051619.6	0	0.0774506	8.61989	7.56767
AC053503.5	0.730189	7.64256	3.75106	27.5002
AC053513.2	1.03411	3.67752	34.4795	5.49593
AC055713.1	4.5909	3.44616	9.23617	12.7838
AC055716.2	3.65095	0	4.88224	7.85719
AC055811.1	1.04313	0	6.0842	8.32018
AC055811.2	0.429924	8.07996	6.88817	9.59056
AC055811.4	1.03615	5.85141	24.5985	8.332
AC055822.1	0	4.16993	0	16.4878
AC055839.2	1.44216	35.907	7.20969	23.1936
AC058822.1	0.453325	4.14993	4.87175	3.07897
AC060766.1	2.94727	8.89498	15.1537	9.27199
AC060766.4	0.689676	2.97852	5.57971	6.92508
AC060766.5	0.824955	8.74809	19.0446	16.3598
AC060766.7	1.45149	4.09473	5.10646	7.14363
AC060780.1	10.2572	3.7314	18.6188	45.1864
AC061958.1	0.689403	0	36.5052	9.16672
AC061965.1	6.89676	2.20651	0	22.3422
AC061975.1	2.29892	0	5.45314	4.94634
AC061992.1	0.775579	3.15216	10.3396	8.64877
AC062004.1	3.10231	2.60621	3.44654	9.11195
AC062029.1	0.862095	4.58554	13.5799	4.94634
AC062037.3	2.06821	0	4.56315	31.1628
AC063919.1	0	3.2811	3.71866	12.3658
AC063944.1	0.689403	2.08497	12.1684	9.44064
AC063947.2	0.955631	3.93281	6.50966	12.4651
AC063952.1	0.854906	2.32157	4.44103	31.8918
AC063976.2	2.89589	3.15216	5.42039	23.1091
AC064799.1	5.19615	4.69941	8.92717	11.9193
AC064807.1	1.44496	32.7006	5.3618	44.8452
AC064836.3	1.14946	0	5.21503	11.0001
AC064836.4	0.815488	20.9561	6.33905	7.61984
AC064850.1	0	4.16993	0	7.28016
AC064875.1	3.7947	2.0859	0	14.5603
AC066613.1	0	2.50064	7.16653	9.70688
AC067750.1	1.32768	29.8341	48.6409	27.9597
AC067838.1	0.843267	0	4.99616	8.12706
AC067852.2	2.4064	5.9835	60.467	9.68304
AC067852.3	2.0372	22.9277	5.81996	14.5141
AC067852.5	1.11606	22.9277	9.48569	5.82413
AC067904.2	0.689676	2.86596	6.20377	58.2413
AC067930.3	0	13.8555	5.17796	10.605
AC067930.5	1.19618	6.576	5.443	8.32576
AC067930.8	2.89589	27.1332	12.0834	13.1004
AC067942.2	0.985251	4.41302	6.66154	21.2612
AC067968.1	1.30304	26.3418	47.4184	8.849
AC068134.3	0.471913	5.81111	40.6681	7.1229
AC068205.2	2.12635	5.11305	16.7883	12.6842
AC068228.3	0	18.7731	15.5094	0
AC068234.1	0.619921	0.000207836	0.0021129	5.2326
AC068279.2	0	0	31.0188	8.90367
AC068338.2	1.61418	4.20312	8.82448	10.46
AC068338.3	3.10231	0	7.58855	6.05414
AC068446.1	1.90698	3.27782	6.41033	18.0284
AC068473.5	9.86622	9.55169	9.56911	7.91558
AC068491.4	1.21698	2.0859	0	9.44064
AC068533.4	7.4e-10	2.37553	8.74484	8.34e-07
AC068547.1	1.66664	9.69662	10.1505	8.40796
AC068580.3	3.08644	5.2649	4.49415	8.26064
AC068580.4	1.56018	9.77025	10.5793	53.512
AC068620.1	0.985251	0	5.74659	9.70688
AC068620.2	0	2.75814	15.5094	5.50003
AC068631.2	1.45714e-09	5.9e-07	4.46667e-07	3.904e-08
AC068631.3	1.1689	4.33114	50.468	8.332
AC068657.1	0	0	6.89591	24.7317
AC068669.1	0.886376	1.87731	36.5052	21.2612
AC068700.1	4.57357	0	11.4932	27.5002
AC068733.3	0.792802	26.0311	8.53839	6.17673
AC068774.1	0.79947	3.27538	13.5799	13.2169
AC068775.1	0	0	11.2959	14.3404
AC068790.2	3.44838	5.73192	6.89591	30.2707
AC068790.3	1.55116	4.16993	0	6.05414
AC068790.7	0.775579	18.7731	12.1684	9.16672
AC068790.8	0	0	7.98139	0
AC068790.9	0	3.27538	7.16183	11.4386
AC068831.1	1.95311	11.0326	18.2526	16.4878
AC068831.7	1.45021	12.8765	50.1935	13.6551
AC068870.2	2.5298	7.86561	6.50966	21.2612
AC068888.1	2.60845	4.68189	10.7487	22.4
AC068896.1	0.955461	2.59263	35.749	33.8106
AC068946.1	1.57482	3.28201	21.0337	16.6366
AC068946.2	3.38367	4.82867	7.68621	12.0762
AC068987.4	1.85716	3.53387e-05	4.56298	0.0934921
AC068993.1	6.89676	3.12885	5.16981	6.11115
AC069148.1	1.03411	11.0326	5.74659	0
AC069185.1	0.740944	5.89921	4.95161	21.9346
AC069209.2	1.992e-12	0.0296807	5.2375e-06	22.6483
AC069218.1	0.985251	7.86561	7.58855	6.47125
AC069222.1	0	2.60621	3.44654	49.4634
AC069224.1	6.89676	2.86596	34.4795	10.8361
AC069234.5	7.81245	0	34.4795	62.3257
AC069236.1	1.72419	4.82872	20.3699	31.8918
AC069257.3	8e-13	0	0	15.9054
AC069281.2	1.60979	9.86233	46.9692	26.5369
AC069282.1	1.82547	6.41892	4.34341	34.3158
AC069288.1	3.72703	4.62827	6.12728	28.9856
AC069307.1	0	2.86596	0	7.28016
AC069360.1	0.689403	4.16993	9.1263	63.7837
AC069368.1	1.21637	3.21589	3.43333e-11	8.89314
AC069499.1	0.689676	4.69327	36.5052	0
AC069503.2	0.93149	3.78699	6.42145	9.12806
AC069544.1	1.76836	7.86561	8.14795	9.6956
AC069547.1	0.976556	4.58554	39.0579	20.1805
AC072022.1	0.69214	2.97852	4.56661	6.05658
AC072022.2	0	3.52924	20.3699	7.15452
AC072061.1	0.8883	2.73399	18.9714	7.45315
AC073046.1	0	2.45168	0	30.2707
AC073052.2	0	9.90761	0	8.24256
AC073063.1	8.50539	2.96499	6.20487	7.41008
AC073072.2	0.891079	2.41436	11.4932	6.18292
AC073073.1	1.03411	0	3.44654	0
AC073073.2	3.09791	7.42007	5.45151	75.5122
AC073107.1	3.44838	5.51628	4.43126	29.1206
AC073111.3	0.98026	0.00461501	8.74644	7.49905
AC073111.4	1.01399	30.8436	51.3785	14.3205
AC073115.2	1.89735	10.4248	3.79427	63.7837
AC073130.3	1.32374	2.96799	3.12926	7.64933
AC073136.1	5.2667	5.40485	8.72042	23.4046
AC073136.2	1.99867	4.82872	4.6008	21.2612
AC073195.1	0	6.67124	19.529	24.7317
AC073254.1	1.09596	2.62187	6.20377	6.47125
AC073257.1	0	18.7731	0	9.89267
AC073270.2	0.912736	0	9.1263	0
AC073332.1	1.00829	5.21242	0	32.6301
AC073333.1	0	3.12885	0	5.50003
AC073343.2	2.06821	6.0359	31.0188	9.44064
AC073349.1	0	0	36.0144	0
AC073349.2	6.89676	4.9597	4.51754	62.3257
AC073389.1	1.30208	2.50064	6.50966	19.4138
AC073389.3	3.10231	7.35504	0	0
AC073476.1	0.886376	0	0	6.37837
AC073476.3	0	3.12885	10.3396	6.18292
AC073508.2	1.534	5.89904	50.6565	66.5625
AC073508.3	3.37273	24.5921	8.535	13.6956
AC073529.1	0	2.54752	5.42039	0
AC073534.1	0	20.8497	4.74284	0
AC073548.1	1.18204	4.96034	15.7841	24.9342
AC073548.2	2.29892	2.86596	34.5455	0
AC073569.2	1.07418	9.82089	0	52.017
AC073575.2	0	5.21197	13.3064	9.36017
AC073585.2	1.52282	3.10456	7.80749	4.12161
AC073592.3	0	2.34664	10.3396	15.1353
AC073593.2	1.72419	2.0859	3.87736	55.0003
AC073610.1	1.50879	5.23816	43.353	65.6546
AC073610.2	0.996378	5.98414	5.67978	8.84779
AC073611.1	6.89676	4.37043	8.02983	0
AC073611.2	5.01565	5.48776	22.1024	15.5814
AC073612.1	0.00177828	0.0330426	0.000276547	6.576e-05
AC073621.1	1.30208	3.62281	4.21586	13.7501
AC073842.2	1.14946	18.7731	4.43126	32.5082
AC073857.1	1.51551	28.1741	5.77896	37.436
AC073861.1	4.67833	6.37174	18.334	13.9711
AC073869.1	1.25447	3.73487	9.42308	15.8725
AC073869.2	1.38038	3.27538	17.2398	15.5814
AC073896.1	1.57841	16.9569	8.08507	8.46528
AC073896.2	2.53775	3.31446	5.87878	9.34764
AC073896.3	0	4.69327	0	5.82413
AC073957.2	3.88571e-09	2.34194	2.3117	6.95612
AC073957.3	4.44691	3.0057	5.57089	10.9169
AC074032.1	6.20463	3.04875	5.42926	8.48365
AC074043.1	0.81488	2.29277	37.9427	8.74596
AC074091.1	0.00080394	1.506e-06	13.1879	0.000155047
AC074117.1	3.4789	7.97835	16.5256	41.296
AC074134.1	1.14946	2.9496	4.92565	0
AC074135.1	1.55116	0	6.0842	0
AC074138.1	2.71627	18.7731	12.6476	67.0265
AC074141.1	0	14.759	12.0844	14.6827
AC074143.1	11.4121	8.98695	14.7409	31.1848
AC074143.2	1.42854	28.2065	11.2855	11.9225
AC074183.1	3.375e-06	2.0025e-09	0.000404799	5.94151
AC074183.2	1.30208	2.29277	4.6008	6.31834
AC074212.1	0.882091	29.2937	6.71869	11.2858
AC074386.1	5.4033	2.65528	4.44366	4.37062
AC078777.1	4.96667e-06	8.26e-13	1.06667e-05	1.93333e-07
AC078785.1	7.30189	10.4248	14.8499	7.84005
AC078795.1	3.03848	7.03003	6.75775	14.6617
AC078795.2	0.35816	2.37853	7.80436	33.2793
AC078802.1	1.0842	1.87731	3.83106	30.2707
AC078817.1	0.775579	2.97852	17.2398	6.47125
AC078819.1	3.18985	35.7144	9.83967	96.6464
AC078846.1	1.46128	15.2214	50.152	11.464
AC078850.1	3.03103	0	0	20.9152
AC078883.1	0.849109	5.94683	3.83256	15.6887
AC078899.1	1.41308	13.2313	24.0895	25.8861
AC078909.1	1.42547	5.19871	4.25301	8.61726
AC078927.1	0.000797881	0.000369336	2.28039	0.000752988
AC078983.1	0	6.94989	0	9.16672
AC078991.1	0.620463	6.94989	5.42039	30.2707
AC079140.3	6.20463	6.2577	18.9714	0
AC079140.6	0.766307	2.9496	13.0193	11.0001
AC079142.1	0.766307	11.4638	5.09247	65.0165
AC079145.1	0	5.70838	4.21586	15.9459
AC079148.1	0.775579	4.41302	7.75471	7.85719
AC079174.2	0.781245	12.6798	8.59983	22.6231
AC079228.1	0.811321	2.68262	5.21503	20.7752
AC079250.1	2.25899	9.68983	11.6717	12.4787
AC079296.1	0	0	0	24.7317
AC079298.3	1.78111	0	31.0188	9.40978
AC079305.1	2.76496	4.74029	12.6975	8.39988
AC079305.3	1.37935	27.2673	7.30104	16.7566
AC079322.1	0.775579	2.68262	10.3396	6.18292
AC079328.1	0.912736	7.35504	6.0842	6.05414
AC079341.1	1.83533	7.47921	9.62729	15.4013
AC079414.3	0	2.08497	6.32379	22.0282
AC079465.1	1.03411	0	0	24.7317
AC079594.2	0.000235366	3.2228	7.14036	22.7137
AC079601.1	2.34206	8.19338	3.83571e-08	19.5003
AC079601.2	0.862095	0	4.74284	20.1805
AC079610.2	0	0	18.9714	7.56767
AC079630.1	1.55116	2.9496	5.57971	7.70305
AC079776.1	2.43226	2.98799	9.24637	11.308
AC079781.5	1.38904	4.74574	10.6308	10.5156
AC079790.2	1.82547	20.8497	4.56315	0
AC079807.1	0	9.38655	7.75471	6.18292
AC079834.2	0.781241	6.29972	15.5094	9.11195
AC079848.1	0.999337	12.303	8.50454	6.92508
AC079848.2	1.72419	2.29277	0	6.47125
AC079880.1	8.10593	2.00035	0	13.5271
AC079921.1	1.55466	6.94989	4.47803	8.28389
AC079922.1	0	11.7984	3.10188	60.5414
AC079922.2	0.986622	2.98799	4.71035	7.89583
AC079944.2	2.44654	29.5181	9.24637	7.4872
AC079949.1	1.2649	2.9496	0	6.87504
AC079949.2	2.00626	5.45347	4.14072	42.3988
AC079949.6	3.99735	0	0	8.12706
AC080013.1	1.46827	8.45322	6.89591	9.80451
AC080013.4	0	6.94989	5.74659	21.6722
AC080023.1	1.2649	4.16993	0	11.6483
AC080023.2	2.10001	3.62281	4.88224	62.3257
AC080038.1	2.3118	4.66506	38.0902	14.505
AC080038.2	1.70167	2.77849	5.70989	8.97147
AC080038.4	1.337	8.90414	11.0884	12.8892
AC080080.1	1.24093	2.60621	5.52559	6.72682
AC080112.1	1.60801	10.8163	18.377	18.395
AC080112.3	1.46128	3.91983	4.29992	6.93274
AC080112.4	2.73635	6.52492	7.83182	7.13066
AC080128.1	0	0	3.83106	0
AC080188.2	0	0	0	6.18292
AC083798.2	2.8004	3.59953	18.3293	9.33236
AC083799.1	1.49589	29.4336	12.5913	10.3019
AC083805.1	0.775579	22.0651	9.1263	10.0938
AC083805.3	0.766307	2.34664	31.0188	8.65172
AC083806.2	1.03411	0	5.16981	27.5002
AC083837.1	3.7947	5.18535	5.82989	15.8697
AC083843.3	1.51551	30.8436	51.881	11.0599
AC083843.4	3.65095	2.29277	6.20377	6.05414
AC083855.2	1.21698	3.16996	39.0579	10.3672
AC083862.2	1.8533	14.3725	44.2248	36.4758
AC083862.3	1.21698	2.86596	11.4932	34.6637
AC083870.1	2.29892	0	0	0
AC083873.1	1.86663	8.65042	28.884	12.7903
AC083880.1	0	2.20651	31.0188	13.7501
AC083899.1	1.29085	4.32693	5.60904	13.8655
AC083904.1	0.775579	9.38655	9.48569	12.3658
AC083949.1	0	2.68187	7.30998	0
AC083964.1	1.95311	3.07574	6.78996	9.28807
AC084018.1	0	4.16993	13.3231	9.11195
AC084018.2	1.25411	28.5147	25.4862	8.21816
AC084024.4	0.912736	11.0326	4.21586	6.11115
AC084030.1	0	0	6.78996	0
AC084036.1	3.99735	25.6757	6.20377	21.2612
AC084125.2	1.07616	5.75919	7.09511	41.5692
AC084125.4	0.689676	2.08497	7.75471	5.82413
AC084198.2	2.6649	4.69568	7.30571	24.4712
AC084212.1	0	0	4.34341	7.45315
AC084337.1	2.43396	7.35504	5.09247	65.0165
AC084757.1	6.20463	6.94989	3.83106	11.6483
AC084757.3	0.876771	5.33699	6.07467	17.1579
AC084824.1	3.93737	7.50114	6.19605	19.0523
AC084824.3	0.985251	4.58554	3.90579	7.08708
AC084824.4	0.620463	3.51513	9.76449	16.9673
AC084876.2	2.29892	0	0	10.6306
AC084880.1	2.929	8.1894	7.60314	12.7826
AC087163.2	1.03411	12.9808	31.0188	8.90367
AC087163.3	0.766307	4.58554	6.89591	8.64877
AC087190.3	1.00059	9.69148	51.66	11.036
AC087239.1	1.55116	0	0	18.3334
AC087273.2	0	0	0	0
AC087286.2	7.9519	0	0	21.0545
AC087289.1	1.12209	11.3191	7.03564	10.8792
AC087289.3	1.0842	23.5968	3.44795	10.0902
AC087289.4	1.34727	4.75705	4.82729	9.48184
AC087289.6	2.65609	4.16073	33.3612	9.73801
AC087294.1	1.03411	2.75814	6.89591	0
AC087343.1	0.86805	12.9808	4.99616	33.9346
AC087477.2	1.2411	3.27538	0	16.2541
AC087481.1	1.46038	2.0859	5.74659	9.70688
AC087482.1	0	6.2577	4.92565	4.94634
AC087498.2	1.55116	2.73399	4.56315	6.18292
AC087500.1	0.953488	13.7194	6.83508	16.2114
AC087501.4	3.01198	7.64256	4.88224	13.7263
AC087521.2	0.892757	11.5019	15.5338	7.61585
AC087533.1	2.13094	3.20382	19.1095	6.87799
AC087588.3	1.87492	11.0482	4.09662	32.6486
AC087623.1	1.14946	3.12885	9.1263	11.9381
AC087623.2	0.903594	2.35968	0	8.06341
AC087632.1	8.01678	2.18317	3.67593	51.0843
AC087633.2	0.945043	10.4147	24.5985	7.76582
AC087645.2	1.95311	0	0	55.0003
AC087721.2	0.833137	9.95122	6.50895	11.7133
AC087741.1	0.914715	10.3334	5.95876	10.4004
AC087741.3	1.89735	3.20946	7.08712	6.93274
AC087742.1	0	5.21242	0	0
AC087752.3	6.20463	7.64256	8.3992	67.8692
AC087854.1	1.09759	3.76402	14.752	10.7089
AC087854.2	0.862095	2.97852	5.74659	0
AC087878.1	0	0	0	0
AC089983.1	3.65095	9.38655	0	0
AC090018.2	1.03411	0	0	5.49593
AC090061.1	0	24.6059	0	49.4634
AC090099.4	0.782666	2.97852	7.13306	6.32194
AC090114.1	8.40005	13.5427	44.5496	22.3422
AC090114.2	1.23982	4.50184	11.515	30.5573
AC090152.1	3.20129	3.74608	5.31534	6.11115
AC090181.2	1.82547	2.08497	19.9846	15.1353
AC090181.3	0.862095	2.08497	11.3653	8.64877
AC090192.2	0.886376	0	4.92565	70.5605
AC090197.1	5.16545	3.51683	5.99979	9.17806
AC090198.1	0.860742	6.93871	5.93877	9.8185
AC090204.1	1.88431	7.93987	8.70858	40.3716
AC090229.1	1.81862	2.81774	6.45363	7.76582
AC090236.1	3.70101	0	2.03333e-07	21.0981
AC090241.2	0	11.4638	4.05613	55.0003
AC090241.3	0.886376	2.31663	0	7.85719
AC090281.1	3.90623	2.97852	13.0193	6.47125
AC090337.2	0	2.62226	12.6476	13.7501
AC090360.1	1.24707	4.08355	4.67723	13.3183
AC090409.1	2.0269	0	0	6.47125
AC090510.1	0.85964	2.50525	4.57758	0.0668092
AC090510.3	1.46e-07	3.60803	4.18591	11.9044
AC090515.2	1.11606	18.7731	15.5094	6.05414
AC090517.2	3.44838	3.01795	11.4932	8.32018
AC090517.4	0.855972	3.4783	4.02209	0.0132797
AC090517.5	1.20169	16.5966	7.60779	12.8278
AC090527.2	0.00644444	8.07774e-05	0.00135791	22.0487
AC090559.1	0.955631	0	0	13.4053
AC090578.1	1.56249	0	0	9.16672
AC090587.1	0.775579	0	5.42039	55.0003
AC090587.2	6.89676	22.0651	10.3396	6.05414
AC090589.1	0	0	13.0193	0
AC090607.2	3.44838	6.0359	8.14795	20.7752
AC090616.6	0.862095	0	0	7.79071
AC090617.10	1.92282	22.6437	5.30415	13.2428
AC090617.5	6.20463	2.08497	3.83106	6.92508
AC090695.1	1.24093	4.41302	9.48569	4.94634
AC090739.1	0	0	36.5052	7.06619
AC090772.4	6.89676	4.27928	6.07467	10.2327
AC090825.1	1.95724	9.65705	9.03508	9.54822
AC090826.1	0.766307	8.81512	14.0183	12.1378
AC090826.3	8.40005	0	5.74659	0
AC090877.2	1.12342	18.7731	0	6.18292
AC090912.1	0	4.02393	0	0
AC090921.1	7.9947	0	0	31.1628
AC090946.1	0.75894	2.97852	0	24.7317
AC090948.2	1.72419	2.31663	0	63.7837
AC090970.2	1.14946	2.62187	0	7.85719
AC090971.1	0.000102686	0.00158846	1.38418	8.64e-06
AC091021.1	3.30368	3.99822	7.37922	26.8286
AC091045.1	0	1.87731	5.65612	30.2707
AC091057.1	1.35098	7.86561	21.9171	14.8352
AC091057.2	3.10231	0.712629	5.70989	10.5532
AC091057.5	2.43396	0	5.35e-08	18.3334
AC091057.6	1.12769	4.2745	7.18908	23.7636
AC091060.1	1.27674	2.79601	19.6538	68.4822
AC091152.2	1.9529	25.3572	4.66622	34.3158
AC091152.4	6.89676	1.87731	1.33125e-07	8.83493
AC091153.1	0	11.0326	9.1263	0
AC091167.2	1.4257	1.746e-09	10.2869	6.62042
AC091167.7	7.43865	2.0287	10.5269	13.9641
AC091180.2	0.999337	0	6.20377	0
AC091182.2	1.87615	2.0859	0	5.49593
AC091271.1	1.2649	2.77849	22.2748	65.0165
AC091390.4	2.51392	10.7787	3.325e-15	8.05783
AC091429.1	2.6649	4.69568	5.83583	6.60845
AC091551.1	7.79179	23.8779	10.2167	22.9195
AC091563.1	0.620463	20.8497	17.2398	29.1206
AC091564.2	7.67524	13.0219	5.80015	6.02008
AC091564.4	0	2.22314	0	1.68861
AC091564.7	1.11034	2.91655	5.80555	1.96e-07
AC091588.3	2.63892	0	0	2.89e-15
AC091607.2	4.53378	3.04694	5.00391	35.3769
AC091685.2	0.689403	1.87731	34.4795	12.4651
AC091729.3	1.06453	3.38193	54.9465	8.58784
AC091799.1	2.06821	5.51628	0	9.16672
AC091806.1	1.21698	0	0	7.85719
AC091825.1	1.07509	9.34692	11.8249	19.637
AC091959.3	3.3872	14.3462	7.37243	11.7953
AC091978.1	6.20463	2.97852	6.50966	9.44064
AC091982.3	1.5412	9.7822	6.60455	11.0599
AC092017.1	5.61655	4.48307	26.4595	41.296
AC092017.2	1.0842	6.67124	5.2495	6.86315
AC092040.1	3.7e-16	3.23461	3.38931	6.92145
AC092042.3	1.73381	24.8832	0.000499123	30.7891
AC092045.1	2.01476	30.051	49.3268	26.1827
AC092053.3	2.5298	2.08497	0	31.1628
AC092070.2	1.02747	10.5599	5.97533	12.4666
AC092072.1	1.67993	7.64302	10.2893	11.767
AC092073.1	1.05807	1.11e-16	0	7.656e-13
AC092111.1	2.10001	5.45347	10.9586	7.6657
AC092115.1	1.61021	3.77907	7.11469	10.8058
AC092117.1	1.35813	2.96499	21.2614	12.4651
AC092117.2	0.775579	0	7.75471	5.49593
AC092119.2	0.766307	4.32693	5.31534	13.8655
AC092123.1	0	3.82128	17.2398	58.2413
AC092128.1	1.73754	2.98799	7.42494	9.44064
AC092134.1	0	0	4.8665	6.22082
AC092135.3	0	0	0	0
AC092139.1	0.912736	5.37838	18.2526	13.9935
AC092140.1	0	0	3.65052	6.19508
AC092143.1	0.93005	2.97813	3.04292	3.90571
AC092143.2	0.486909	0.215282	0.0619568	21.3974
AC092155.1	0	0	7.75471	9.89267
AC092155.2	0.689676	3.51513	4.05613	5.82413
AC092159.2	0.620463	0	18.2526	29.1206
AC092161.1	1.38986	15.3948	5.78372	8.85786
AC092162.3	6.89676	0	3.99693	0
AC092164.1	0.8883	4.60016	5.2495	13.9935
AC092171.1	1.30208	6.2577	0	7.06619
AC092171.2	3.85523	10.3125	3.87326	7.13202
AC092171.3	0.897532	2.41436	4.99616	20.5168
AC092171.4	3.10231	4.69327	0	9.89267
AC092171.5	1.48513	8.20197	18.9714	9.84447
AC092275.1	1.72419	26.8919	4.25227	14.5603
AC092279.1	5.00835	4.72508	9.36331	21.3142
AC092279.2	0.75894	4.58554	36.5052	17.3319
AC092295.2	0.868768	14.2302	4.82601	19.1994
AC092296.2	0	2.60621	6.89591	6.72682
AC092301.1	0.775579	0	0	5.50003
AC092329.3	9.02e-12	0.00770844	0.000240657	6.16407
AC092329.4	2.83513	3.50509	47.6701	38.0408
AC092338.1	6.5572	36.7116	60.8245	36.8547
AC092338.4	0.982731	9.59525	44.4355	22.1483
AC092354.2	6.89676	0	0	8.64877
AC092364.2	1.95311	0	3.99693	6.87504
AC092368.3	1.72692	3.10506	25.5227	40.2908
AC092375.2	1.2649	8.04786	4.66622	11.5546
AC092376.2	0.886376	0	4.21586	27.5002
AC092418.2	0.620463	0	0	8.24389
AC092428.1	2.5298	18.7731	0	7.56767
AC092437.1	0	10.4248	3.10188	21.2612
AC092447.2	0.781245	4.92118	37.9427	15.5814
AC092490.1	1.14339	28.3018	12.6913	9.359
AC092535.2	0	2.20651	12.6476	6.18292
AC092535.4	2.60415	1.87731	7.99385	7.41759
AC092587.1	2.18471	1.332e-14	8.25793	7.87442
AC092597.1	0.924722	2.88462	7.70531	33.9346
AC092614.1	0.976556	1.87731	4.92565	60.5414
AC092634.3	0	3.6774	0	0
AC092645.1	1.10709	3.75637	9.06992	10.1321
AC092645.2	2.0372	3.57234	23.3433	21.2612
AC092647.5	2.12685	25.478	10.1677	36.3888
AC092683.1	0.781245	3.07574	4.82601	8.12706
AC092691.1	1.41756	4.19237	11.0512	7.34272
AC092692.1	0	4.69327	5.16981	5.49593
AC092718.3	2.5014	4.06054	18.0323	26.0165
AC092718.4	3.44327	29.8341	16.3089	18.451
AC092718.5	0	2.34664	36.5052	0
AC092718.7	1.03411	4.69327	4.21586	14.5603
AC092718.8	8.45367	19.2982	19.4542	14.0091
AC092724.1	3.06615	10.1476	24.0207	10.2193
AC092747.4	2.49096	6.30258	6.42456	11.9982
AC092755.2	3.16643	2.4861	0	9.82519
AC092802.1	0	5.29253	8.90993	55.0003
AC092802.2	0	22.0651	5.70989	8.24389
AC092803.2	1.14946	4.10098	4.47014	18.1427
AC092807.3	9.72036	2.76812	5.59072	25.6221
AC092809.3	3.10231	2.34664	0	5.82413
AC092809.4	7.32017	2.9496	17.2982	50.04
AC092821.1	1.89735	0	0	30.2707
AC092821.3	0.976232	2.60183	6.62601	22.031
AC092835.1	0.955631	2.96499	9.76449	8.57894
AC092881.1	1.81043	7.45332	31.845	13.095
AC092881.2	0	10.4248	4.14072	13.4053
AC092902.4	1.51788	6.2577	0	0
AC092903.2	6.89676	6.2577	4.92565	0
AC092910.3	1.16411	3.66795	7.62191	10.7875
AC092919.2	0	0	6.0842	6.72682
AC092944.1	1.50599	5.29253	6.5697	11.0599
AC092999.1	3.44838	18.7731	3.44795	12.3658
AC093010.3	1.92372	7.4964	9.80833	14.3965
AC093014.1	0.920256	2.29277	4.29992	8.57894
AC093110.1	0	0	4.3717	6.22337
AC093151.3	0	2.0859	3.44654	0
AC093155.1	0.730189	0	3.65052	8.12706
AC093155.2	1.46038	3.47494	3.44795	7.06619
AC093155.3	1.02013	0.0301691	10.5052	4.5618
AC093157.1	5.1555	11.1858	13.9004	8.85568
[truncated: 20,058 more rows]
