# Supplementary material for: Molecular Characterization of Differentiated-Resistance MSC Subclones by Single-Cell Transcriptomes
Source: Front Cell Dev Biol. 2022 Mar 9;10:699144. doi: 10.3389/fcell.2022.699144 (PMC8959432; doi:10.3389/fcell.2022.699144)
Supplement: Supplementary file 1 [file DataSheet1.ZIP › Suppl. Table 2. DRvPOvDO_normalized.xlsx]

## Sheet: Sheet1
gene_name	DR1	DR2	DR3	DR4	DR5	AverageDR	PO1	PO2	PO3	PO4	PO5	AveragePO	DO1	DO2	DO3	DO4	DO5	AverageDO	P-valueDRvPO	PvalueDRvDO	PvaluePOvDO
7SK	11.1443	11.294	8.61493	0	10.668	8.34425	10.1095	6.44936	9.77001	10.5526	9.88317	9.35293	11.8836	11.6748	9.93654	11.0227	9.18706	10.7409	0.715388	0.338552	0.252173
A1BG	0	0	8.86263	0	0	1.77253	0	0	0	0	0	0	0	9.35772	0	9.01928	8.51861	5.37912	0.373901	0.3696	0.0708275
A1BG-AS1	0	8.80104	0	0	0	1.76021	0	0	0	0	0	0	0	9.35772	9.49116	0	0	3.76978	0.373901	0.343841	0.177822
A1CF	0	0	0	0	0	0	0	0	0	0	0	0	0	0	0	0	0	0	N/A	N/A	N/A
A2M	8.84564	0	11.4274	12.6012	11.7759	8.93003	11.8832	11.3574	11.8635	8.85459	11.3349	11.0587	11.3486	12.248	11.2829	12.4849	12.232	11.9193	0.450689	0.274846	0.323425
A2M-AS1	0	0	0	0	0	0	8.74788	0	0	0	0	1.74958	0	0	0	0	0	0	0.373901	N/A	0.373901
A2ML1-AS2	0	0	0	0	0	0	0	0	0	0	0	0	0	0	0	9.01928	0	1.80386	N/A	0.373901	0.373901
A4GALT	0	0	9.96115	11.3019	0	4.25261	11.2326	10.3278	10.7109	11.2524	10.9782	10.9004	0	11.3036	11.437	9.01928	8.51861	8.0557	0.0614362	0.217659	0.268591
AAAS	0	9.89955	9.55571	0	9.21108	5.73327	10.3572	0	10.7109	11.0517	10.1309	8.45014	0	9.35772	10.9952	9.01928	0	5.87444	0.51679	0.963536	0.520843
AACS	12.1413	11.2858	13.2933	9.51022	0	9.24612	12.6395	11.7141	11.7523	11.3394	9.03237	11.2955	13.5867	12.248	11.1958	10.8109	10.7157	11.7114	0.324687	0.317942	0.390649
AADAC	0	0	0	0	0	0	0	0	0	0	0	0	0	0	0	0	8.51861	1.70372	N/A	0.373901	0.373901
AADACL3	0	0	0	0	0	0	0	0	0	8.85459	0	1.77092	0	0	0	0	0	0	0.373901	N/A	0.373901
AADAT	0	0	0	0	0	0	8.74788	13.5058	11.484	0	0	6.74754	0	11.3036	9.49116	9.01928	13.4672	8.65625	0.0774649	0.0197479	0.662832
AAED1	10.925	11.1035	12.1583	12.6456	9.90418	11.3473	11.7435	11.8094	12.0101	13.0591	11.1117	11.9468	13.4281	13.383	12.5591	13.0445	13.8607	13.2551	0.0569236	0.0484593	0.0527776
AAGAB	0	10.5927	12.8878	11.3019	10.3096	9.0184	13.2586	13.8363	11.404	11.8502	12.1233	12.4945	12.3137	11.3036	10.4074	12.3865	11.6539	11.613	0.246986	0.362387	0.150292
AAK1	0	11.44	10.8084	12.7088	9.21108	8.83366	12.3312	11.7141	11.6271	11.7989	10.824	11.6591	11.4664	13.7521	11.5705	11.2164	12.7231	12.1457	0.30639	0.207263	0.47581
AAMDC	8.84564	8.80104	8.86263	0	0	5.30186	8.74788	11.6628	8.91922	0	10.824	8.03078	0	0	0	0	0	0	0.263443	0.070486	0.0182231
AAMP	0	0	0	9.91566	0	1.98313	11.3127	9.81701	8.91922	0	0	6.00979	0	0	0	0	9.21166	1.84233	0.371822	0.965113	0.343849
AAR2	16.533	9.89955	10.472	0	13.3219	10.0453	13.9295	15.534	14.7151	12.932	13.981	14.2183	14.1444	12.6898	14.3927	12.2773	14.4507	13.591	0.18623	0.218152	0.34632
AARD	0	0	0	0	0	0	0	0	0	0	0	0	0	9.35772	0	0	0	1.87154	N/A	0.373901	0.373901
AARS	9.53872	10.4104	10.9419	8.81715	0	7.94163	0	0	11.1163	0	0	2.22326	9.96237	11.1494	0	10.1178	11.2265	8.49121	0.0744383	0.883226	0.223373
AARS2	0	0	0	0	0	0	0	0	0	0	0	0	0	10.0508	0	0	0	2.01016	N/A	0.373901	0.373901
AARSD1	11.6181	12.928	13.9684	0	9.21108	9.54512	10.1341	0	9.6123	8.85459	0	5.7202	9.26927	0	11.1005	11.0986	12.0149	8.69665	0.363231	0.839485	0.269576
AASDH	0	0	0	0	0	0	11.4558	0	10.5285	9.54767	9.03237	8.11287	9.26927	9.35772	8.79809	9.71236	10.5979	9.54707	0.0172702	5.84755e-06	0.53067
AASDHPPT	9.53872	11.7966	10.6543	11.1196	0	8.62184	11.4558	12.3019	11.2217	11.5625	10.1309	11.3346	11.9082	11.1494	11.1005	9.71236	11.6965	11.1134	0.221442	0.355556	0.730692
AASS	9.53872	8.80104	0	0	0	3.66795	0	0	9.6123	0	0	1.92246	0	0	9.89747	10.1178	9.18472	5.84	0.644559	0.663698	0.170266
AATF	8.84564	9.89955	0	11.3019	0	6.00942	0	10.3278	11.5582	0	13.0396	6.98512	10.3678	10.0508	11.1005	10.4055	12.2561	10.8361	0.855507	0.163199	0.222588
AB019440.50	0	0	0	0	0	0	0	0	0	0	0	0	0	0	8.79809	0	0	1.75962	N/A	0.373901	0.373901
ABAT	0	10.8803	0	9.91566	9.90418	6.14003	10.1341	11.7629	10.7109	8.85459	11.6713	10.6268	11.9772	0	12.0938	11.0986	11.291	9.29212	0.143187	0.499744	0.640409
ABC14-1188822O7.1	0	0	0	0	0	0	0	0	0	0	9.03237	1.80647	0	0	0	0	0	0	0.373901	N/A	0.373901
ABC7-42404400C24.1	0	0	0	0	0	0	0	11.1828	9.6122	11.157	0	6.3904	0	0	10.5896	0	0	2.11792	0.0715888	0.373901	0.204527
ABC7-42418200C9.1	0	0	0	0	0	0	0	0	0	7.71993	0	1.54399	0	0	0	0	0	0	0.373901	N/A	0.373901
ABC7-481722F1.1	0	0	0	0	0	0	0	0	0	8.85459	0	1.77092	0	0	0	0	0	0	0.373901	N/A	0.373901
ABCA1	10.455	0	9.55571	0	9.90418	5.98298	0	11.0209	9.6123	0	9.03237	5.93311	9.96237	9.35772	10.8774	9.01928	11.7373	10.1908	0.989009	0.111915	0.131951
ABCA10	0	0	9.96115	0	0	1.99223	0	0	0	0	9.03237	1.80647	0	0	0	0	0	0	0.95368	0.373901	0.373901
ABCA11P	0	0	0	0	0	0	0	9.41142	0	0	10.1309	3.90846	0	0	0	0	9.61709	1.92342	0.178193	0.373901	0.345828
ABCA12	0	0	0	0	0	0	0	0	0	0	0	0	0	0	9.49116	0	0	1.89823	N/A	0.373901	0.373901
ABCA13	0	0	0	12.0751	0	2.41502	10.945	10.3278	10.7109	10.4639	10.6417	10.6179	0	10.0508	0	11.6582	11.7373	6.68926	0.0288194	0.190756	0.237234
ABCA17P	0	0	0	0	0	0	0	10.3278	0	0	0	2.06556	0	0	0	0	0	0	0.373901	N/A	0.373901
ABCA2	0	8.80104	0	0	0	1.76021	10.1341	8.71851	8.91922	8.85459	11.4302	9.61132	0	9.35772	8.79809	9.71236	8.51861	7.27736	0.0182815	0.062205	0.321091
ABCA3	0	0	0	11.3019	0	2.26038	0	0	0	0	0	0	0	0	0	0	0	0	0.373901	0.373901	N/A
ABCA4	0	0	10.6543	0	0	2.13086	0	0	0	0	0	0	0	0	0	0	0	0	0.373901	0.373901	N/A
ABCA5	0	0	8.86263	0	9.21108	3.61474	10.3572	11.9764	10.3054	9.95311	9.03237	10.3249	11.4664	9.35772	8.79809	10.4055	10.5979	10.1251	0.0560717	0.0547707	0.815217
ABCA6	0	10.1872	14.1508	11.8615	10.3096	9.30182	12.5319	12.3293	12.3848	11.0517	12.028	12.0651	11.6671	13.9009	9.8966	12.315	12.8491	12.1257	0.339691	0.337855	0.940555
ABCA8	0	10.5927	10.8084	12.729	13.0611	9.43824	11.0503	11.5516	11.6271	12.2218	11.5972	11.6096	11.5718	10.4563	11.506	11.7272	11.9196	11.4362	0.391853	0.454769	0.582321
ABCA9	0	0	0	0	0	0	0	0	8.91922	0	0	1.78384	11.6671	0	0	0	9.61709	4.25684	0.373901	0.180438	0.54312
ABCB10	9.53872	8.80104	0	11.2149	0	5.91093	8.74788	10.3278	10.3054	8.85459	0	7.64713	0	10.0508	8.79809	9.01928	12.5615	8.08593	0.480131	0.609451	0.904465
ABCB11	0	0	8.86263	0	0	1.77253	0	0	0	0	0	0	0	0	0	0	0	0	0.373901	0.373901	N/A
ABCB6	0	0	9.55571	8.81715	9.21101	5.51677	0	0	8.91901	0	9.72546	3.72889	0	0	0	0	8.51861	1.70372	0.368802	0.158149	0.308973
ABCB7	0	0	8.86263	0	0	1.77253	9.44095	10.3278	0	0	0	3.95375	0	10.4563	0	9.71236	10.1279	6.05931	0.571063	0.325352	0.593223
ABCB8	0.968022	8.80104	0	8.81715	0	3.71724	0	0	10.3054	0	10.9782	4.25672	0	9.35772	0	0	9.21166	3.71388	0.907641	0.999118	0.870564
ABCB9	0	0	0	0	0	0	9.44095	0	10.5285	0	9.72546	5.93898	0	0	0	0	0	0	0.070987	N/A	0.070987
ABCC1	14.6107	10.7468	11.0597	11.3019	0	9.54382	11.9258	10.1047	11.6271	12.6611	10.824	11.4285	11.7541	11.8425	10.4074	11.6582	11.0033	11.3331	0.465107	0.496985	0.864793
ABCC10	8.84564	8.80104	0	0	0	3.52934	9.44095	8.71851	8.91922	9.95311	9.03237	9.21283	0	10.0508	9.49116	10.6286	0	6.03411	0.0630454	0.518936	0.268762
ABCC2	0	0	0	0	0	0	9.84639	0	0	0	0	1.96928	0	0	0	0	0	0	0.373901	N/A	0.373901
ABCC3	12.5591	14.079	14.854	14.2463	13.8554	13.9188	14.6476	14.6319	15.0887	14.7571	14.5253	14.7301	13.9697	13.4181	14.3739	14.287	13.9478	13.9993	0.0682146	0.835263	0.00465673
ABCC4	9.94416	8.80104	8.86263	12.9914	0	8.11985	9.44095	9.41157	11.484	10.9339	10.1309	10.2803	12.6704	12.3021	11.1958	10.9651	12.0149	11.8297	0.368501	0.180384	0.0983018
ABCC5	10.2318	0	9.55571	9.91566	13.2363	8.58789	12.4854	10.1047	10.865	8.85459	11.8655	10.835	12.3137	10.7439	10.1843	10.6286	12.9843	11.371	0.341084	0.241289	0.289733
ABCC6	0	0	0	0	0	0	0	0	0	0	0	0	9.96237	0	0	0	9.21166	3.83481	N/A	0.178244	0.178244
ABCC6P2	0	0	0	0	0	0	0	0	0	0	0	0	0	0	0	0	0	0	N/A	N/A	N/A
ABCC9	9.85986	0	10.1398	0	9.90418	5.98077	0	9.53554	0	11.8576	0	4.27863	9.38256	10.1243	11.1557	9.7979	10.7955	10.2512	0.754191	0.141863	0.0986839
ABCD1P3	0	0	0	0	0	0	0	0	0	8.85459	0	1.77092	0	0	0	0	0	0	0.373901	N/A	0.373901
ABCD3	11.6181	10.8803	8.86263	10.4265	11.7759	10.7127	12.2135	9.41157	11.2217	10.4639	10.6417	10.7905	9.96237	10.7439	11.1005	10.4055	10.9163	10.6257	0.914832	0.900135	0.791539
ABCD4	0	0	0	0	0	0	12.0058	10.5101	10.7109	0	0	6.64536	9.26927	9.35772	9.8966	9.71236	10.1279	9.67277	0.0713163	4.64041e-07	0.345494
ABCE1	10.6373	10.1872	9.55571	10.7629	9.90418	10.2095	10.1341	10.5101	11.1163	11.1571	11.5972	10.903	11.061	11.3036	11.7937	10.8109	11.7373	11.3413	0.168345	0.0514564	0.138465
ABCF1	13.094	0	0	8.81715	0	4.38223	10.8272	10.5101	11.6917	12.0733	10.1309	11.0466	10.8786	10.4563	12.4615	12.238	11.4629	11.4995	0.0676052	0.0652597	0.159155
ABCF2	12.429	12.2021	10.6543	11.5251	11.2904	11.6202	11.3868	13.5782	12.4454	11.3394	12.2511	12.2002	11.8341	11.5549	10.9952	11.4171	11.9524	11.5507	0.329336	0.799923	0.237657
ABCF3	0	0	0	0	0	0	0	0	0	10.4639	9.03237	3.89925	9.26927	9.35772	8.79809	0	9.21166	7.32735	0.179339	0.016204	0.427258
ABCG1	0	0	0	0	0	0	0	0	0	0	0	0	0	0	9.8966	0	0	1.97932	N/A	0.373901	0.373901
ABCG2	0	0	0	0	0	0	9.84639	0	0	0	0	1.96928	0	0	0	9.01928	0	1.80386	0.373901	0.373901	0.958458
ABCG4	0	0	10.2488	0	0	2.04976	0	0	0	0	0	0	0	0	0	0	0	0	0.373901	0.373901	N/A
ABHD10	10.7914	9.89955	10.6543	11.1196	11.85	10.863	12.0436	11.3574	11.404	11.8502	11.3349	11.598	9.96237	11.1494	11.437	11.0986	12.3686	11.2032	0.0987549	0.394862	0.483138
ABHD11	9.53872	0	0	0	0	1.90774	0	0	0	0	0	0	0	0	0	0	0	0	0.373901	0.373901	N/A
ABHD12	0	0	0	0	0	0	0	0	10.9985	9.95311	9.03237	5.9968	10.3678	10.0508	10.4074	9.71236	9.90476	10.0886	0.0719847	1.83677e-07	0.178338
ABHD12B	0	0	0	0	0	0	0	0	0	8.85459	0	1.77092	0	0	0	0	10.1279	2.02558	0.373901	0.373901	0.936545
ABHD13	10.455	8.80104	12.3889	0	11.7759	8.68417	0	11.3574	10.0177	0	10.9782	6.47066	11.6671	10.4563	9.49116	9.01928	11.9196	10.5107	0.373046	0.405422	0.198652
ABHD14A	9.94416	8.80104	8.86263	0	0	5.52157	0	0	8.91922	9.54767	0	3.69338	0	0	10.7439	0	9.61709	4.0722	0.632894	0.709226	0.907197
ABHD14B	0	0	8.86263	0	0	1.77253	9.44095	0	0	8.85459	0	3.65911	0	9.35772	0	0	8.51861	3.57527	0.606346	0.617499	0.984465
ABHD15	8.84564	9.89955	12.8328	10.8965	12.4299	10.9809	11.2326	11.0209	11.404	10.8004	11.3349	11.1586	12.4047	9.35772	12.0938	11.2164	12.2561	11.4657	0.814402	0.572294	0.578163
ABHD16A	10.925	10.7468	8.86263	13.5792	0	8.82273	11.3127	11.4264	12.2513	11.0517	11.3349	11.4754	11.061	10.7439	12.2945	11.3164	10.7157	11.2263	0.324637	0.348957	0.246397
ABHD17A	0	8.80104	0	0	0	1.76021	8.74788	9.41157	9.61226	0	0	5.55434	9.26927	0	0	0	0	1.85385	0.160545	0.975429	0.194153
ABHD17AP4	0	0	0	0	0	0	0	0	0.486717	0	0	0.0973434	0	0	0	0	0	0	0.373901	N/A	0.373901
ABHD17AP8	0	0	0	0	0	0	0	0	0	0	0	0	0	0	0	0	0	0	N/A	N/A	N/A
ABHD17B	10.6373	12.651	0	0	9.21108	6.49988	13.1044	11.2833	11.6271	10.6462	12.9035	11.9129	10.3678	12.3534	11.1005	12.4204	11.9196	11.6323	0.0950332	0.137353	0.741905
ABHD17C	11.0427	0	10.9419	10.4265	10.5973	8.60168	9.84639	10.5101	9.6123	12.7463	12.498	11.0426	12.1024	9.35772	10.4074	11.9636	10.7157	10.9094	0.320603	0.268854	0.864614
ABHD18	8.84564	0	0	0	0	1.76913	10.1341	11.4909	9.6123	8.85459	11.4302	10.3044	9.26927	10.7439	8.79809	10.1178	9.90476	9.76676	0.0105498	0.0140678	0.317798
ABHD2	16.0225	15.8326	14.9146	14.8992	15.3573	15.4052	15.1038	15.0372	15.2787	14.6922	15.3385	15.0901	14.7897	14.1283	15.0085	15.0181	15.3319	14.8553	0.260055	0.224514	0.312905
ABHD3	0	10.8803	0	0	13.2885	4.83376	8.74788	10.1047	0	0	9.03237	5.57699	0	10.4563	0	0	0	2.09126	0.747031	0.357193	0.189508
ABHD4	9.94416	13.3117	0	8.81715	0	6.4146	10.945	10.1047	11.317	0	0	6.47334	10.8786	10.9671	0	9.01928	9.61709	8.09641	0.986629	0.459811	0.691616
ABHD5	0	0	8.86263	0	12.7373	4.31999	11.3127	10.6643	10.0177	0	10.1309	8.42512	11.061	11.7555	8.79809	10.6286	10.5979	10.5682	0.226811	0.107686	0.376468
ABHD6	8.84564	8.80104	0	0	0	3.52934	0	0	8.91922	0	0	1.78384	0	0	11.3629	0	0	2.27258	0.626538	0.752537	0.373901
ABI1	12.1036	11.5735	8.86263	12.6671	10.3814	11.1176	11.8388	11.0209	12.6803	10.6462	10.6417	11.3656	12.1486	12.6898	11.8544	11.9905	12.4783	12.2323	0.810749	0.168943	0.157633
ABI2	12.269	12.455	13.4164	11.7074	11.2904	12.2276	13.1044	13.2159	13.5677	12.4981	13.2029	13.1178	12.9685	12.051	14.3604	13.0539	12.4181	12.9704	0.0352861	0.0720627	0.71464
ABI3BP	12.4564	0	10.472	11.5251	0	6.8907	10.6937	11.8538	10.5285	9.54767	10.824	10.6895	12.2649	11.3036	11.1005	12.2773	11.7373	11.7367	0.287995	0.1506	0.126115
ABL1	8.84564	9.49411	12.9568	0	10.3096	8.32123	13.2803	13.1492	12.8894	13.1311	12.028	12.8956	12.2649	12.884	12.3243	13.4735	11.1575	12.4208	0.115052	0.172004	0.121004
ABL2	15.5339	13.6912	13.3284	13.402	14.3409	14.0593	14.5796	14.1694	14.4988	15.1178	13.6172	14.3966	13.2395	14.813	13.8349	14.1896	14.5491	14.1252	0.551948	0.91901	0.577358
ABLIM1	0	12.6076	0	0	0	2.52152	0	0	10.7109	9.95311	0	4.1328	9.26927	0	8.79809	0	10.5979	5.73305	0.723322	0.503728	0.694994
ABLIM2	0	0	0	0	0	0	0	0	0	9.54767	0	1.90953	0	0	0	9.71236	0	1.94247	0.373901	0.373901	0.373901
ABLIM3	10.6373	0	8.86263	8.81715	0	5.66342	11.0503	10.3278	0	8.85459	9.03237	7.85301	9.26927	0	9.8966	0	8.51861	5.5369	0.563971	0.965726	0.555324
ABR	13.1418	11.6913	13.1632	13.0142	13.2166	12.8454	12.7	12.3819	12.4276	12.8337	12.5535	12.5793	13.6285	13.3827	12.8199	13.3948	13.7712	13.3994	0.360702	0.165082	0.00550075
ABRACL	10.925	8.80104	0	11.2149	0	6.18819	10.1341	9.81701	11.6271	0	9.03237	8.12212	10.3678	9.35772	8.79809	9.01928	10.4643	9.60144	0.656702	0.257862	0.502378
ABT1	0	10.7468	8.86263	9.91566	0	5.90502	12.0058	9.41157	10.0177	0	11.7403	8.63507	9.26927	10.4563	8.79809	11.3218	11.0033	10.1698	0.547507	0.154134	0.575431
ABT1P1	0	0	0	0	0	0	0	0	0	0	0	0	0	0	0	0	0	0	N/A	N/A	N/A
ABTB2	0	8.80104	8.86263	0	0	3.53273	0	11.4264	11.5582	0	0	4.59692	10.3678	0	12.056	9.01928	8.51861	7.99234	0.177857	0.275415	0.45312
AC000081.2	0	0	0	0	0	0	0	10.3278	0	0	0	2.06556	0	0	0	0	0	0	0.373901	N/A	0.373901
AC000123.2	12.342	0	0	0	0	2.4684	9.44095	0	0	0	0	1.88819	0	0	0	0	9.21166	1.84233	0.373901	0.864024	0.988339
AC000123.3	0	0	0	0	9.21108	1.84222	8.74788	0	0	0	9.03237	3.55605	0	0	0	10.8109	0	2.16218	0.385031	0.924502	0.721388
AC000123.4	0	0	0	0	0	0	0	0	0	0	0	0	0	0	0	11.0986	0	2.21972	N/A	0.373901	0.373901
AC000403.4	8.84564	0	0	0	0	1.76913	0	0	0	0	0	0	0	9.35772	13.3829	0	0	4.54812	0.373901	0.516839	0.186609
AC002044.1	0	13.8115	11.4274	0	10.8204	7.21186	11.5809	11.3574	12.2149	11.4935	12.4662	11.8226	9.96237	9.35772	11.889	10.6286	9.21166	10.2099	0.18818	0.385691	0.0327106
AC002075.4	0	0	0	8.48238	9.90418	3.67731	0	0	0	0	0	0	0	0	0	0	0	0	0.179505	0.179505	N/A
AC002117.1	10.9768	9.16261	10.0404	0.315342	8.73915	7.84686	4.61259e-06	10.1047	11.2878	10.6742	0.547831	6.52291	0	8.83893	9.97283	7.6234	11.2854	7.54411	0.745002	0.92448	0.701286
AC002306.1	0	0	0	0	0	0	0	0	0	0	0	0	0	9.35772	0	0	9.90476	3.8525	N/A	0.178037	0.178037
AC002310.12	0	0	0	0	0	0	10.1341	0	0	0	0	2.02682	0	0	0	0	0	0	0.373901	N/A	0.373901
AC002366.3	0	0	8.86263	0	0	1.77253	0	0	0	0	0	0	0	0	0	0	0	0	0.373901	0.373901	N/A
AC002398.11	0	8.80104	0	0	0	1.76021	0	9.41157	9.6123	0	0	3.80477	0	0	0	0	0	0	0.341479	0.373901	0.177839
AC002398.9	0	0	0	0	0	0	0	0	1.17766e-10	0	0	2.35532e-11	0	0	0	2.86439	0	0.572878	0.373901	0.373901	0.373901
AC002407.3	0	0	8.86263	0	0	1.77253	0	0	0	0	0	0	0	0	0	0	0	0	0.373901	0.373901	N/A
AC002429.5	0	0	0	0	0	0	0	0	9.6123	0	0	1.92246	0	0	0	0	0	0	0.373901	N/A	0.373901
AC002451.3	0	0	0	0	0	0	0	0	0	0	0	0	0	0	0	0	0	0	N/A	N/A	N/A
AC002456.2	0	0	0	0	0	0	0	0	0	0	0	0	0	0	8.79809	0	0	1.75962	N/A	0.373901	0.373901
AC002472.8	0	0	0	0	0	0	8.74788	0	0	0	0	1.74958	9.26927	0	0	0	0	1.85385	0.373901	0.373901	0.373901
AC002519.6	0	0	0	0	0	0	0	0	0	9.95311	0	1.99062	0	0	0	0	0	0	0.373901	N/A	0.373901
AC002519.8	0	0	0	0	0	0	0	0	0	0	0	0	0	0	0	0	0	0	N/A	N/A	N/A
AC002543.2	0	0	0	0	0	0	0	0	0	0	0	0	0	11.6898	0	0	0	2.33796	N/A	0.373901	0.373901
AC002550.5	0	7.04442	0	6.95266	0	2.79942	6.88346	7.99552e-05	0	0	0	1.37671	8.09734	0	0.0014243	8.07047	7.65174	4.76419	0.613371	0.520139	0.139581
AC002553.4	0	0	0	0	0	0	8.74788	0	0	0	0	1.74958	0	0	0	0	0	0	0.373901	N/A	0.373901
AC002985.3	0	0	0	0	0	0	0	0	0	0	0	0	8.29329	0	7.8222	0	0	3.2231	N/A	0.178051	0.178051
AC003005.2	0	0	8.86263	0	0	1.77253	0	0	0	0	0	0	0	0	0	0	0	0	0.373901	0.373901	N/A
AC003075.4	0	0	0	8.81715	0	1.76343	0	9.41157	0	0	0	1.88231	0	9.35772	0	10.6286	0	3.99726	0.969085	0.285878	0.37663
AC003973.3	0	0	0	0	0	0	0	0	0	0	9.03237	1.80647	0	9.35772	0	0	0	1.87154	0.373901	0.373901	0.98322
AC003984.1	0	0	0	0	0	0	0	0	0	8.85459	0	1.77092	0	0	0	0	0	0	0.373901	N/A	0.373901
AC003986.6	0	0	8.86263	0	0	1.77253	0	0	9.6123	9.54767	0	3.83199	0	0	8.79809	10.6286	10.1279	5.91092	0.334317	0.179753	0.36466
AC003991.3	0	0	9.03251	7.87292	0	3.38109	0	0	10.0177	9.28828	0	3.8612	9.79659	0	9.2634	9.01928	9.75792	7.56744	0.186825	0.141608	0.209582
AC004009.3	0	0	0	0	0	0	0	0	0	0	0	0	0	0	0	0	0	0	N/A	N/A	N/A
AC004051.2	0	0	0	11.0142	0	2.20284	0	0	0	0	0	0	0	0	0	0	0	0	0.373901	0.373901	N/A
AC004057.1	10.8692	0	9.22848	0	1.48326e-13	4.01954	0	0	9.93369	10.1032	0	4.00738	11.239	10.4679	8.36891	10.1522	9.48629	9.94286	0.997255	0.0793208	0.0977915
AC004067.5	0	0	0	0	0	0	0	0	0	0	9.03237	1.80647	0	0	0	0	0	0	0.373901	N/A	0.373901
AC004076.5	0	0	0	0	0	0	0	0	0	11.3394	0	2.26788	0	9.35772	0	11.5041	12.7951	6.73138	0.373901	0.0741942	0.180395
AC004076.7	0	0	2.72031	6.64952	0	1.87397	0	0	0	0	0	0	0	5.34931	0	0	2.40292	1.55045	0.224332	0.88323	0.216522
AC004237.1	0	0	0	9.51022	0	1.90204	0	0	0	0	0	0	0	0	0	9.01928	0	1.80386	0.373901	0.373901	0.373901
AC004381.6	0	0	11.3474	0	11.2904	4.52756	10.3572	0	0	0	0	2.07144	0	9.35772	0	0	10.1279	3.89712	0.579866	0.857116	0.651556
AC004490.1	0	0	0	0	0	0	0	0	10.0177	0	0	2.00354	0	0	0	0	0	0	0.373901	N/A	0.373901
AC004623.2	0	0	3.78297e-12	0	0	7.56594e-13	9.2194	10.2919	9.85767	0	9.72546	7.81889	0	10.3249	9.49116	10.9809	8.26007	7.81141	0.0163359	0.0176029	0.99826
AC004691.5	9.94416	0	0	0	0	1.98883	8.74788	0	0	0	0	1.74958	9.26927	0	0	0	0	1.85385	0.373901	0.373901	0.373901
AC004862.6	0	0	0	0	0	0	8.74788	0	0	0	0	1.74958	0	0	0	0	0	0	0.373901	N/A	0.373901
AC004878.2	0	0	0	0	0	0	0	0	0	0	0	0	0	0	10.7439	0	0	2.14878	N/A	0.373901	0.373901
AC004893.11	0	0	0	0	0	0	0	0	0	0	0	0	7.29056e-10	0	0	9.01928	0	1.80386	N/A	0.373901	0.373901
AC004895.4	0	0	0	0	0	0	0	0	0	0	9.03237	1.80647	0	0	0	0	0	0	0.373901	N/A	0.373901
AC004951.6	0	10.1872	0	0	0	2.03744	0	0	8.91922	0	0	1.78384	0	0	0	9.01928	0	1.80386	0.937216	0.942447	0.994708
AC004980.7	0	8.80104	0	0	0	1.76021	0	0	0	11.2524	0	2.25048	0	0	10.7439	9.01928	8.51861	5.65636	0.885114	0.349463	0.260056
AC004988.1	0	8.80104	0	0	0	1.76021	9.44095	10.7978	0	11.4194	11.5172	8.63507	11.2151	9.35772	11.2829	0	0	6.37114	0.0483945	0.164305	0.626454
AC005037.3	0	10.8682	10.4295	0	11.6089	6.58132	8.74788	0	10.7788	8.62248	8.75395	7.38062	9.85261	0	0	10.2771	6.57623	5.34119	0.839613	0.806078	0.421862
AC005154.6	0	11.1035	10.8084	0	9.90418	6.36322	13.3121	11.5516	11.2217	10.4639	10.4186	11.3936	11.2151	11.3036	10.7439	9.71236	11.5629	10.9076	0.15074	0.136724	0.401797
AC005154.7	0	0	0	0	0	0	4.72092e-06	0	0	0	12.4335	2.4867	4.33418e-05	0	0	0	4.57604e-08	8.67751e-06	0.373901	0.373335	0.373903
AC005253.2	0	10.5127	0	0	0	2.10254	0	0	1.30784e-13	0	0	2.61568e-14	11.4608	0	10.675	0	0	4.42716	0.373901	0.597118	0.178166
AC005253.4	0	7.75613	0	0	0.453293	1.64188	4.04633	9.40763	9.34626	8.85459	0	6.33096	0	3.69504e-12	0	0	6.00482e-06	1.20096e-06	0.072809	0.343944	0.0278225
AC005276.1	0	0	0	0	0	0	0	0	0	0	0	0	0	0	8.79809	0	0	1.75962	N/A	0.373901	0.373901
AC005301.9	0	0	8.86263	0	0	1.77253	0	0	0	0	0	0	0	0	0	0	0	0	0.373901	0.373901	N/A
AC005336.4	0	0	0	0	0	0	0	8.71851	0	0	0	1.7437	0	0	0	0	0	0	0.373901	N/A	0.373901
AC005339.2	0	0	0	0	0	0	0	8.29943	0	0	0	1.65989	0	0	0	0	0	0	0.373901	N/A	0.373901
AC005351.1	0	0	0	0	0	0	0	0	10.0177	0	0	2.00354	0	0	0	0	0	0	0.373901	N/A	0.373901
AC005363.9	0	0	0	0	0	0	0	0	0	0	0	0	0	0	0	0	8.51835	1.70367	N/A	0.373901	0.373901
AC005498.3	0	0	0	0	0	0	11.3127	0	0	0	0	2.26254	0	0	0	9.71236	11.4629	4.23505	0.373901	0.179747	0.654666
AC005498.4	0	0	0	0	0	0	8.74788	0	0	0	0	1.74958	0	0	0	0	0	0	0.373901	N/A	0.373901
AC005517.3	0	0	0	0	0	0	0	0	8.91922	0	0	1.78384	0	0	0	0	0	0	0.373901	N/A	0.373901
AC005519.4	0	0	0	0	0	0	0.000911374	0	0	0	0	0.000182275	0	0	0	0	0	0	0.373901	N/A	0.373901
AC005522.7	0	0	0	0	0	0	0	0	9.6123	0	0	1.92246	9.26927	0	8.10509	0	10.1279	5.50045	0.373901	0.0723839	0.228292
AC005523.2	13.0292	9.61043	10.617	11.7614	13.5227	11.7081	10.3137	11.1721	11.3001	11.2354	11.5362	11.1115	12.1493	10.9671	10.3184	11.6869	11.927	11.4097	0.495996	0.575745	0.554542
AC005532.5	0	0	0	0	0	0	0	10.3278	0	0	0	2.06556	0	0	0	0	0	0	0.373901	N/A	0.373901
AC005537.2	0	0	0	0	0	0	0	0	0	10.8004	0	2.16008	0	0	0	0	0	0	0.373901	N/A	0.373901
AC005538.3	6.20166	0	4.1006e-10	0	9.19661	3.07965	9.42648	0	0	0	12.2642	4.33814	9.84274	0	8.78362	9.00481	9.89029	7.50429	0.177985	0.0830431	0.255311
AC005562.1	13.2202	9.89955	3.0297	11.0142	10.3096	9.49465	3.58811	0	11.4671	0	11.3132	5.27368	7.39454	3.08399	0	10.4055	8.09545e-08	4.17681	0.333601	0.032535	0.815075
AC005592.2	0	0	0	0	0	0	0	0	10.0177	0	0	2.00354	0	0	0	10.6286	0	2.12572	0.373901	0.373901	0.971945
AC005606.15	0	0	0	8.81715	0	1.76343	9.44095	9.37222	8.72629	8.57359	0	7.22261	0	0	0	0	0	0	0.0749949	0.373901	0.016372
AC005609.18	0	0	0	0	0	0	0	0	0	0	0	0	0	0	11.3399	0	0	2.26798	N/A	0.373901	0.373901
AC005618.6	0	0	0	0	0	0	0	0	0	8.85459	0	1.77092	9.26927	0	0	0	0	1.85385	0.373901	0.373901	0.978301
AC005682.5	0	0	0	0	0	0	0	0	9.6123	0	9.03237	3.72893	0	0	0	9.01928	9.21166	3.64619	0.178083	0.177839	0.978948
AC005703.3	0	0	0	0	0	0	0	0	0	0	0	0	0	0	0	0	0	0	N/A	N/A	N/A
AC005740.6	0	0	0	0	0	0	0	0	0	9.54767	0	1.90953	0	0	0	0	0	0	0.373901	N/A	0.373901
AC005752.10	0	0	0	0	0	0	0	0	0	11.4935	0	2.2987	0	0	8.79809	0	0	1.75962	0.373901	0.373901	0.875369
AC005785.2	0	0	0	0	0	0	0	0	0	0	0	0	0	0	0	9.01928	0	1.80386	N/A	0.373901	0.373901
AC005785.5	0	0	0	0	0	0	0	0	0	0	0	0	9.96237	9.35772	0	0	0	3.86402	N/A	0.178086	0.178086
AC005932.1	0	0	8.86263	0	0	1.77253	0	0	0	0	0	0	0	0	0	0	0	0	0.373901	0.373901	N/A
AC005944.2	10.6213	9.03346	0	9.69713	11.0028	8.07094	9.79127	9.80514	10.0686	0.00696286	10.1309	7.96057	10.367	10.6036	9.99527	10.4045	10.127	10.2995	0.973651	0.324579	0.311661
AC006011.4	12.879	0	0	2.30897e-08	0	2.5758	0	11.2462	9.68032	0	9.32152	6.04961	0	9.08532	0	10.45	10.4219	5.99144	0.487016	0.491551	0.986499
AC006014.8	0	0	0	0	0	0	0	0	9.6123	0	0	1.92246	0	0	0	0	0	0	0.373901	N/A	0.373901
AC006116.15	0	0	0	0	0	0	0	0	0	0	9.03237	1.80647	0	0	0	0	0	0	0.373901	N/A	0.373901
AC006116.27	0	0	0	0	0	0	1.19151	0	0	0	0	0.238302	0	0	0	1.65603	0	0.331206	0.373901	0.373901	0.847788
AC006195.2	0	0	9.55571	0	0	1.91114	0	0	0	0	0	0	0	0	0	0	0	0	0.373901	0.373901	N/A
AC006262.6	0	0	0	0	0	0	0	0	0	0	0	0	0	0	0	0	0	0	N/A	N/A	N/A
AC006277.2	0	0	0	0	0	0	0	0	10.7109	0	0	2.14218	0	0	8.79809	12.1951	0	4.19864	0.373901	0.185179	0.467076
AC006366.3	0	0	0	0	0	0	0	0	0	0	0	0	0	0	0	6.7892	0	1.35784	N/A	0.373901	0.373901
AC006369.2	0	0	0	0	0	0	8.78566	0	0	0	0	1.75713	0	0	9.50717	9.01928	0	3.70529	0.373901	0.178005	0.596364
AC006372.4	0	0	0	0	0	0	0	0	0	0	0	0	0	0	10.1843	0	0	2.03686	N/A	0.373901	0.373901
AC006460.2	0	0	0	0	0	0	0	8.71851	0	0	0	1.7437	0	0	0	0	0	0	0.373901	N/A	0.373901
AC006486.9	0	0	0	0	0	0	0	0	8.91922	0	0	1.78384	0	5.96339	0	0	7.82201	2.75708	0.373901	0.182942	0.756351
AC006547.13	0	0	0	0	0	0	8.74788	0	9.6123	0	9.03237	5.47851	9.26927	0	0	0	0	1.85385	0.0708446	0.373901	0.194745
AC006547.15	0	9.76996e-14	5.52407	9.2199	0	2.94879	3.3742e-05	10.0491	0	0	4.38917e-06	2.00983	6.01068	0	7.97052e-09	0	8.93754	2.98964	0.787415	0.990995	0.778545
AC006547.8	8.84564	0	0	0	0	1.76913	8.04873	0	0	0	9.43573	3.49689	0	10.0508	9.8966	9.42263	0	5.87401	0.42197	0.335541	0.628664
AC006548.28	0	10.1976	8.89413	9.51945	9.21972	7.56618	9.85308	9.82933	8.93776	10.7615	9.73814	9.82396	10.6742	9.37073	11.0099	10.6899	9.62953	10.2749	0.304309	0.256678	0.379769
AC006946.16	0	0	0	0	0	0	0	0	0	0	0	0	0	9.35772	0	0	0	1.87154	N/A	0.373901	0.373901
AC006978.6	8.84564	0	0	0	0	1.76913	0	0	0	0	0	0	0	0	0	0	8.51861	1.70372	0.373901	0.982137	0.373901
AC006994.1	0	0	0	0	0	0	8.74788	0	0	0	0	1.74958	0	0	0	0	8.51861	1.70372	0.373901	0.373901	0.987404
AC007000.10	0	0	0	0	0	0	10.945	0	0	0	0	2.189	0	0	0	0	8.51861	1.70372	0.373901	0.373901	0.882882
AC007036.4	0	0	8.86263	0	0	1.77253	0	0	0	0	0	0	0	0	0	0	0	0	0.373901	0.373901	N/A
AC007036.5	0	8.76951	8.73191	8.53603	0	5.20749	0	10.0356	0	11.4592	0	4.29896	0	10.8907	9.35317	8.62794	8.85334	7.54503	0.677372	0.234791	0.258923
AC007038.7	0	0	0	0	0	0	0	0	8.91922	0	0	1.78384	0	0	0	0	8.51861	1.70372	0.373901	0.373901	0.978213
AC007050.17	0	0	0	0	0	0	0	0	0	0	9.03237	1.80647	9.26927	0	0	0	0	1.85385	0.373901	0.373901	0.987721
AC007078.4	0	0	0	0	0	0	0	0	6.63758e-12	0	0	1.32752e-12	0	0	8.10509	0	8.51861	3.32474	0.373901	0.177984	0.177984
AC007161.5	0	0	0	0	0	0	0	0	0	0	0	0	0	0	0	0	9.21166	1.84233	N/A	0.373901	0.373901
AC007191.4	0	0	9.79101	0	0	1.9582	8.74788	9.41157	0	0	9.03237	5.43836	0	0	0	11.7918	9.61709	4.28178	0.406479	0.581119	0.779314
AC007192.4	9.58229	0.00172636	0.00986368	10.3509	3.17322	4.6236	6.31891	8.9657	11.2206	4.22574	0.0016603	6.14652	4.49469	9.24768	0.3201	5.78339	9.92798	5.95477	0.690373	0.670857	0.95696
AC007192.6	0	10.3397	0	0	0	2.06794	7.84044	8.16333	8.50244	10.104	9.03237	8.72852	8.36173	0	7.58024	0	0	3.18839	0.0410071	0.756668	0.0665436
AC007228.9	9.03464	0	0	0	9.21108	3.64914	0	0	0	0	0	0	0	0	0	0	0	0	0.177834	0.177834	N/A
AC007246.3	10.455	0	0	8.81715	14.0068	6.65579	9.44095	0	10.9985	10.8004	12.0227	8.65251	9.26927	9.35772	0	0	0	3.7254	0.442382	0.5044	0.303188
AC007255.8	0	0	0	0	0	0	0	0	0	0	0	0	0	0	0	0	8.51861	1.70372	N/A	0.373901	0.373901
AC007274.2	0	0	0	0	0	0	0	0	0	0	0	0	0	0	0	0	0	0	N/A	N/A	N/A
AC007308.7	0	0	0	0	9.42424	1.88485	0	7.31874e-06	0	0	0	1.46375e-06	0	0	0	0	0	0	0.373901	0.373901	0.373901
AC007319.1	8.84564	0	0	0	0	1.76913	0	0	8.91922	10.4639	0	3.87662	0	0	0	0	9.90476	1.98095	0.579609	0.946521	0.632607
AC007322.1	0	0	0	0	0	0	0	0	0	0	0	0	0	0	0	0	0	0	N/A	N/A	N/A
AC007326.11	10.541	8.80104	11.2079	10.7068	0	8.25135	12.3873	11.7461	11.1967	10.2368	1.94423	9.50223	4.85456e-12	11.9612	11.4691	10.9722	10.1279	8.90608	0.123458	0.853678	0.865881
AC007326.13	0.0063401	0.00111566	1.84491	0.00747922	0	0.371969	3.10106	1.76804	1.87924	0.0028957	1.0067e-06	1.35025	0	0.0259792	0.0159622	0.00974185	0.00419908	0.0111765	0.194912	0.381311	0.0887818
AC007362.3	0	0	0	0	0	0	0	0	0	0	0	0	0	0	0	0	9.90476	1.98095	N/A	0.373901	0.373901
AC007383.3	0	8.14006	8.86263	0	0	3.40054	0	0	0	0	0	0	0	0	0	0	0	0	0.178321	0.178321	N/A
AC007383.4	0	0	8.35137	0	0	1.67027	0	0	0	0	0	0	0	0	0	8.98967	3.90887	2.57971	0.373901	0.765102	0.219208
AC007563.1	0	0	0	0	0	0	0	0	0	0	0	0	0	0	10.4074	0	0	2.08148	N/A	0.373901	0.373901
AC007566.10	0	0	0	0	0	0	3.16218e-11	0	4.31211e-13	0	0	6.4106e-12	0	0	0	8.11758	0	1.62352	0.366658	0.373901	0.373901
AC007618.3	0	0	0	0	0	0	10.5395	0	0	0	0	2.1079	0	0	0	0	0	0	0.373901	N/A	0.373901
AC007743.1	0	0	10.1085	0	0	2.0217	1.28379e-06	9.06214	9.06263	10.9191	9.52092	7.71296	0	7.66905	9.69982	9.63975	1.11022e-15	5.40172	0.0903526	0.195466	0.278075
AC007750.5	0	0	9.63023	0	0	1.92605	10.1779	0	0	0	0	2.03558	9.3531	0	0	0	0	1.87062	0.973783	0.986152	0.373901
AC007773.2	0	0	0	0	0	0	0	0	0	0	0	0	0	0	0	0	10.3102	2.06204	N/A	0.373901	0.373901
AC007790.4	0	11.1035	0	0	0	2.2207	0	0	9.6123	0	0	1.92246	0	0	0	10.6286	0	2.12572	0.931933	0.979275	0.952442
AC007879.2	8.84564	0	0	0	0	1.76913	0	0	0	0	0	0	0	0	0	0	0	0	0.373901	0.373901	N/A
AC007950.2	0	0	0	0	0	0	0	0	0	0	0	0	0	0	0	0	0	0	N/A	N/A	N/A
AC008060.7	0	0	0	0	0	0	0	10.6643	0	0	0	2.13286	0	0	0	0	0	0	0.373901	N/A	0.373901
AC008065.1	0	0	0	0	0	0	0	0	0	0	0	0	0	0	0	0	8.51861	1.70372	N/A	0.373901	0.373901
AC008073.9	0	0	0	0	0	0	0	0	0	0	0	0	0	0	0	0	9.21166	1.84233	N/A	0.373901	0.373901
AC008079.10	8.84746	0	0	0	0	1.76949	0	0	8.92343	8.8563	9.04612	5.36517	9.27244	0	10.4115	0	0	3.93679	0.369666	0.352677	0.700216
AC008079.9	0	7.65099	0	0	0	1.5302	0	0	0	0	0	0	0	0	7.69978	0	0	1.53996	0.373901	0.996985	0.373901
AC008088.4	0	0	0	0	0	0	0	9.41157	0	0	0	1.88231	0	0	0	0	0	0	0.373901	N/A	0.373901
AC008132.13	0	8.82254	0	0	0	1.76451	9.84639	0	9.67243	0	9.04988	5.71374	0.0555024	0	9.51778	0	9.94401	3.90346	0.344742	0.573716	0.417375
AC008264.4	0	0	0	0	0	0	0	0	8.91922	0	0	1.78384	0	0	0	0	0	0	0.373901	N/A	0.373901
AC008268.1	0	0	0	0	0	0	0	0	0	8.85459	0	1.77092	0	0	0	0	0	0	0.373901	N/A	0.373901
AC008440.5	3.12897e-06	6.23102e-12	8.10179	6.77281e-10	0.0637248	1.6331	0.0640633	2.35367e-14	0.000140995	0	0	0.0128409	9.32566	0.00066983	1.00984e-05	0.0737842	0.556035	1.99123	0.373957	0.902979	0.339023
AC008781.7	0	0	0	0	0	0	0	0	3.91712	7.93369e-08	0	0.783424	0	0	0	0	0	0	0.373901	N/A	0.373901
AC008984.2	0	0	0	0	0	0	0	0	0	0	0	0	0	0	9.28886	0	0	1.85777	N/A	0.373901	0.373901
AC008985.1	0	0	8.86263	0	0	1.77253	0	8.71851	0	0	0	1.7437	0	0	0	0	0	0	0.992224	0.373901	0.373901
AC008993.2	0	0	0	0	0	0	0	0	0	8.85459	0	1.77092	0	0	0	0	0	0	0.373901	N/A	0.373901
AC009095.4	0	0	0	0	0	0	0	0	10.0177	0	0	2.00354	0	0	8.79809	0	0	1.75962	0.373901	0.373901	0.373901
AC009120.11	0	8.80104	0	0	0	1.76021	0	8.71851	0	0	0	1.7437	0	0	0	0	0	0	0.373901	0.373901	0.373901
AC009120.3	0	0	0	0	0	0	8.74788	0	0	0	0	1.74958	0	0	0	0	0	0	0.373901	N/A	0.373901
AC009120.4	0	0	0	0	0	0	0	0	0	0	0	0	0	0	0	0	0	0	N/A	N/A	N/A
AC009120.6	12.2655	11.1021	13.1571	10.476	7.26682	10.8535	11.8707	9.95366	11.6993	0.0443336	3.33067e-15	6.7136	12.3725	13.9637	14.6226	11.7737	12.2363	12.9938	0.1065	0.061697	0.0588471
AC009133.21	0	0	0	0	0	0	0	0	9.40194	0	10.1929	3.91897	0	0	4.22425	9.01928	8.51861	4.35243	0.178271	0.0908521	0.862369
AC009133.23	0	0	0	0.0325204	0.021764	0.0108569	0	0	0.016299	0	0	0.0032598	0	0.0251588	0.00725249	0	0	0.00648226	0.431061	0.692844	0.60552
AC009166.7	0	0	0	10.4265	0	2.0853	0	0	0	0	0	0	0	0	0	0	0	0	0.373901	0.373901	N/A
AC009245.3	0	0	0	9.51717	0	1.90343	0	0	0	0	0	0	0	0	0	0	0	0	0.373901	0.373901	N/A
AC009264.1	0	0	0	0	0	0	0	0	0	0	9.03237	1.80647	0	0	0	0	0	0	0.373901	N/A	0.373901
AC009303.2	0	0	0	0	0	0	0	0	0	0	0	0	0	9.35772	0	0	0	1.87154	N/A	0.373901	0.373901
AC009403.2	0	0	0	0	9.90418	1.98084	0	0	10.5285	0	0	2.1057	0	0	0	9.01928	0	1.80386	0.97103	0.955699	0.92703
AC009404.2	0	9.49411	0	0	0	1.89882	8.74788	0	9.6123	0	0	3.67204	0	9.35772	0	0	8.51861	3.57527	0.637955	0.382596	0.982108
AC009411.1	0	0	0	0	0	0	0	0	0	8.85459	0	1.77092	0	0	0	0	0	0	0.373901	N/A	0.373901
AC009487.6	0	0	0	9.67503	0	1.93501	0	0	0	0	0	0	0	0	9.49116	0	0	1.89823	0.373901	0.990899	0.373901
AC009501.4	0	0	0	0	0	0	0	0	0	0	9.72546	1.94509	0	0	8.79809	0	0	1.75962	0.373901	0.373901	0.95258
AC009502.4	0	0	10.2488	0	0	2.04976	8.74788	8.71851	0	10.6462	0	5.62252	9.96237	0	9.8966	0	9.21166	5.81413	0.413472	0.189022	0.966757
AC009505.2	1.68308	9.40979	11.0707	0	0	4.43271	0	0	0	0	0	0	0	0	0	0	0	0	0.139109	0.139109	N/A
AC009506.1	0	9.49411	0	0	0	1.89882	8.74788	0	0	0	0	1.74958	0	0	0	0	0	0	0.961233	0.373901	0.373901
AC009541.1	0	0	0	0	0	0	0	0	0	10.4639	0	2.09278	0	0	0	0	0	0	0.373901	N/A	0.373901
AC009948.5	0	0	0	0	9.21108	1.84222	9.84639	8.71851	8.91922	0	10.1309	7.523	9.26927	0	9.49116	10.1178	8.51861	7.47937	0.0570651	0.0827834	0.989141
AC009961.3	0	0	0	0	0	0	0	0	8.91922	0	0	1.78384	9.26927	0	9.49116	10.4055	0	5.83319	0.373901	0.0710785	0.162996
AC010127.3	0	0	0	0	0	0	0	0	10.5285	0	0	2.1057	0	0	0	0	0	0	0.373901	N/A	0.373901
AC010136.2	0	7.14774	0	0	0	1.42955	0	0	0	0	0	0	0	0	0	0	0	0	0.373901	0.373901	N/A
AC010150.1	0	0	0	0	0	0	0	0	0	0	0	0	0	0	0	9.71236	0	1.94247	N/A	0.373901	0.373901
AC010153.3	0	0	0	0	0	0	0	0	0	0	0	0	0	0	0	8.8989	0	1.77978	N/A	0.373901	0.373901
AC010226.4	0	0	0	0	0	0	8.74788	0	0	0	0	1.74958	0	0	0	0	0	0	0.373901	N/A	0.373901
AC010240.2	0	0	0	0	0	0	8.74788	0	10.865	0	0	3.92258	0	0	9.8966	0	0	1.97932	0.181108	0.373901	0.319612
AC010504.2	0	0	0	0	0	0	0	0	0	0	0	0	9.26927	0	0	0	0	1.85385	N/A	0.373901	0.373901
AC010524.2	10.455	0	0	0	0	2.091	8.74788	0	0	0	0	1.74958	0	0	0	0	0	0	0.373901	0.373901	0.373901
AC010547.9	2.43361e-06	2.32743e-06	0	0	0	9.52208e-07	1.32412e-05	0	0.00299854	0	0	0.000602356	3.71751e-06	0.0174863	0	6.67061e-10	1.75468e-06	0.00349835	0.372388	0.373808	0.476814
AC010677.5	0	0	0	8.67341	0	1.73468	0	0	0	0	0	0	0	0	0	0	0	0	0.373901	0.373901	N/A
AC010761.10	0	0	0	9.19253	11.0759	4.05369	0	0	9.2946	9.95979	9.03237	5.65735	10.2925	9.24245	9.67083	2.74646	0.186081	6.42766	0.463111	0.630515	0.856411
AC010761.13	0	0	0	0	0	0	8.74788	0	0	10.4639	10.4186	5.92608	0	0	0	9.01928	0	1.80386	0.0720027	0.373901	0.142281
AC010761.6	0	10.6562	0	0	0	2.13124	0	0	0	0	0	0	0	0	0	0	0	0	0.373901	0.373901	N/A
AC010761.8	0	0	0	0	0	0	9.51472	12.1874	10.3054	0	0	6.4015	0	0	0	10.1478	10.6155	4.15266	0.0730493	0.177952	0.686306
AC010886.2	0	0	0	0	0	0	0	0	0	0	0	0	0	9.35772	0	0	0	1.87154	N/A	0.373901	0.373901
AC010970.2	8.84564	8.80104	0	0	0	3.52934	0	0	0	0	9.03237	1.80647	0	0	0	9.71236	0	1.94247	0.632684	0.669048	0.965614
AC010976.2	0	0	8.86263	0	0	1.77253	0	0	10.865	0	0	2.173	0	0	0	0	0	0	0.373901	0.373901	0.373901
AC011288.2	0	0	8.86263	0	0	1.77253	0	0	0	0	9.72546	1.94509	0	0	8.79809	0	0	1.75962	0.956024	0.373901	0.95258
AC011290.5	0	0	0	0	0	0	0	0	0	0	0	0	0	0	0	0	9.90476	1.98095	N/A	0.373901	0.373901
AC011330.13	0	0	0	0	0	0	0	0	8.91922	0	0	1.78384	0	9.35772	0	9.01928	0	3.6754	0.373901	0.177904	0.607164
AC011525.2	0	0	0	0	0	0	0	0	0	0	0	0	0	0	9.49116	0	0	1.89823	N/A	0.373901	0.373901
AC011530.4	0	0	0	0	0	0	0	0	0	8.36936	0	1.67387	0	0	9.89647	0	0	1.97929	0.373901	0.373901	0.921034
AC011558.5	15.3058	14.8011	14.9081	15.1059	14.7443	14.973	15.3914	15.4192	15.2545	15.1759	15.0877	15.2657	14.8761	14.7145	15.0251	14.5073	14.5718	14.739	0.0441443	0.137872	0.00327116
AC011738.4	0	0	0	0	0	0	0	0	0	0	0	0	0	0	0	0	0	0	N/A	N/A	N/A
AC012146.7	0	0	0	0	0	0	8.74788	0	0	0	0	1.74958	9.26927	0	0	0	0	1.85385	0.373901	0.373901	0.373901
AC012358.8	0	10.9981	0	0	0	2.19962	8.74788	9.81701	0	0	9.03237	5.51945	9.26927	0	11.3629	11.4171	10.4643	8.50271	0.219864	0.220302	0.493174
AC012360.6	0	0	0	0	0	0	0	0	0	0	0	0	0	0	10.1843	0	0	2.03686	N/A	0.373901	0.373901
AC012363.4	0	0	0	0	0	0	0	0	0	0	0	0	0	0	0	0	10.6252	2.12504	N/A	0.373901	0.373901
AC012454.4	0	0	0	0	0	0	8.75642	0	0	0	0	1.75128	0	0	0	0	0	0	0.373901	N/A	0.373901
AC012512.1	0	0	0	0	0	0	0	0	0	10.6462	0	2.12924	0	0	0	0	0	0	0.373901	N/A	0.373901
AC012668.2	0	0	0	0	0	0	0	0	0	0	0	0	0	0	0	9.01928	0	1.80386	N/A	0.373901	0.373901
AC013267.1	0	0	0	0	0	0	0	0	0	0	0	0	0	0	0	0	9.21166	1.84233	N/A	0.373901	0.373901
AC013271.3	0	0	0	0	0	0	0	0	0	0	0	0	0	0	0	0	8.19009	1.63802	N/A	0.373901	0.373901
AC013271.5	0	0	0	0	0	0	0	0	0	0	0	0	0	0	0	0	0.0254746	0.00509492	N/A	0.373901	0.373901
AC013401.1	0	0	0	0	0	0	0	0	0	0	0	0	0	0	8.79809	0	0	1.75962	N/A	0.373901	0.373901
AC013410.1	0	0	0	0	0	0	0	0	0	0	0	0	0	0	0	0	0	0	N/A	N/A	N/A
AC013472.3	0	0	8.86263	0	0	1.77253	8.74788	0	0	0	0	1.74958	0	0	0	0	0	0	0.993819	0.373901	0.373901
AC013474.4	0	0	0	0	0	0	0	0	10.0177	0	0	2.00354	0	0	0	0	0	0	0.373901	N/A	0.373901
AC015849.13	0	8.80104	0	0	0	1.76021	0	0	8.91922	0	0	1.78384	0	0	0	9.01928	0	1.80386	0.993673	0.988383	0.994708
AC015922.7	0	0	8.86263	0	0	1.77253	0	0	0	0	0	0	0	0	0	0	9.21166	1.84233	0.373901	0.981684	0.373901
AC015987.1	0	0	0	0	0	0	0	0	8.91922	0	0	1.78384	0	0	0	0	0	0	0.373901	N/A	0.373901
AC016292.3	0	0	8.86263	0	0	1.77253	0	0	0	0	0	0	0	0	0	0	0	0	0.373901	0.373901	N/A
AC016582.2	0	0	0	0	0	0	0	0	0	0	0	0	0	0	0	0	0	0	N/A	N/A	N/A
AC016629.3	0	0	0	0	0	0	0	0	3.73677e-11	9.20963	0	1.84193	0	8.88178e-16	0	0	0	1.77636e-16	0.373901	0.373901	0.373901
AC016722.3	0	0	0	0	0	0	8.74788	0	0	0	0	1.74958	0	0	0	0	0	0	0.373901	N/A	0.373901
AC016722.4	0	0	0	0	0	0	10.3572	0	10.0177	12.351	0	6.54518	0	0	8.79809	0	0	1.75962	0.0725527	0.373901	0.152078
AC016723.4	0	0	0	0	0	0	0	0	0	8.85459	0	1.77092	0	0	0	0	0	0	0.373901	N/A	0.373901
AC016738.3	0	0	0	0	0	0	8.74788	0	0	0	0	1.74958	9.26927	0	0	0	0	1.85385	0.373901	0.373901	0.373901
AC016738.4	0	0	0	0	0	0	0	0	0	7.42737e-11	0	1.48547e-11	10.263	0	0	0	0	2.0526	0.373901	0.373901	0.373901
AC016739.2	0	0	0	0	0	0	0	0	0	8.85459	0	1.77092	0	0	0	0	0	0	0.373901	N/A	0.373901
AC016747.3	13.1222	9.49411	11.907	13.7728	12.1014	12.0795	13.0652	12.8292	11.317	12.351	11.3349	12.1795	12.2649	11.8425	12.9088	12.4204	11.8857	12.2645	0.910766	0.795959	0.865307
AC016757.3	0	0	0	0	0	0	0	0	0	0	0	0	0	0	9.49116	0	0	1.89823	N/A	0.373901	0.373901
AC016894.1	0	0	0	0	0	0	0	0	0	0	0	0	0	0	0	9.01928	0	1.80386	N/A	0.373901	0.373901
AC017002.1	0	0	0	0	0	0	0	0	0	0	0	0	0	10.0508	0	0	0	2.01016	N/A	0.373901	0.373901
AC017002.2	0	0	0	0	0	0	10.1341	0	0	0	0	2.02682	0	11.5549	0	0	0	2.31098	0.373901	0.373901	0.938022
AC017006.2	0	10.4104	0	0	0	2.08208	0	0	0	0	0	0	0	0	9.49116	0	0	1.89823	0.373901	0.95624	0.373901
AC017104.2	0	8.80104	0	0	0	1.76021	0	0	0	0	0	0	0	0	0	0	0	0	0.373901	0.373901	N/A
AC018462.2	0	13.7354	11.907	0	0	5.12848	0	0	0	0	0	0	9.96237	12.4487	0	10.8109	0	6.64439	0.179252	0.734713	0.0725018
AC018641.7	0	0	0	0	0	0	0	0	0	0	0	0	0	0	0	0	0	0	N/A	N/A	N/A
AC018693.6	0	0	0	0	0	0	0	0	0	8.85459	0	1.77092	0	0	0	9.01928	0	1.80386	0.373901	0.373901	0.373901
AC018738.2	0	0	8.20228	0	0	1.64046	0	8.05125	0	0	0	1.61025	0	0	0	0	0	0	0.991185	0.373901	0.373901
AC018766.6	0	0	9.55571	0	0	1.91114	0	0	0	10.9339	0	2.18678	0	0	0	0	0	0	0.936371	0.373901	0.373901
AC018804.6	0	0	0	8.80727	0	1.76145	9.44095	0	0	0	0	1.88819	0	0	0	0	0	0	0.967082	0.373901	0.373901
AC019181.3	0	0	0	0	0	0	0	9.41157	0	0	0	1.88231	0	0	0	0	0	0	0.373901	N/A	0.373901
AC020571.3	0	0	0	0	0	0	0	0	0	0	0	0	9.26927	0	0	0	0	1.85385	N/A	0.373901	0.373901
AC020594.5	0	0	0	0	0	0	0	0	0	0	0	0	0	0	0	0	0	0	N/A	N/A	N/A
AC020951.1	0	12.944	0	0	0	2.5888	0	0	0	0	0	0	9.26927	0	0	10.1178	8.51861	5.58114	0.373901	0.531983	0.0716301
AC020956.3	0	8.80104	0	0	0	1.76021	0	0	0	0	0	0	0	0	8.79809	0	0	1.75962	0.373901	0.999841	0.373901
AC022007.5	0	0	11.0597	9.38752	10.8181	6.25306	10.0756	9.33512	0	11.1734	0	6.11682	0	2.55351e-14	10.1311	0	10.5979	4.1458	0.977996	0.313212	0.715942
AC022154.7	0	0	0	0	0	0	0	0	0	0	0	0	0	0	0	0	8.51861	1.70372	N/A	0.373901	0.373901
AC022173.2	0	0	9.55571	0	0	1.91114	0	0	0	0	0	0	0	0	0	0	0	0	0.373901	0.373901	N/A
AC022816.2	0	0	0	0	0	0	0	0	0	0	0	0	9.26927	0	0	0	0	1.85385	N/A	0.373901	0.373901
AC022819.3	0	0	0	0	9.21108	1.84222	0	0	0	0	10.4186	2.08372	0	0	0	0	0	0	0.373901	0.373901	0.373901
AC023271.1	0	0	0	0	0	0	0	0	0	0	0	0	0	10.4563	0	11.0986	0	4.31098	N/A	0.17806	0.17806
AC023347.1	0	0	0	0	0	0	0	0	0	8.85459	0	1.77092	0	0	0	0	0	0	0.373901	N/A	0.373901
AC023590.1	0	9.49411	0	0	0	1.89882	0	0	0	8.85459	0	1.77092	9.26927	0	8.79809	9.01928	0	5.41733	0.96696	0.394784	0.172891
AC024560.3	9.53872	8.80104	0	0	0	3.66795	11.1456	5.26246e-14	11.1163	0	10.824	6.61718	0	0	0	10.2036	0	2.04072	0.472646	0.674758	0.344001
AC024592.12	0	5.88812e-07	0	0	9.02759e-07	2.98314e-07	0	0	0	0	0	0	0	0	0	10.1178	5.10309	3.04418	0.190186	0.207334	0.207334
AC025171.1	0	0	0	8.81715	12.9952	4.36247	9.84639	9.41157	8.91922	0	10.824	7.80024	0	0	0	0	8.51861	1.70372	0.416538	0.206831	0.041351
AC025335.1	8.84564	0	9.55571	0	0	3.68027	0	0	8.91922	0	9.03237	3.59032	9.26927	0	0	0	8.51861	3.55758	0.976167	0.967876	0.99147
AC026271.5	0	0	0	0	0	0	0	0	0	0	0	0	0	9.35772	0	0	0	1.87154	N/A	0.373901	0.373901
AC027612.6	12.4383	12.6003	10.4046	10.114	13.2715	11.7657	11.6078	12.1418	11.373	1.92439e-07	10.5133	9.12718	10.3375	12.9321	9.49116	12.1805	10.4674	11.0817	0.249716	0.475892	0.493783
AC034187.2	9.85156	0	0	0	8.61865e-10	1.97031	0.269071	7.45859	0	0	0	1.54553	0	0	0	0	0	0	0.882909	0.373901	0.355073
AC037459.4	0	0	0	0	9.90145	1.98029	9.43823	0	0.00056062	8.71145	0	3.63005	0	0	0	0	2.50748e-05	5.01496e-06	0.664683	0.373901	0.178247
AC046143.3	0	12.7899	0	9.51022	10.3096	6.52194	8.74788	0	0	8.85459	0	3.52049	0	9.35772	11.3629	0	10.3102	6.20616	0.482831	0.930414	0.59831
AC055764.1	0	0	0	0	0	0	0	9.41157	0	8.85459	0	3.65323	0	9.35772	9.49116	0	8.51861	5.4735	0.178072	0.0710014	0.615773
AC058791.1	0	0	0	0	0	0	0	10.3278	10.3054	0	0	4.12664	0	0	8.79809	9.01928	9.61709	5.48689	0.177808	0.0708165	0.731641
AC062028.1	0	0	0	0	0	0	0	0	0	0	0	0	0	0	0	0	0	0	N/A	N/A	N/A
AC062029.1	0	0	0	0	0	0	0	0	0	0	0	0	0	0	8.79809	0	0	1.75962	N/A	0.373901	0.373901
AC063976.7	0	0	0	0	0	0	0	8.71851	0	8.85459	0	3.51462	0	0	9.49116	0	0	1.89823	0.177825	0.373901	0.659451
AC067945.2	0	0	0	9.51022	0	1.90204	0	0	0	0	0	0	0	0	0	0	0	0	0.373901	0.373901	N/A
AC068196.1	0	0	0	0	0	0	0	0	0	0	0	0	0	0	10.8483	0	0	2.16966	N/A	0.373901	0.373901
AC068282.3	0	0	0	0	0	0	0	10.3278	0	0	0	2.06556	0	10.7439	0	0	11.0834	4.36546	0.373901	0.177877	0.354329
AC068499.10	0	0	0	0	0	0	0	0	0	0	0	0	0	0	8.13135	0	0	1.62627	N/A	0.373901	0.373901
AC068522.4	0	0	0	0	0	0	0	10.3278	8.91922	0	0	3.8494	0	0	9.8966	0	0	1.97932	0.179329	0.373901	0.428112
AC068533.7	6.71369	0	0	0	0	1.34274	0	0	0	0	10.6417	2.12834	7.05431	0	3.69482e-13	0	0	1.41086	0.791944	0.373901	0.812506
AC068831.15	8.6892	0	8.86263	0	0	3.51037	8.74788	0	10.2563	8.85459	0	5.57175	0	10.7071	11.5143	10.0518	0	6.45464	0.29665	0.455845	0.788914
AC068831.6	0	0	8.86263	8.81715	0	3.53596	0	0	0	0	0	0	0	0	0	0	0	0	0.17781	0.17781	N/A
AC069277.2	0	0	0	0	0	0	0	9.41157	0	0	0	1.88231	0	0	0	0	0	0	0.373901	N/A	0.373901
AC069282.6	0	0	0	0	0	0	0	0	0	8.85459	0	1.77092	0	0	9.49116	0	0	1.89823	0.373901	0.373901	0.967107
AC069513.4	0	0	0	0	0	0	0	0	0	9.95311	0	1.99062	0	0	0	0	0	0	0.373901	N/A	0.373901
AC069542.1	0	0	0	0	0	0	0	8.28059	0	0	0	1.65612	0	0	0	0	0.562042	0.112408	0.373901	0.373901	0.412117
AC072062.1	0	0	0	0	0	0	0	0	9.6123	8.85459	0	3.69338	0	9.35772	0	0	0	1.87154	0.178287	0.373901	0.627979
AC072062.3	9.52717	0	0	0	0	1.90543	0	0	0	0	0	0	0	0	0	0	0	0	0.373901	0.373901	N/A
AC073055.2	0	0	0	8.81715	0	1.76343	0	0	0	0	0	0	0	0	0	0	0	0	0.373901	0.373901	N/A
AC073065.3	0	0	8.86263	0	9.21108	3.61474	0	0	0	0	0	0	0	0	0	0	0	0	0.177914	0.177914	N/A
AC073254.1	10.455	0	0	2.22045e-16	0	2.091	8.74788	0.009559	0	0	0	1.75149	10.6555	0	0	0	0	2.1311	0.376919	0.373901	0.3766
AC073283.4	0	0	0	0	0	0	0	0	0	0	0	0	0	0	0	0	0	0	N/A	N/A	N/A
AC073283.7	0	10.5857	12.3897	0	0	4.59508	10.889	10.3278	9.6123	11.7448	0	8.51478	10.6555	9.35772	10.1843	9.01928	0	7.84336	0.269653	0.299121	0.304093
AC073410.1	0	0	0	0	0	0	0	0	0	0	0	0	0	0	0	0	8.51861	1.70372	N/A	0.373901	0.373901
AC073610.5	0	0	0	0	0	0	1.55431e-15	2.22045e-16	0	8.85458	1.04642	1.9802	0	2.61973e-11	0	0	0	5.23946e-12	0.316324	0.373901	0.316324
AC073641.2	0	0	0	7.76619	0	1.55324	6.29455e-09	8.76588	1.17941e-11	0	2.71196	2.29557	1.67384e-11	0	0	8.61533e-14	2.62013e-14	3.37015e-12	0.794195	0.373901	0.248415
AC074117.10	0	9.55495	9.96115	0	0	3.90322	3.41949e-14	8.71851	9.93622	9.06895	0	5.54474	0	0	9.20701	7.47212e-09	9.35611	3.71262	0.428194	0.952288	0.617356
AC074141.3	0	0	0	0	0	0	9.44095	0	0	0	9.03237	3.69466	0	0	9.8966	0	0	1.97932	0.177947	0.373901	0.655391
AC074183.3	0	0	0	0	0	0	0	9.41157	8.91922	0	0	3.66616	9.26927	0	0	0	0	1.85385	0.178013	0.373901	0.626846
AC074212.5	8.13501	0	0	0	0	1.627	0	0	0	0	8.32171	1.66434	0	8.64702	8.08746	0	0	3.3469	0.989238	0.608017	0.618819
AC074286.1	0	10.0728	0	0	9.90418	3.9954	0	8.89908	0	0	0	1.77982	0	0	0	10.4055	10.1279	4.10668	0.31618	0.974232	0.555993
AC074391.1	0	0	8.86263	0	0	1.77253	0	0	0	11.899	0	2.3798	0	0	0	0	0	0	0.8631	0.373901	0.373901
AC078883.4	0	0	0	0	0	0	0	8.71851	0	0	0	1.7437	0	0	9.8966	0	0	1.97932	0.373901	0.373901	0.940113
AC079250.1	0	0	0	0	0	0	0	0	0	0	0	0	0	9.37704	0	0	0	1.87541	N/A	0.373901	0.373901
AC079630.4	0	0	0	0	0	0	0	0	0	0	0	0	0	0	10.7439	9.01928	0	3.95264	N/A	0.179968	0.179968
AC079742.4	0	8.09828e-07	7.9075e-10	2.56037e-06	0	6.74198e-07	1.27072e-08	1.86372	0	0	4.80453	1.33365	0	9.36874	7.7038	0	0.00251222	3.41501	0.228873	0.18042	0.438148
AC079776.6	0	0	0	0	0	0	0	9.41157	0	0	0	1.88231	0	0	0	0	0	0	0.373901	N/A	0.373901
AC079779.4	0	0	0	0	0	0	0	0	0	0	9.03237	1.80647	0	0	0	0	0	0	0.373901	N/A	0.373901
AC079779.7	0	0	0	0	0	0	0	0	0	0	0	0	0	0	0	9.01928	0	1.80386	N/A	0.373901	0.373901
AC079781.7	0	0	0	0	0	0	0	0	0	0	0	0	0	0	8.79809	0	0	1.75962	N/A	0.373901	0.373901
AC079807.2	0	0	0	0	0	0	0	0	9.6123	0	0	1.92246	0	0	0	0	0	0	0.373901	N/A	0.373901
AC079922.3	0	0	0	0	0	0	0	9.41157	0	0	10.1309	3.90849	0	0	0	0	8.51861	1.70372	0.178193	0.373901	0.294359
AC080125.1	0	0	0	0	0	0	0	0	0	9.95311	0	1.99062	0	0	0	0	0	0	0.373901	N/A	0.373901
AC083875.2	0	0	0	0	0	0	0	0	0	0	0	0	0	0	0	0	9.21166	1.84233	N/A	0.373901	0.373901
AC083884.8	0	0	0	0	0	0	8.74788	0	0	0	0	1.74958	0	0	0	0	0	0	0.373901	N/A	0.373901
AC083899.3	8.88178e-16	10.4351	0	0	0	2.08702	0	0	12.3732	11.4795	0	4.77054	9.64622	11.372	12.2101	12.0745	0	9.06056	0.560237	0.0610645	0.168655
AC084121.17	0	0	0	0	0	0	0	0	0	0	0	0	0	0	9.49116	0	0	1.89823	N/A	0.373901	0.373901
AC084219.4	6.25717	0	7.37148	0	0	2.72573	0	0	0	0	0	0	0	9.35772	0	0	8.51861	3.57527	0.179705	0.821927	0.178434
AC084809.3	0	0	0	0	0	0	0	0	0	0	0	0	0	0	10.5897	0	0	2.11794	N/A	0.373901	0.373901
AC087294.2	0	0	0	0	0	0	0	9.41157	8.91922	0	10.6417	5.7945	0	0	0	9.01928	0	1.80386	0.0717914	0.373901	0.348628
AC090602.2	0	8.80104	0	0	0	1.76021	0	0	0	0	0	0	0	0	0	0	8.51861	1.70372	0.373901	0.984533	0.373901
AC091492.2	0	0	0	0	0	0	0	0	0	0	0	0	0	0	0	0	8.51861	1.70372	N/A	0.373901	0.373901
AC091729.9	8.84564	0	0	0	0	1.76913	0	9.41157	8.91922	9.54767	9.72546	7.52078	0	0	8.79809	0	0	1.75962	0.19037	0.997443	0.0685878
AC091814.3	0	0	8.86263	0	0	1.77253	0	0	0	0	0	0	0	0	0	0	0	0	0.373901	0.373901	N/A
AC092066.1	0	11.3658	0	0	0	2.27316	0	8.71851	8.91922	0	0	3.52755	0	0	10.9952	0	10.4643	4.2919	0.561483	0.649669	0.814876
AC092155.1	0	0	0	0	0	0	0	0	7.52693	0	3.86345	2.27808	0	0	0	0	0	0	0.206007	N/A	0.206007
AC092170.1	0	0	0	0	0	0	0	0	0	0	0	0	0	0	0	0	0	0	N/A	N/A	N/A
AC092171.4	0	0	0	0	9.21108	1.84222	10.3572	9.81701	8.91922	0	0	5.81869	9.96237	0	0	0	0	1.99247	0.354557	0.962863	0.16688
AC092192.1	0	0	0	0	0	0	0	0	0	0	9.72546	1.94509	0	0	0	0	0	0	0.373901	N/A	0.373901
AC092431.3	0	0	0	0	0	0	0	0	0	0	0	0	0	0	0	9.71236	0	1.94247	N/A	0.373901	0.373901
AC092620.2	0	0	0	0	0	0	0	0	0	0	7.78656	1.55731	0	0	0	0	9.14041	1.82808	0.373901	0.373901	0.373901
AC092798.2	0	0	0	10.7629	0	2.15258	0	0	0	0	0	0	0	0	0	0	0	0	0.373901	0.373901	N/A
AC092933.4	0	0	0	0	0	0	0	0	0	8.85459	0	1.77092	0	0	0	0	0	0	0.373901	N/A	0.373901
AC093110.3	0	0	0	0	0	0	0	9.17525	0	0	0	1.83505	8.78254	0	0	0	0	1.75651	0.373901	0.373901	0.97926
AC093323.3	8.84564	9.49411	9.96115	8.81715	0	7.42361	9.44095	9.41157	0	0	10.4186	5.85422	9.96237	10.0508	8.79809	0	0	5.76225	0.693143	0.414904	0.977421
AC093495.4	0	0	0	0	10.5971	2.11942	0.000309467	0	8.91922	0	0	1.78391	0	0	0	0	2.84174	0.568348	0.918833	0.373901	0.576698
AC093616.4	0	0	0	0	0	0	0	0	0	0	0	0	0	0	0	0.0170077	0	0.00340154	N/A	0.373901	0.373901
AC093627.10	0	0	0	0	0	0	0	0	0	0	0	0	0	0	0	0	8.51861	1.70372	N/A	0.373901	0.373901
AC093673.5	9.94416	0	12.6911	9.91566	9.90418	8.49102	11.2326	8.71851	9.6123	10.2408	10.6417	10.0892	9.96237	9.35772	9.8966	12.3865	9.21166	10.163	0.455669	0.470007	0.916428
AC093690.1	0	0	0	0	0	0	0	0	0	8.85459	0	1.77092	0	0	0	0	0	0	0.373901	N/A	0.373901
AC093838.4	9.53872	0	8.86263	7.79255e-05	0	3.68029	0	10.3277	0	9.36721	10.1178	5.96254	11.1339	10.4563	10.5929	10.4055	10.3832	10.5944	0.652109	0.0321319	0.143499
AC097359.2	0	0	0	0	0	0	0	0	0	0	0	0	0	0	0	0	10.3102	2.06204	N/A	0.373901	0.373901
AC097374.2	0	0	0	0	0	0	0	0	0	0	0	0	0	0	8.79809	0	0	1.75962	N/A	0.373901	0.373901
AC097461.4	0	0	0	0	0	0	0	0	0	0	0	0	0	0	0	0	8.51861	1.70372	N/A	0.373901	0.373901
AC097467.2	0	0	0	0	0.314927	0.0629854	9.30609	0	0	0	0	1.86122	0	0	0	0	0.000322621	6.45242e-05	0.392515	0.373901	0.37392
AC097662.2	0	0	0	0	0	0	0	0	0	0	0	0	0	0	0	0	8.51861	1.70372	N/A	0.373901	0.373901
AC097721.1	0	0	0	0	0	0	8.74788	0	0	0	0	1.74958	0	0	0	0	0	0	0.373901	N/A	0.373901
AC097721.2	0	0	12.5514	0	0	2.51028	0	0	0	0	0	0	0	0	0	0	0	0	0.373901	0.373901	N/A
AC097724.3	0	0	0	0	0	0	0	0	0	8.85459	0	1.77092	0	0	0	0	11.0033	2.20066	0.373901	0.373901	0.898102
AC098614.2	0	0	0	0	0	0	0	11.5529	0	0	0	2.31058	0	11.6602	0	0	0	2.33204	0.373901	0.373901	0.373901
AC098820.4	0	0	0	0	0	0	0	0	0	0	0	0	0	0	0	10.1178	0	2.02356	N/A	0.373901	0.373901
AC099668.5	0	0	0	0	0	0	0	8.69504	0	0	0	1.73901	0	0	0	0	0	0	0.373901	N/A	0.373901
AC099684.1	0	0	0	0	0	0	0	0	0	0	0	0	0	0	8.79809	0	0	1.75962	N/A	0.373901	0.373901
AC099850.1	0	0	0	0	0	0	0	0	0	0	10.1309	2.02618	0	0	0	0	0	0	0.373901	N/A	0.373901
AC100830.3	0	0	0	0	0	0	0	0	0	0	0	0	0	10.7439	0	0	0	2.14878	N/A	0.373901	0.373901
AC103563.2	0	0	0	0	0	0	0	0	0	0	0	0	0	0	0	0	0	0	N/A	N/A	N/A
AC104451.2	0	0	0	0	0	0	0	0	8.91922	0	0	1.78384	0	0	0	0	0	0	0.373901	N/A	0.373901
AC104534.3	3.71064e-05	5.15366e-13	0	0	0	7.42128e-06	0.0199123	3.56367e-05	9.34164	7.35573	5.99476	4.54242	0.696167	4.46821e-09	0	9.98036	1.19482e-08	2.13531	0.0777304	0.338479	0.345652
AC104651.2	0	0	0	0	0	0	0	0	0	8.85459	0	1.77092	0	0	0	0	0	0	0.373901	N/A	0.373901
AC104809.4	0	0	0	0	0	0	0	8.71851	0	0	0	1.7437	0	0	0	0	0	0	0.373901	N/A	0.373901
AC105342.1	0	0	0	0	0	0	0	0	8.91922	0	0	1.78384	0	0	0	0	0	0	0.373901	N/A	0.373901
AC105399.2	0	0	0	0	0	0	0	0	0	10.6462	0	2.12924	0	0	0	0	0	0	0.373901	N/A	0.373901
AC105402.2	0	0	0	0	0	0	0	0	0	0	0	0	0	0	8.79809	0	0	1.75962	N/A	0.373901	0.373901
AC105760.2	0	0	0	0	0	0	0	0	0	0	0	0	0	0	0	11.6582	0	2.33164	N/A	0.373901	0.373901
AC107081.5	2.22045e-16	0	0	0	5.25112e-05	1.05022e-05	10.179	10.1533	0	0	0	4.06646	0	0	0	0	1.20999e-10	2.41998e-11	0.17781	0.373901	0.177808
AC107983.4	0	0	8.20228	0	0	1.64046	0	8.05125	0	0	0	1.61025	0	0	0	0	0	0	0.991185	0.373901	0.373901
AC108142.1	0	0	0	0	0	0	0	8.71851	0	0	0	1.7437	9.26927	0	0	0	0	1.85385	0.373901	0.373901	0.97097
AC108448.2	0	0	0	10.2033	11.2904	4.29874	10.945	8.71851	9.6123	9.54767	11.1117	9.98704	10.6555	10.0508	10.4074	11.0986	9.61709	10.3659	0.0868341	0.0853901	0.5401
AC108463.2	0	0	0	0	0	0	8.74788	0	0	0	0	1.74958	0	0	0	0	0	0	0.373901	N/A	0.373901
AC108488.4	0	0	0	0	0	0	0	0	7.73798	0	0	1.5476	0	0	0	0	0	0	0.373901	N/A	0.373901
AC108676.1	0	0	0	0	0	0	8.74788	11.7629	0	0	0	4.10216	0	0	8.79809	0	0	1.75962	0.183902	0.373901	0.554811
AC110781.3	0	0	0	0	0	0	0	0	0	0	0	0	9.26927	0	0	0	0	1.85385	N/A	0.373901	0.373901
AC112198.1	0	0	0	0	0	0	0	0	0	0	0	0	0	0	9.49116	0	0	1.89823	N/A	0.373901	0.373901
AC112497.1	9.83145	0	0	0	0	1.96629	0	0	0	0	0	0	0	0	0	0	10.3028	2.06056	0.373901	0.977799	0.373901
AC113189.5	0	0	0	0	0	0	0	3.77831e-12	0	0	0	7.55662e-13	9.26692	0	0	0	0	1.85338	0.373901	0.373901	0.373901
AC113404.1	2.26619	0.175534	12.1246	12.6998	12.5675	7.96672	10.2082	12.1989	12.3325	10.9999	11.5747	11.4628	12.4491	12.6796	11.8901	10.953	12.7882	12.152	0.27142	0.230694	0.221942
AC114752.3	0	0	0	0	0	0	0	0	0	0	0	0	0	0	11.1005	0	0	2.2201	N/A	0.373901	0.373901
AC114763.1	0	0	0	0	0	0	0	9.81701	0	0	0	1.9634	0	0	0	0	0	0	0.373901	N/A	0.373901
AC114776.3	0	0	0	0	0	0	0	0	0	0	0	0	0	0	0	0	0	0	N/A	N/A	N/A
AC116366.5	0	0	0	0	0	0	0	0	8.91922	0	0	1.78384	0	0	0	0	0	0	0.373901	N/A	0.373901
AC116366.6	0	0	0	0	9.21108	1.84222	8.74788	9.41157	11.317	0	9.03237	7.70176	10.6555	0	8.79809	9.01928	0	5.69457	0.0762404	0.363623	0.594363
AC116366.7	0	1.39888e-09	9.12886	1.12725e-07	0	1.82577	2.10361e-07	8.98476	3.74522e-07	2.95582e-06	1.39799e-07	1.79695	9.96101	1.36632e-08	10.4025	10.2723	6.72068e-07	6.12716	0.992453	0.145762	0.326104
AC125232.1	0	0	0	0	0	0	0	0	0	0	0	0	0	0	0	9.15544	0	1.83109	N/A	0.373901	0.373901
AC127904.2	0	0	8.86263	0	0	1.77253	0	0	0	0	0	0	9.26927	0	0	9.71236	0	3.79633	0.373901	0.589176	0.177963
AC129778.2	8.84564	0	0	0	0	1.76913	0	9.41157	10.3054	0	9.72546	5.88849	0	0	0	0	0	0	0.334811	0.373901	0.0708147
AC130709.1	0	0	0	0	0	0	0	0	0	0	0	0	0	0	0	0	0	0	N/A	N/A	N/A
AC132217.4	11.882	10.814	9.13169	11.6501	7.54339	10.2042	10.8052	10.9787	0	10.3932	10.662	8.56782	11.0036	11.8009	8.3722	10.6574	12.0033	10.7675	0.465553	0.616709	0.230599
AC133106.2	9.53872	10.1872	9.96115	10.4265	9.21108	9.86493	10.1341	9.81701	10.0177	9.95311	10.6417	10.1127	10.8786	9.35772	8.79809	10.1178	10.821	9.99464	0.518712	0.830388	0.74214
AC133965.1	0	0	0	9.50993	0	1.90199	0	0	0	0	0	0	0	0	8.7978	0	0	1.75956	0.373901	0.963134	0.373901
AC135048.13	8.84564	0	0	8.81715	0	3.53256	8.12997	8.87845	8.30128	0	0	5.06194	8.6513	0	8.18017	8.40133	8.5937	6.7653	0.664658	0.199614	0.626148
AC136289.1	0	0	0	0	9.21108	1.84222	0	0	0	0	0	0	0	0	0	0	0	0	0.373901	0.373901	N/A
AC137723.5	0	0	0	0	0	0	0	0	0	0	0	0	0	0	10.5897	0	0	2.11794	N/A	0.373901	0.373901
AC137932.4	0	0	0	0	0	0	9.44095	8.76835	0	0	0	3.64186	0	0	8.79809	0	10.0047	3.76056	0.178196	0.178978	0.978521
AC138969.4	0	9.60395	11.5338	0	8.51803	5.93116	11.5195	10.8937	11.7362	0.61501	11.2936	9.2116	11.3973	9.48651	8.9417	12.2035	10.6485	10.5355	0.194256	0.203717	0.638084
AC139100.4	0	0	0	0	0	0	11.4558	0	0	0	0	2.29116	0	0	0	0	0	0	0.373901	N/A	0.373901
AC139712.1	0	0	0	0	0	0	0	0	0	0	0	0	0	0	9.49116	0	0	1.89823	N/A	0.373901	0.373901
AC140076.1	0	0	0	0	0	0	0	0	0	0	0	0	0	0	0	0	0	0	N/A	N/A	N/A
AC140912.1	0	0	0	0	0	0	0	0	0	0	0	0	0	0	0	0	0	0	N/A	N/A	N/A
AC141586.5	0	0	0	0	0	0	8.74788	0	11.4778	9.75339	9.93119	7.98205	0	0	0	0	10.1279	2.02558	0.0174306	0.373901	0.0765881
AC141928.1	0	0	0	0	0	0	0	0	0	0	0	0	0	0	0	0	0	0	N/A	N/A	N/A
AC142472.6	10.455	0	0	0	0	2.091	0	0	0	0	0	0	0	0	0	0	0	0	0.373901	0.373901	N/A
AC144449.1	0	0	0	0	0	0	8.74788	0	8.91922	0	0	3.53342	0	0	0	0	0	0	0.177835	N/A	0.177835
AC144831.1	0	10.1872	0	0	0	2.03744	0	8.71851	0	0	0	1.7437	9.26927	9.35772	11.1005	10.4055	8.51861	9.73032	0.373901	0.0241421	0.0134216
AC144833.1	0	0	8.86263	0	0	1.77253	0	0	0	0	0	0	0	0	0	0	0	0	0.373901	0.373901	N/A
AC145124.2	0	0	0	0	0	0	0	0	10.0177	0	0	2.00354	9.76378	0	0	0	0	1.95276	0.373901	0.373901	0.987824
AC159540.1	0	0	8.66682	9.22256	0	3.57788	10.5395	10.3278	10.543	10.4639	9.72546	10.3199	9.26927	11.5549	12.2465	9.93549	9.7311	10.5475	0.0336563	0.0275506	0.700137
AC159540.14	0	0	0	0	0	0	0	0	0	0	0	0	9.26927	10.0508	0	0	10.1279	5.88959	N/A	0.0708468	0.0708468
AC159540.2	0	0	8.86263	0	0	1.77253	9.44095	0	0	0	0	1.88819	0	0	0	0	0	0	0.970044	0.373901	0.373901
AC226119.4	0	0	0	0	0	0	0	0	0	0	0	0	0	0	0	0	9.21165	1.84233	N/A	0.373901	0.373901
AC226119.5	0	0	0	0	0	0	0	0	0	0	0	0	0	0	0	0	0.0422097	0.00844194	N/A	0.373901	0.373901
ACAA1	8.84564	8.80104	1.22252e-06	0	0	3.52934	0	9.81701	0	0	0	1.9634	0	9.35772	9.49116	9.01928	8.51861	7.27735	0.440515	0.35084	0.0792555
ACAA2	0	11.7966	8.86263	9.91566	10.3096	8.1769	11.5809	12.2149	10.0177	12.1126	13.0927	11.8038	11.8341	13.0953	11.976	12.238	10.3102	11.8907	0.148551	0.151097	0.917362
ACACA	10.455	11.8919	11.3474	9.51022	12.8219	11.2053	12.4613	10.9156	10.0177	10.6462	13.5096	11.5101	10.6555	9.35772	10.5897	12.1547	11.2265	10.7968	0.655928	0.669134	0.389846
ACACB	0	0	0	0	0	0	0	0	0	0	0	0	0	0	9.49116	0	0	1.89823	N/A	0.373901	0.373901
ACAD10	0	0	0	0	0	0	9.44095	0	0	0	0	1.88819	0	0	0	0	0	0	0.373901	N/A	0.373901
ACAD11	8.84564	0	0	0	0	1.76913	0	0	9.67085	10.9332	0	4.12081	9.26927	0	9.49116	0	9.21113	5.59431	0.552476	0.165463	0.71356
ACAD8	0	0	11.2604	9.51022	0	4.15412	8.74788	9.41157	0	8.85459	9.03237	7.20928	11.061	0	0	9.01928	11.0834	6.23274	0.492111	0.645625	0.674757
ACAD9	11.6181	10.9981	0	0	9.21108	6.36546	0	9.81701	0	9.95311	10.6417	6.08236	0	10.4563	0	0	8.51861	3.79498	0.93842	0.320056	0.310715
ACADM	0	10.5927	11.1651	9.91566	12.1554	8.76577	11.6922	13.3033	10.865	11.2524	11.3349	11.6896	11.9772	11.5549	12.6046	11.6582	12.6615	12.0913	0.268781	0.200689	0.541996
ACADS	0	8.80104	0	0	0	1.76021	0	0	0	0	0	0	0	0	0	0	0	0	0.373901	0.373901	N/A
ACADSB	0	0	0	10.4265	0	2.0853	9.84639	10.6643	0	0	0	4.10214	0	9.35772	0	9.01928	0	3.6754	0.629517	0.462918	0.893497
ACADVL	0	0	10.6543	8.81715	0	3.89429	11.0503	8.71851	10.3054	11.1571	10.1309	10.2724	0	12.4931	11.7424	9.01928	11.0834	8.86764	0.0482562	0.150025	0.616185
ACAN	13.4705	10.9981	13.6161	13.7868	10.5973	12.4938	12.2442	12.1841	13.1386	11.899	12.2904	12.3513	9.26927	12.884	12.3533	12.1547	11.7373	11.6797	0.846034	0.494012	0.350128
ACAP1	0	0	0	0	0	0	8.74788	0	10.5329	8.85459	11.1117	7.84941	9.96237	0	8.79809	0	11.4088	6.03385	0.0176336	0.0731042	0.375749
ACAP2	11.6181	11.6913	12.1947	11.9951	0	9.49984	11.4558	12.3819	12.0546	11.8502	11.6713	11.8828	12.4472	10.7439	12.7492	11.2164	11.9196	11.8153	0.363852	0.394028	0.894748
ACAP3	0	0	8.86263	0	0	1.77253	0	0	0	0	0	0	0	0	0	0	0	0	0.373901	0.373901	N/A
ACAT1	12.3719	12.7712	12.5261	10.4265	13.4305	12.3052	11.9666	12.4795	12.6327	11.3394	12.6698	12.2176	12.6365	12.3021	12.3533	11.5041	12.3896	12.2371	0.77446	0.857758	0.919726
ACAT2	11.981	8.80104	0	0	0	4.15641	0	0	10.3599	0	0	2.07198	10.8786	10.5138	4.05231e-12	0	9.2827	6.13502	0.622669	0.352134	0.380099
ACBD3	10.455	10.1872	9.96115	10.4265	11.7759	10.5612	10.6937	10.6643	9.6123	9.95311	11.1117	10.407	11.9772	12.3021	10.8774	10.4055	11.9524	11.5029	0.519051	0.0789635	0.00585441
ACBD4	0	0	0	0	0	0	9.44095	0	0	0	0	1.88819	0	0	0	0	0	0	0.373901	N/A	0.373901
ACBD5	10.2318	10.4104	11.8069	10.8965	10.3096	10.731	11.1456	9.81701	10.3054	11.0517	10.1309	10.4901	11.5718	11.5549	10.1843	9.71236	11.7765	10.96	0.579878	0.750472	0.459794
ACBD6	11.6181	0	0	0	0	2.32362	11.1456	8.71851	8.91922	10.9339	9.03237	9.74992	12.2136	9.35772	9.49116	10.8109	11.0834	10.5914	0.0210882	0.0132336	0.0782795
ACCS	13.5904	0	12.6692	0	0	5.25192	12.0436	11.8094	11.2217	0	9.03237	8.82141	10.6555	0	11.3629	9.01928	0	6.20754	0.277845	0.670784	0.51625
ACD	11.7899	8.80104	0	11.7614	9.90418	8.4513	8.74788	9.41157	9.6123	0	0	5.55435	10.8786	10.4563	8.79809	0	9.61709	7.95002	0.493659	0.886701	0.269819
ACE	0	8.80104	0	0	0	1.76021	0	0	0	0	0	0	0	9.35772	0	0	8.51861	3.57527	0.373901	0.340593	0.178434
ACE2	0	0	0	0	0	0	0	8.71851	0	0	0	1.7437	0	0	0	0	0	0	0.373901	N/A	0.373901
ACEA_U3	0	0	0	0	0	0	0	7.90601	0	0	0	1.5812	0	0	0	0	0	0	0.373901	N/A	0.373901
ACER3	10.455	10.5927	11.8582	15.2056	13.0396	12.2302	12.6395	10.9156	12.7477	11.7448	11.5172	11.913	12.9581	12.9686	13.2753	12.6027	13.3467	13.0303	0.763832	0.441642	0.0328479
ACIN1	10.455	8.80104	9.96115	9.91566	10.8204	9.99065	11.5203	10.7978	11.317	10.9339	0	8.9138	11.2151	10.0508	10.8774	10.4055	11.1575	10.7413	0.682036	0.0094858	0.477336
ACKR1	11.7359	0	0	10.4265	0	4.43248	9.84639	0	0	0	0	1.96928	0	0	0	9.01928	10.1279	3.82944	0.290532	0.87038	0.635363
ACKR2	0	10.1872	0	0	0	2.03744	0	0	10.0177	0	0	2.00354	10.6555	10.0508	0	10.1178	0	6.16482	0.992042	0.181777	0.363993
ACKR3	9.53872	10.8803	0	10.4265	9.21108	8.01132	10.6937	9.41157	10.5285	11.627	0	8.45215	11.2151	9.35772	9.49116	12.0637	9.90476	10.4065	0.895779	0.268744	0.385283
ACLY	12.2795	12.2974	11.5016	13.1864	11.5136	12.1557	12.2442	11.8538	12.1772	12.3808	11.5172	12.0346	12.5637	12.6535	11.9334	12.8693	13.2369	12.6514	0.651011	0.212369	0.129436
ACO1	13.4899	11.1988	11.4274	11.8615	9.90418	11.5764	12.6189	13.4719	13.9689	13.5273	12.7458	13.2666	13.4436	12.4022	12.8755	12.4531	12.5257	12.74	0.0649024	0.0599014	0.234581
ACO2	11.2434	14.9953	9.55571	13.0365	13.0611	12.3784	13.3698	13.1004	12.5826	12.4748	12.9835	12.9022	12.2649	11.8718	12.6539	13.8226	12.9611	12.7149	0.592042	0.756101	0.709253
ACOT1	10.9542	10.3422	9.21557	3.32164	10.952	8.95712	9.93436	11.4485	1.57588e-05	0.000235145	0	4.27662	10.406	10.6823	10.1137	10.8109	11.2924	10.6611	0.115023	0.309378	0.0758249
ACOT11	0	0	0	0	0	0	11.3868	0	0	0	0	2.27736	0	0	0	0	0	0	0.373901	N/A	0.373901
ACOT13	9.63153	0	0	8.81706	0	3.68972	8.74788	9.817	9.61474	8.85459	9.12783	9.23241	9.99961	9.35772	8.80516	10.1566	10.4708	9.75798	0.0857906	0.0477807	0.332391
ACOT2	10.5969	11.3909	11.8867	11.4558	10.8781	11.2417	11.779	10.8776	11.484	10.8004	0	8.9882	10.6258	11.0138	12.2082	0.000223858	10.595	8.8886	0.360004	0.360162	0.978012
ACOT4	0	0	0	8.81715	0	1.76343	0	0	8.91922	8.85459	0	3.55476	0	0	10.8774	0	8.51861	3.8792	0.371655	0.579043	0.912637
ACOT7	8.84564	11.3658	8.86263	9.91566	10.8204	9.96203	9.84639	10.1047	11.5582	9.54767	11.9767	10.6067	10.8786	10.9671	10.5897	10.4055	12.5257	11.0733	0.396863	0.0734461	0.272663
ACOT8	9.53872	7.44163e-10	0	8.81715	0	3.67117	9.15716	2.45485e-09	5.44393e-09	7.85108e-10	0	1.83143	3.56586e-09	10.8788	8.75074	1.54329e-09	9.19641	5.76519	0.351444	0.673662	0.356949
ACOT9	8.84564	0	11.7529	12.1492	10.3096	8.61147	13.2803	11.9764	12.5826	12.518	12.0768	12.4868	11.4664	10.0508	11.1005	11.7272	11.3516	11.1393	0.144998	0.268757	0.00587082
ACOX1	14.2704	12.4385	14.4901	13.6292	11.0028	13.1662	14.4037	13.4633	13.9943	14.0748	13.828	13.9528	13.7235	14.2018	13.7179	14.4353	14.2155	14.0588	0.236735	0.29496	0.699874
ACOX2	8.84564	0	0	8.81715	0	3.53256	0	0	0	0	0	0	10.3678	0	0	0	0	2.07356	0.177809	0.477314	0.373901
ACOX3	0	0	0	9.91566	0	1.98313	8.74788	10.3278	10.5285	8.85459	9.03237	9.49823	0	10.0508	8.79809	9.01928	8.51861	7.27736	0.0258235	0.0885522	0.252345
ACP1	12.7773	0	11.8069	11.8615	9.21108	9.13136	10.945	0	10.5285	0	9.03237	6.10117	12.2136	10.7439	9.8966	10.4055	11.6539	10.9827	0.24647	0.474681	0.10973
ACP2	0	0	0	8.81715	0	1.76343	9.44095	9.81701	10.0177	10.6462	10.824	10.1492	10.8786	10.0508	8.79809	10.6286	0	8.07122	0.00714124	0.0485432	0.403578
ACP6	0	0	9.96115	0	0	1.99223	0	0	0	0	9.03237	1.80647	0	0	8.79809	12.1547	0	4.19056	0.95368	0.428751	0.557516
ACP7	0	0	0	0	0	0	0	0	0	0	0	0	0	0	0	0	0	0	N/A	N/A	N/A
ACR	0	0	0	0	0	0	0	0	0	0	0	0	0	0	0	0	0	0	N/A	N/A	N/A
ACRV1	0	0	0	0	0	0	0	0	0	8.85459	0	1.77092	0	0	0	0	0	0	0.373901	N/A	0.373901
ACSBG1	0	1.33227e-15	9.84451	1.75032e-05	0	1.96891	0	0	0	0	0	0	0	0	0	4.44089e-16	0	8.88178e-17	0.3739	0.3739	0.373901
ACSF2	10.6373	13.2317	13.7067	13.4614	10.5973	12.3269	11.6381	11.3574	13.0935	12.4098	11.9767	12.0951	11.9082	10.9671	11.1005	10.6286	12.156	11.3521	0.72653	0.376531	0.19786
ACSF3	0	0	8.86263	0	0	1.77253	0	8.71851	0	10.6462	9.03237	5.67942	0	0	0	9.71236	0	1.94247	0.350063	0.956659	0.150554
ACSL1	8.84564	9.89955	12.446	12.8601	10.8204	10.9743	12.4854	13.9495	11.5582	9.95311	10.6417	11.7176	11.6671	11.8425	12.8053	12.1102	13.4672	12.3785	0.60986	0.112298	0.514473
ACSL3	0	12.1331	10.8084	13.0067	10.5973	9.3091	11.3868	11.6628	11.9636	8.85459	11.2295	11.0195	12.0418	13.1418	11.7424	12.2773	11.0033	12.0413	0.545201	0.309259	0.206581
ACSL4	0	0	8.86263	11.0142	10.3096	6.03729	10.1341	0	0	10.4639	0	4.1196	10.3678	10.0508	10.1843	9.01928	9.61709	9.84785	0.62895	0.226074	0.0924126
ACSL5	0	0	9.55571	0	12.389	4.38894	11.2326	12.6696	12.3531	9.54767	0	9.16059	10.8786	0	10.1843	12.4531	12.4697	9.19714	0.359248	0.162549	0.993245
ACSL6	9.59976	10.2315	9.60275	9.55924	0	7.79865	10.1741	9.87143	9.66064	10.2859	10.4619	10.0908	9.31478	9.3976	9.95029	0	9.2529	7.58311	0.326442	0.945821	0.27001
ACSM3	2.73559e-13	9.4941	0	9.77757	0	3.85433	9.21985	0	0	1.90107e-07	0	1.84397	0	1.56956	2.37187	9.01928	8.90144	4.37243	0.600396	0.857702	0.4899
ACSM5	0	9.89955	12.7745	8.81715	0	6.29824	10.6937	0	0	0	0	2.13874	9.26927	9.35772	12.056	0	0	6.1366	0.3864	0.957736	0.224362
ACSS1	11.8412	9.49411	10.472	0	9.21108	8.20368	12.1489	0	8.91922	9.95311	9.03237	8.01072	0	0	11.2829	9.01928	10.5979	6.18002	0.953276	0.625441	0.52669
ACSS2	0	9.49411	11.1651	0	0	4.13184	9.84639	10.5101	0	10.6462	0	6.20054	11.061	10.4563	10.1843	0	10.5979	8.4599	0.629495	0.18071	0.59409
ACSS3	10.455	8.80104	10.6543	6.64802e-13	9.21108	7.82428	9.84639	11.7141	10.3054	11.7448	11.5172	11.0256	0	9.35772	8.79809	9.01928	11.9524	7.8255	0.227392	0.999713	0.14131
ACTA2	14.8725	14.0497	13.7594	14.8746	14.4742	14.4061	14.7658	14.6719	14.3948	14.4198	14.5658	14.5636	14.6542	14.9945	14.4528	14.5964	14.2478	14.5891	0.497451	0.524558	0.830289
ACTA2-AS1	9.76839	9.78145	13.1682	10.112	10.8008	10.7262	12.1223	12.9211	9.0865	11.2324	12.0257	11.4776	12.597	11.8761	11.5273	10.3161	9.68538	11.2004	0.58439	0.61585	0.750161
ACTB	15.7513	16.0191	15.1886	16.5817	15.4473	15.7976	16.4673	16.4366	16.515	16.1743	16.2222	16.3631	16.5547	16.6939	16.2492	15.9974	16.2945	16.3579	0.117365	0.128218	0.959488
ACTBP12	0	0	0	0	0	0	0	0	0	0	0	0	0	0	8.79809	0	0	1.75962	N/A	0.373901	0.373901
ACTBP9	0	8.80104	0	0	11.7759	4.11539	0	0	0	0	0	0	0	0	0	0	0	0	0.183705	0.183705	N/A
ACTC1	0	0	8.86263	14.5632	0	4.68517	0	0	8.91922	0	0	1.78384	10.6555	9.35772	0	0	0	4.00264	0.375992	0.896928	0.56876
ACTG1	18.2527	18.0278	17.7402	18.6226	18.0107	18.1308	18.6757	18.6649	18.6256	18.4433	18.6056	18.603	18.5108	18.5706	18.589	18.1586	18.4946	18.4647	0.0575749	0.204732	0.0299825
ACTG1P22	0	0	0	0	0	0	0	0	0	0	0	0	0	0	0	0	0	0	N/A	N/A	N/A
ACTG2	0	0	0	0	0	0	8.74788	0	0	0	0	1.74958	0	0	0	0	0	0	0.373901	N/A	0.373901
ACTL6A	9.94416	13.1703	12.0814	10.2033	11.85	11.4498	10.945	8.71851	12.6803	13.5084	11.8049	11.5314	10.3678	10.9671	12.7492	11.7272	11.6095	11.4842	0.951719	0.95894	0.945983
ACTL8	0	0	0	0	0	0	0	0	0	0	0	0	0	0	9.49116	0	0	1.89823	N/A	0.373901	0.373901
ACTN1	13.2149	12.4118	13.4972	13.7148	12.8999	13.1477	13.8835	13.9441	14.2614	14.0639	13.9951	14.0296	13.78	13.2697	13.8284	13.4851	13.9991	13.6725	0.0118991	0.083769	0.054174
ACTN4	11.6758	10.6817	9.55571	10.2466	9.60945	10.3539	11.5109	12.0212	12.0355	11.2119	11.2422	11.6043	12.1816	11.6602	10.9327	11.5156	11.3865	11.5353	0.044656	0.00507476	0.833162
ACTR10	8.84564	10.4104	11.1651	11.7074	0	8.42571	10.1341	11.8094	12.138	10.4639	11.8655	11.2822	12.4047	12.1908	11.1958	12.4204	12.0149	12.0453	0.282691	0.172438	0.270252
ACTR1A	11.2434	10.5927	11.8069	12.7088	11.6089	11.5921	12.4613	12.1841	11.8635	11.4194	9.03237	11.3921	10.6555	12.248	11.6312	11.4171	10.1279	11.2159	0.809912	0.538486	0.725187
ACTR1B	11.8412	8.80104	11.1651	11.6502	11.0028	10.8921	12.2741	12.2149	11.9148	12.8247	11.3349	12.1127	9.26927	10.0508	10.9952	10.1178	12.7811	10.6428	0.0979431	0.775985	0.144379
ACTR2	12.5344	12.8952	13.0521	14.1923	13.3699	13.2088	13.7245	13.9654	13.988	14.0639	13.5431	13.857	13.9605	13.7397	13.8668	13.6826	13.8117	13.8123	0.0693358	0.132149	0.744863
ACTR3	13.4406	14.1762	13.4776	14.7059	13.9205	13.9442	13.9842	14.8796	14.4564	13.8651	13.9951	14.2361	14.2179	13.7643	14.3073	14.3074	14.7913	14.2776	0.41186	0.331356	0.905066
ACTR3B	0	11.1035	0	0	0	2.2207	8.74788	11.6628	0	0	0	4.08214	9.96237	0	0	0	0	1.99247	0.341275	0.948705	0.433905
ACTR3BP2	0	0	0	0	0	0	0	0	0	0	4.20473	0.840946	0	0	0	0	0	0	0.373901	N/A	0.373901
ACTR3BP4	0	0	0	0	0	0	0	0	0	0	9.02446	1.80489	0	0	0	0	0	0	0.373901	N/A	0.373901
ACTR3C	11.9365	0	0	0	0	2.3873	9.84639	0	0	0	0	1.96928	9.26927	0	0	0	0	1.85385	0.373901	0.373901	0.373901
ACTR5	8.84564	0	8.86263	9.91566	0	5.52479	10.945	0	8.91922	0	10.824	6.13764	11.2151	11.3036	11.8425	0	10.7157	9.01538	0.861772	0.414458	0.257176
ACTR6	0	0	10.472	9.51022	10.5973	6.1159	11.2326	0	10.0177	0	0	4.25006	9.96237	9.35772	0	9.01928	10.3102	7.72991	0.661119	0.690366	0.431175
ACTR8	0	8.80104	10.2488	9.51022	0	5.71201	11.1456	10.3278	0	0	0	4.29468	0	0	0	0	11.291	2.2582	0.737846	0.44983	0.646142
ACTRT3	0	0	0	9.91566	0	1.98313	8.74788	0	0	0	0	1.74958	0	0	8.79809	0	0	1.75962	0.940787	0.943473	0.997285
ACVR1	10.2318	8.80104	8.86263	9.91566	0	7.56223	11.1456	9.81701	10.7109	11.2524	9.72546	10.5303	9.96237	11.4371	9.49116	12.4204	11.7765	11.0175	0.155231	0.183742	0.526645
ACVR1B	0	9.49411	8.86263	0	0	3.67135	8.74788	0	9.6123	8.85459	9.03237	7.24943	9.96237	0	9.49116	9.71236	10.821	7.99738	0.37981	0.331911	0.108015
ACVR1C	0	0	0	0	0	0	0	0	0	8.85459	0	1.77092	9.26927	0	0	0	0	1.85385	0.373901	0.373901	0.978301
ACVR2A	9.53872	10.4104	0	0	9.90418	5.97066	10.1341	9.81701	11.2217	10.5577	10.4723	10.4406	10.6555	10.9671	10.8774	11.5577	11.597	11.1309	0.164652	0.106105	0.0708473
ACVR2B	0	0	0	0	9.21108	1.84222	0	0	0	0	0	0	0	0	0	10.9651	0	2.19302	0.373901	0.917918	0.373901
ACVR2B-AS1	0	0	0	0	0	0	0	8.71851	0	0	9.72546	3.68879	0	0	0	0	0	0	0.178655	N/A	0.178655
ACVRL1	0	0	0	0	9.21108	1.84222	0	0	0	0	9.03237	1.80647	0	10.0508	0	0	10.1279	4.03574	0.373901	0.328407	0.320367
ACY1	0	0	0	0	0	0	0	0	0	0	0	0	9.26927	0	0	0	0	1.85385	N/A	0.373901	0.373901
ACYP1	9.94416	0	0	0	0	1.98883	10.1341	8.71851	0	0	0	3.77052	12.5273	0	8.79809	0	10.1279	6.29066	0.362402	0.118399	0.498638
ACYP2	8.84564	0	0	11.382	9.21108	5.88774	0	0	0	8.85459	0	1.77092	11.061	0	8.79809	0	0	3.97182	0.116108	0.634623	0.570225
AD000684.2	0	0	0	0	0	0	10.6937	10.3278	0	0	11.6713	6.53856	0	0	8.79809	0	0	1.75962	0.0711133	0.373901	0.298483
ADA	11.6787	0	0	0	0	2.33574	0	0	0	10.6462	0	2.12924	0	0	9.49116	0	9.21166	3.74056	0.956184	0.735774	0.686466
ADAL	0	10.8803	11.6957	12.4546	12.302	9.46652	9.84639	9.41157	11.1163	11.7448	11.8049	10.7848	11.5718	9.35772	11.5705	11.7272	10.1279	10.871	0.571038	0.613173	0.882155
ADAM10	11.1481	11.8919	10.8084	12.3434	10.5973	11.3578	12.2135	12.0506	11.5582	12.2218	11.2295	11.8547	12.4472	12.7249	12.5115	12.4531	12.4502	12.5174	0.0794374	0.021528	0.0276363
ADAM12	12.6067	12.4385	11.907	13.2829	13.1813	12.6833	12.9221	13.2182	13.4077	12.6611	13.1431	13.0704	13.0978	12.8541	13.3088	13.0796	11.9524	12.8585	0.343225	0.707354	0.487856
ADAM15	0	0	0	0	0	0	8.74788	0	8.91922	0	0	3.53342	0	0	8.79809	10.1178	8.51861	5.4869	0.177835	0.0718354	0.597273
ADAM17	13.415	0	9.1488	0	0	4.51276	10.5148	0	11.5806	10.2508	11.4071	8.75066	11.442	9.77146	10.9345	11.3015	10.5996	10.8098	0.208097	0.0790551	0.354068
ADAM19	0	11.2858	0	0	0	2.25716	9.44095	11.1163	10.7109	10.4639	0	8.34641	11.4664	11.5549	11.1005	12.1972	9.90476	11.2448	0.0737817	0.0152846	0.179296
ADAM1B	0	0	0	0	0	0	0	0	0	9.54767	0	1.90953	0	10.4563	0	0	0	2.09126	0.373901	0.373901	0.956965
ADAM20	0	0	0	0	0	0	0	8.71851	0	0	0	1.7437	0	0	0	0	0	0	0.373901	N/A	0.373901
ADAM20P2	0	0	0	0	0	0	0	0	0	0	0	0	0	0	0	0	0	0	N/A	N/A	N/A
ADAM21P1	0	0	0	0	0	0	0	0	0	10.2408	0	2.04816	0	0	0	0	0	0	0.373901	N/A	0.373901
ADAM22	0	0	0	0	0	0	0	0	8.91922	10.6462	0	3.91308	0	0	0	0	0	0	0.180018	N/A	0.180018
ADAM23	0	0	0	0	0	0	0	0	0	0	0	0	0	0	8.79809	0	0	1.75962	N/A	0.373901	0.373901
ADAM24P	0	0	0	0	0	0	0	8.71851	0	0	0	1.7437	0	0	0	0	0	0	0.373901	N/A	0.373901
ADAM32	0	9.49411	0	0	0	1.89882	0	0	10.9985	0	0	2.1997	0	0	8.79809	0	0	1.75962	0.930592	0.963936	0.373901
ADAM33	8.84564	0	0	0	0	1.76913	0	0	0	0	9.03237	1.80647	0	0	0	0	0	0	0.990092	0.373901	0.373901
ADAM3B	0	0	0	0	0	0	0	0	0	0	0	0	0	9.35772	0	0	0	1.87154	N/A	0.373901	0.373901
ADAM5	0	0	0	0	0	0	8.74788	0	0	0	0	1.74958	0	0	0	0	0	0	0.373901	N/A	0.373901
ADAM8	0	0	10.8084	0	0	2.16168	0	0	0	0	0	0	0	0	0	0	0	0	0.373901	0.373901	N/A
ADAM9	11.4105	11.5735	12.3889	13.4804	11.1569	12.002	13.0382	14.8474	13.078	13.942	12.3645	13.454	13.8018	14.1534	13.2168	14.1006	13.7965	13.8138	0.0435959	0.0154533	0.367452
ADAMTS1	10.455	11.6913	10.2488	9.91566	16.2663	11.7154	11.4558	11.8094	11.8095	13.1171	13.607	12.3598	11.6671	11.8425	12.4355	14.2503	11.0834	12.2558	0.541606	0.750844	0.877635
ADAMTS10	0	0	0	0	0	0	0	0	9.6123	0	0	1.92246	0	0	0	0	0	0	0.373901	N/A	0.373901
ADAMTS12	0	0	0	0	0	0	9.44095	0	10.3054	10.8004	9.72546	8.05444	11.2151	0	11.437	10.8109	9.21166	8.53493	0.0164964	0.0170309	0.317014
ADAMTS13	0	0	0	0	0	0	0	0	0	0	0	0	10.3678	0	0	0	8.51861	3.77728	N/A	0.180525	0.180525
ADAMTS14	0	0	0	0	0	0	0	8.71851	0	0	0	1.7437	0	0	9.49116	0	8.51861	3.60195	0.373901	0.178637	0.606279
ADAMTS16	0	0	8.86263	0	9.90418	3.75336	0	0	0	0	9.72546	1.94509	0	0	0	0	0	0	0.363244	0.178683	0.373901
ADAMTS17	0	0	8.86263	0	0	1.77253	0	0	0	0	0	0	0	0	0	0	0	0	0.373901	0.373901	N/A
ADAMTS2	12.7967	14.0992	13.6583	13.9229	14.0785	13.7111	13.3921	13.981	13.4938	13.6585	14.2196	13.749	13.8231	14.2404	13.4423	13.0967	13.8983	13.7002	0.818526	0.972867	0.801721
ADAMTS3	0	0	0	0	0	0	0	0	0	0	0	0	9.26927	0	0	0	0	1.85385	N/A	0.373901	0.373901
ADAMTS4	0	12.0967	0	9.91566	0	4.40247	11.0503	0	0	0	0	2.21006	9.96237	10.4563	9.8966	9.71236	10.5979	10.1251	0.624408	0.103634	0.0247357
ADAMTS5	0	0	9.55571	8.81715	0	3.67457	11.5809	11.6628	10.865	10.8004	10.824	11.1466	11.061	0	8.79809	10.1178	0	5.99538	0.0350964	0.352908	0.10891
ADAMTS6	0	8.80104	8.86263	9.51022	0	5.43478	0	9.41157	10.0177	0	9.03237	5.69233	0	0	0	0	0	0	0.934504	0.0707754	0.0709091
ADAMTS7	8.84564	10.8803	10.9419	0	9.90418	8.1144	8.74788	8.71851	8.91922	10.9339	10.9782	9.65954	10.8786	10.0508	8.79809	11.9095	9.61709	10.2508	0.558542	0.446787	0.385664
ADAMTS7P4	0	0	0	0	0	0	0	0	0	0	0	0	0	0	0	0	8.51861	1.70372	N/A	0.373901	0.373901
ADAMTS9	0	11.1988	12.6002	0	9.21108	6.60202	0	0	11.484	0	0	2.2968	0	0	9.8966	0	0	1.97932	0.152105	0.120901	0.373901
ADAMTS9-AS1	0	0	0	0	0	0	0	0	8.91922	0	0	1.78384	0	0	0	0	0	0	0.373901	N/A	0.373901
ADAMTS9-AS2	0	0	0	0	0	0	0	0	0	0	0	0	0	0	0	0	0	0	N/A	N/A	N/A
ADAMTSL1	0	8.80104	0	8.81715	0	3.52364	0	10.5101	0	9.54767	0	4.01155	9.96237	0	11.506	0	9.90476	6.27463	0.220636	0.591892	0.675999
ADAMTSL3	8.84564	0	0	0	0	1.76913	0	9.18922	0	9.54767	9.03237	5.55385	10.3678	10.7439	0	11.2164	8.51861	8.16934	0.356209	0.0533733	0.257897
ADAMTSL4	10.455	12.5258	11.2953	12.3135	10.5451	11.4269	11.7405	11.8685	11.5582	12.8963	12.4895	12.1106	9.91022	10.715	10.943	10.3533	10.7689	10.5381	0.198196	0.105673	0.0084773
ADAMTSL4-AS1	0.0173828	8.17193	9.33867	0.297967	7.61819	5.08883	5.92476	8.30397	8.16787e-11	8.9206	9.27165	6.4842	6.98368	7.1875	8.01592	7.42647	7.84181	7.49108	0.673805	0.277746	0.608478
ADAMTSL5	10.7914	0	0	0	0	2.15828	0	8.71851	11.404	8.85459	10.6417	7.92376	10.6555	0	0	11.7272	11.0834	6.69322	0.239067	0.18146	0.773875
ADAP1	0	0	0	0	0	0	0	8.71851	0	0	0	1.7437	0	0	0	0	0	0	0.373901	N/A	0.373901
ADAR	12.1413	10.7468	12.5261	11.8615	9.90418	11.436	12.5764	13.1251	11.9636	11.7989	11.7403	12.2409	12.0418	12.1302	11.7424	10.9651	11.4629	11.6685	0.224794	0.680444	0.0194394
ADARB1	13.9144	12.4385	13.3051	14.6008	14.0862	13.669	13.8415	13.8774	13.5825	13.5084	13.1431	13.5906	13.5999	13.3279	13.5686	14.5951	13.9029	13.7989	0.872503	0.575215	0.536397
ADAT1	8.84564	8.80104	11.998	9.51022	0	7.83098	11.0503	9.81701	11.6917	12.0325	11.4302	11.2043	12.0418	10.4563	11.5705	9.01928	10.1279	10.6432	0.179312	0.223625	0.483943
ADAT2	8.84564	9.49411	0	0	0	3.66795	0	11.1163	0	0	0	2.22326	9.26927	11.4371	12.1301	10.4055	10.3102	10.7104	0.484361	0.0439761	0.0154007
ADCK1	0	0	0	0	0	0	8.74788	9.41157	0	8.85459	0	5.40281	0	0	0	0	0	0	0.0707267	N/A	0.0707267
ADCK2	11.4846	11.1035	10.2488	11.8127	0	8.92992	11.6948	10.9156	11.5662	11.899	10.1309	11.2413	9.96237	10.7439	10.5897	11.7918	9.61709	10.541	0.306121	0.470973	0.0802916
ADCY1	0	11.44	0	0	0	2.288	0	0	0	0	0	0	0	0	0	0	0	0	0.373901	0.373901	N/A
ADCY10P1	8.84564	10.1872	9.55571	0	0	5.71771	0	0	8.91922	0	9.03237	3.59032	0	0	8.79809	9.01928	0	3.56347	0.573399	0.568287	0.992947
ADCY3	9.77501	13.076	9.55571	9.91566	0	8.46448	10.6936	0.000739898	10.6147	9.78388	10.522	8.32298	0	10.0508	11.2116	0	11.4764	6.54776	0.971825	0.656392	0.668758
ADCY4	0	0	0	0	0	0	0	0	0	0	0	0	0	0	0	0	9.21166	1.84233	N/A	0.373901	0.373901
ADCY5	0	0	10.8634	0	0	2.17268	0	0	0	0	0	0	0	0	10.4624	0	0	2.09248	0.373901	0.373901	0.373901
ADCY6	12.8698	9.65644	10.8084	0	9.21108	8.50914	10.2964	0	10.1801	10.1154	0	6.11838	0	10.4563	0	10.1178	11.4533	6.40548	0.542691	0.649679	0.954628
ADCY7	0	2.22045e-16	0.00468181	3.51122e-10	6.0986e-10	0.000936362	11.3102	0.427517	6.54166e-12	5.56237e-11	0	2.34754	9.9828	11.5089	2.46023e-06	0.00262225	10.0143	6.30172	0.354418	0.0715829	0.218025
ADCY8	0	0	0	0	0	0	0	0	0	0	0	0	0	0	0	0	0	0	N/A	N/A	N/A
ADCY9	11.3304	11.5735	8.89686	10.4265	11.9286	10.8312	10.3572	10.3278	10.9985	10.4639	0	8.42948	9.26927	10.4563	11.8425	10.8117	11.7801	10.832	0.383018	0.99929	0.367301
ADD1	12.3719	11.5089	12.359	13.4991	9.90418	11.9286	12.5544	13.0751	12.8509	13.3204	12.4335	12.8469	12.5273	11.9226	13.5686	12.1972	12.1019	12.4635	0.138426	0.409375	0.337596
ADD2	0	0	0	0	0	0	0	0	0	0	0	0	0	0	11.7424	0	0	2.34848	N/A	0.373901	0.373901
ADD3	12.5344	11.8454	12.6692	14.1876	13.1813	12.8836	14.4037	13.9758	12.7903	14.0639	13.7327	13.7933	14.1055	13.5165	13.8668	13.8867	13.5489	13.7849	0.119036	0.0756773	0.977179
ADD3-AS1	0	0	0	0	0	0	0	0	0	9.54767	0	1.90953	0	0	0	0	0	0	0.373901	N/A	0.373901
ADGB	0	0	0	0	0	0	0	0	0	0	0	0	0	0	8.79809	0	0	1.75962	N/A	0.373901	0.373901
ADGRA1	0	0	0	0	0	0	0	0	0	0	9.03237	1.80647	0	0	0	0	0	0	0.373901	N/A	0.373901
ADGRA2	10.0751	1.17684e-14	1.68754e-14	2.19824e-14	9.74744	3.96451	2.59792e-14	12.8455	3.5083e-14	10.0798	10.9541	6.77588	10.4735	9.97438	1.02585e-13	1.13243e-14	2.64233e-14	4.08958	0.526977	0.969937	0.528341
ADGRA3	0	8.80104	0	8.81715	0	3.52364	0	10.5101	10.9985	0	0	4.30172	9.26927	12.1302	0	9.01928	10.5979	8.20333	0.817129	0.104326	0.389273
ADGRD1	0	0	0	0	0	0	0	0	0	0	0	0	0	0	0	0	0	0	N/A	N/A	N/A
ADGRE3	0	0	0	0	0	0	0	0	0	0	0	0	0	0	8.79809	0	0	1.75962	N/A	0.373901	0.373901
ADGRE5	8.84564	11.1035	12.0814	11.9525	9.98986	10.7946	11.6922	9.41157	12.7257	8.85459	11.3349	10.8038	11.9772	10.4563	11.9334	12.2773	11.7373	11.6763	0.993527	0.270364	0.282098
ADGRF1	0	0	0	0	0	0	0	0	0	0	0	0	9.26927	0	0	0	8.51861	3.55758	N/A	0.178314	0.178314
ADGRF4	0	0	0	0	0	0	0	0	0	8.85459	0	1.77092	0	0	0	0	0	0	0.373901	N/A	0.373901
ADGRG1	0	0	0	0	0	0	0	0	0	8.85459	0	1.77092	0	0	0	0	0	0	0.373901	N/A	0.373901
ADGRG2	11.2434	10.8803	0	0	0	4.42474	8.74788	11.2033	0	11.2524	0	6.24072	0	0	0	10.4055	0	2.0811	0.493583	0.5925	0.159545
ADGRG4	0	0	0	0	0	0	0	0	0	0	0	0	0	0	0	0	0	0	N/A	N/A	N/A
ADGRG5	0	0	0	0	0	0	9.84639	0	0	0	0	1.96928	0	0	0	0	0	0	0.373901	N/A	0.373901
ADGRG6	0	0	0	0	0	0	0	0	0	0	0	0	0	0	0	0	0	0	N/A	N/A	N/A
ADGRG7	0	0	0	0	0	0	0	0	0	0	0	0	0	0	0	0	0	0	N/A	N/A	N/A
ADGRL1	0	0	8.86263	0	0	1.77253	0	8.71851	0	0	0	1.7437	0	0	9.49116	0	0	1.89823	0.992224	0.373901	0.959792
ADGRL2	12.3112	9.89955	9.55571	12.9441	0	8.94211	11.5203	11.4264	11.404	9.54767	11.7403	11.1277	11.4664	11.8425	10.4074	13.2387	12.0738	11.8058	0.442612	0.289254	0.441211
ADGRL3	0	0	12.7943	0	0	2.55886	0	0	0	0	0	0	0	0	0	0	0	0	0.373901	0.373901	N/A
ADGRL4	10.7914	12.4645	10.9419	10.8965	12.1014	11.4391	11.8832	12.3559	11.6271	11.5625	13.389	12.1635	12.1024	12.6535	11.976	12.708	12.5615	12.4003	0.0391776	0.0299742	0.493152
ADGRV1	0	12.3317	9.96724	0	0	4.45979	9.69118	2.44249e-15	10.1464	8.85459	9.72546	7.68353	9.26927	0	9.49116	0	7.89366e-07	3.75209	0.493605	0.846745	0.14769
ADH1A	0	0	0	0	0	0	0	0	0	0	0	0	0	0	10.7439	0	0	2.14878	N/A	0.373901	0.373901
ADH1B	0	0	10.472	9.60009	0	4.01442	0	0	8.91922	0	11.2295	4.02974	9.26927	10.0508	11.8425	12.0149	11.0083	10.8372	0.99654	0.0286352	0.0429455
ADH5	9.53872	14.2857	10.9419	9.91566	11.9836	11.3331	12.7367	12.4319	12.608	11.1571	11.4302	12.0728	12.3137	13.1643	12.4868	13.1935	13.5683	12.9453	0.448778	0.101738	0.175764
ADH6	0	0	0	0	0	0	0	0	0	0	0	0	9.96237	0	0	9.71236	0	3.93495	N/A	0.177854	0.177854
ADH7	0	0	0	0	0	0	0	0	0	0	0	0	0	0	8.79809	0	0	1.75962	N/A	0.373901	0.373901
ADHFE1	0	0	0	8.81715	0	1.76343	0	10.5101	0	11.3394	0	4.3699	10.3678	10.0508	9.49116	0	10.3102	8.04399	0.269554	0.171732	0.43836
ADI1	12.3719	12.2021	11.7529	12.6882	12.0442	12.2119	12.8082	11.6087	12.7257	12.9653	12.2103	12.4636	12.4472	12.5765	13.0174	12.238	12.7669	12.6092	0.375313	0.242323	0.660116
ADIPOQ	0	0	0	0	0	0	0	0	0	0	0	0	0	0	0	0	0	0	N/A	N/A	N/A
ADIPOR1	12.4831	10.8803	11.3474	12.1492	12.302	11.8324	12.1817	12.6304	12.0101	11.0517	10.4186	11.6585	13.201	12.8234	11.889	12.0149	12.3026	12.4462	0.799302	0.171299	0.0883034
ADIPOR2	11.4105	8.80104	10.6543	10.6088	10.8204	10.459	11.7435	11.2833	10.865	10.4639	11.1117	11.0935	11.5718	10.0508	10.9952	9.01928	11.8857	10.7046	0.248009	0.651106	0.404855
ADIRF	10.455	9.49411	0	0	0	3.98982	0	0	0	0	0	0	0	10.4563	0	9.01928	0	3.89512	0.178467	0.977052	0.179354
ADIRF-AS1	0	0	0	0	0	0	0	0	0	9.54767	0	1.90953	0	0	0	0	0	0	0.373901	N/A	0.373901
ADK	13.4899	11.6913	9.55571	13.669	14.4633	12.5738	12.7367	12.2447	12.2513	11.7448	9.03237	11.602	12.6365	12.6535	12.5115	12.8657	12.9843	12.7303	0.512303	0.856134	0.198689
ADM	13.0199	10.9981	11.3474	12.9601	10.8204	11.8292	12.5979	11.8094	12.53	11.7448	11.9767	12.1318	12.6014	10.9671	12.056	12.3865	12.0149	12.0052	0.561981	0.62965	0.641491
ADM2	0	0	0	0	0	0	0	0	0	0	0	0	0	0	0	0	0	0	N/A	N/A	N/A
ADNP	12.5832	12.4118	12.3889	11.5251	10.3096	11.8437	12.4366	13.3531	13.3734	13.7373	14.2252	13.4251	13.2582	13.7884	13.8978	12.1547	14.4427	13.5084	0.0845303	0.0605784	0.85514
ADNP-AS1	0	0	0	0	0	0	0	0	0	0	9.03237	1.80647	9.26927	0	0	0	10.4643	3.94671	0.373901	0.17885	0.301051
ADNP2	0	8.80104	0	0	9.21108	3.60242	11.5809	12.6502	11.6917	11.4935	11.7403	11.8313	11.4664	11.6602	11.437	9.71236	10.821	11.0194	0.0164192	0.0260039	0.0528799
ADO	12.1036	0	11.8582	0	0	4.79236	12.3853	11.7141	12.7903	8.85459	9.72546	11.094	11.061	11.3036	10.9952	11.3218	12.2073	11.3778	0.0566422	0.0994464	0.773482
ADORA2A	0	0	0	0	0	0	0	0	0	0	0	0	0	0	0	9.01928	0	1.80386	N/A	0.373901	0.373901
ADORA2A-AS1	0	0	8.86263	0	0	1.77253	0	0	0	0	0	0	0	0	0	0	0	0	0.373901	0.373901	N/A
ADORA2B	0	0	0	11.382	0	2.2764	0	0	8.91922	0	0	1.78384	9.26927	0	0	0	9.21166	3.69619	0.885972	0.728282	0.604467
ADPGK	11.0427	8.80104	12.2637	13.0797	11.1569	11.2688	13.2364	11.0209	13.3258	12.3202	12.9241	12.5655	11.6671	12.1302	12.7682	12.0637	12.2073	12.1673	0.0797079	0.269165	0.412162
ADPRH	0	0	0	0	0	0	8.74788	0	9.6123	9.95311	0	5.66266	0	0	0	13.363	8.51861	4.37632	0.0711553	0.191475	0.731766
ADPRHL1	8.84564	10.0681	13.0966	13.9169	9.90418	11.1663	12.7731	13.1251	11.9636	12.9976	13.2219	12.8163	12.9828	11.1494	11.2829	11.9636	11.8506	11.8459	0.208722	0.589162	0.0561025
ADPRHL2	0	0	10.9419	0	11.5136	4.4911	9.44095	10.9156	8.91922	11.2524	11.7403	10.4537	9.26927	11.4371	11.2829	10.4055	9.61709	10.4024	0.103686	0.100176	0.948385
ADPRM	0	0	8.86263	14.1053	0	4.59359	0	9.41157	0	8.85459	0	3.65323	9.96237	10.0508	8.79809	10.1178	10.4643	9.87867	0.775668	0.158129	0.0456622
ADRA1A	0	0	0	0	0	0	8.74788	0	8.91922	0	0	3.53342	0	0	0	0	0	0	0.177835	N/A	0.177835
ADRA2A	0	0	0	8.81715	0	1.76343	8.74788	0	0	0	0	1.74958	0	0	11.1005	0	8.51861	3.92382	0.996259	0.574327	0.570859
ADRB2	0	0	0	0	0	0	10.5395	0	0	0	0	2.1079	0	0	8.79809	0	0	1.75962	0.373901	0.373901	0.915004
ADRM1	12.9886	13.9308	8.86263	13.2114	13.5417	12.507	13.6456	13.5141	12.9621	13.4394	14.0227	13.5168	12.565	11.1494	14.4849	12.7327	12.2561	12.6376	0.272178	0.931976	0.256451
ADSL	9.94416	12.0198	10.9419	12.8601	12.1554	11.5843	10.1341	11.9372	11.484	9.54767	0	8.62059	9.26927	13.5917	12.1652	12.1547	12.1019	11.8566	0.284362	0.598736	0.230439
ADSS	9.53872	10.7468	11.0597	12.5059	10.3096	10.8321	9.84639	10.7978	11.484	11.0517	11.3349	10.903	10.6555	11.3036	13.1417	12.7327	11.6539	11.8975	0.87231	0.0297437	0.0255285
ADSSL1	8.84564	0	9.96115	0	0	3.76136	0	10.6643	0	0	0	2.13286	9.26927	0	8.79809	0	0	3.61347	0.68477	0.608805	0.705578
AE000662.93	0	0	0	0	9.21108	1.84222	0	0	0	0	0	0	0	0	0	0	0	0	0.373901	0.373901	N/A
AEBP1	10.2318	10.8803	13.0056	11.5251	12.2555	11.5797	12.0799	11.5516	10.3054	12.7463	12.3996	11.8166	12.2649	12.3534	10.7439	12.4849	11.9196	11.9533	0.778412	0.651463	0.586853
AEBP2	9.53872	8.80104	11.3474	0	0	5.93743	11.3127	11.2833	10.7109	10.6462	9.03237	10.5971	11.5718	10.0508	10.5897	9.71236	10.821	10.5491	0.100662	0.122332	0.9325
AEN	13.136	13.3227	12.2637	13.9587	12.7373	13.0837	13.4482	12.9525	12.9966	11.899	13.0212	12.8635	12.6014	12.6898	13.1924	13.0622	12.232	12.7556	0.678001	0.365393	0.78515
AES	10.805	10.3566	0	9.7683	0	6.18598	11.4665	11.1195	10.2655	11.1571	0	8.80172	9.96367	11.0667	9.78712	10.1191	10.3109	10.2495	0.24579	0.173695	0.551479
AF001548.5	0	0	12.5001	0	10.5973	4.61948	10.8272	12.301	8.91922	0	0	6.40948	0	0	0	10.6286	0	2.12572	0.701508	0.58341	0.37524
AF011889.5	13.2443	0	0	0	7.42956	4.13477	5.24203	0.00910023	3.55059	0	11.5883	4.078	9.24399	0	12.309	10.7883	0	6.46826	0.980356	0.586347	0.579364
AF038458.5	0	0	0	0	0	0	0	0	0	10.4639	0	2.09278	0	0	0	0	0	0	0.373901	N/A	0.373901
AF067845.2	0	0	0	0	0	0	0	0	0	0	0	0	0	0	0	0	0	0	N/A	N/A	N/A
AF127577.10	8.7622	0	10.5185	8.63962	0	5.58406	0	0	8.95766	0	9.64201	3.71993	9.09477	8.50391e-06	0	0	9.48883	3.71672	0.61136	0.63057	0.999156
AF127577.11	0	0	0	0	0	0	0	0	8.91922	0	0	1.78384	0	0	0	0	0	0	0.373901	N/A	0.373901
AF127936.7	10.3313	0	9.21206	8.81715	0	5.6721	9.30152	10.182	0	0	11.2221	6.14112	10.3678	11.7929	9.55295	10.6966	9.24173	10.3304	0.920747	0.129542	0.169875
AF127936.9	10.7298	0	10.7468	0	0	4.29532	11.4052	10.7568	9.6123	0	11.5227	8.6594	0	11.2419	11.0877	11.9449	11.6067	9.17624	0.192038	0.336376	0.895667
AF129408.17	0	0	9.90818	0	0	1.98164	0	0	0	0	0	0	0	0	0	0	0	0	0.373901	0.373901	N/A
AF131215.2	0	0	0	0	0	0	0	10.5101	0	0	0	2.10202	0	0	0	0	0	0	0.373901	N/A	0.373901
AF131215.9	0	0	0	0	0	0	0	0	0	0	0	0	0	0	0	11.3218	0	2.26436	N/A	0.373901	0.373901
AF131216.6	0	0	8.86263	0	0	1.77253	0	0	0	0	0	0	0	0	0	0	10.9163	2.18326	0.373901	0.902163	0.373901
AF131217.1	0	0	0	0	0	0	0	11.6628	9.6123	8.85459	0	6.02594	0	10.0508	0	0	0	2.01016	0.0737255	0.373901	0.135673
AF196972.9	0	0	0	0	0	0	0	0	0	0	0	0	0	0	8.79809	0	0	1.75962	N/A	0.373901	0.373901
AF230666.2	0	9.49411	0	0	0	1.89882	9.44095	12.4795	11.8095	9.95311	9.72546	10.6817	0	10.0508	9.49116	0	10.1279	5.93397	0.00432518	0.162714	0.085037
AFAP1	9.53872	0	10.8084	12.6882	10.8204	8.77114	10.6937	11.7629	12.3531	12.1867	12.3281	11.8649	11.061	11.8425	12.7298	10.9651	12.1293	11.7455	0.232285	0.267287	0.706721
AFAP1-AS1	0	0	8.86263	0	0	1.77253	0	0	0	0	0	0	0	0	0	0	0	0	0.373901	0.373901	N/A
AFAP1L1	11.6181	11.1988	12.8515	10.2033	9.21108	11.0166	0	9.41157	11.1163	0	11.3349	6.37255	10.8786	11.1494	0	0	12.2796	6.86152	0.15628	0.251938	0.895568
AFDN	9.94416	0	0	0	0	1.98883	10.1341	12.3819	10.0177	9.95311	11.2295	10.7433	9.96237	0	9.49116	11.9636	12.0738	8.69819	0.016093	0.0728739	0.478929
AFF1	10.7914	10.4104	12.1206	10.2033	9.21108	10.5474	11.3127	11.2033	11.1163	10.6462	9.72546	10.8008	11.7541	10.7439	11.6312	11.7272	11.4088	11.453	0.472755	0.123407	0.141544
AFF2	0	0	0	10.6088	0	2.12176	0	0	0	10.2408	0	2.04816	0	10.7439	0	0	11.1575	4.38028	0.373901	0.606235	0.589818
AFF3	0	0	0	0	0	0	11.3868	0	11.2217	0	0	4.5217	0	0	0	0	0	0	0.177823	N/A	0.177823
AFF4	9.94416	10.5927	10.8084	10.6088	0	8.39081	10.3572	10.1047	10.3054	9.54767	10.6417	10.1913	11.5718	12.1302	11.976	12.1102	11.8506	11.9278	0.463377	0.164247	0.00250222
AFG3L1P	0	0	10.6543	0	0	2.13086	9.84639	0	8.91922	0	0	3.75312	9.96237	0	0	0	9.21166	3.83481	0.479653	0.674101	0.978635
AFG3L2	0	0	10.472	10.242	0	4.1428	9.69702	0	10.6841	10.2408	0	6.12438	9.45647	9.65132	10.5897	0	10.5036	8.04022	0.362423	0.386297	0.641354
AFMID	10.2318	12.0967	10.2488	12.1128	9.21108	10.7802	10.6937	11.2833	11.404	9.95311	10.4186	10.7505	11.8341	12.4931	10.7439	11.4171	11.1575	11.5291	0.965502	0.187075	0.108495
AFTPH	8.84564	10.8803	12.359	9.91566	10.3096	10.462	12.6395	12.0856	10.5285	10.2408	9.72546	11.044	11.8341	10.4563	11.1958	10.6286	12.0738	11.2377	0.572265	0.356109	0.789604
AGA	0	0	8.86263	11.908	0	4.15413	10.5395	9.41157	0	8.85459	10.4186	7.84485	9.96237	0	11.1958	0	9.90476	6.21259	0.41364	0.635691	0.684967
AGAP1	13.0352	0	8.86263	8.81715	10.8204	8.30708	11.9258	11.4264	10.3054	9.54767	12.3645	11.114	9.96237	11.1494	11.437	9.01928	10.1279	10.3392	0.27232	0.453839	0.274286
AGAP10P	0	0	0	0	0	0	8.86046	0	7.00107e-13	0	0	1.77209	0	0	0	0	0	0	0.373901	N/A	0.373901
AGAP12P	0	0	0	0	0	0	0	0	0.0112907	1.09774e-11	0	0.00225814	0	0	0	0	3.34987e-07	6.69974e-08	0.373901	0.373901	0.373917
AGAP2-AS1	0	0	0	0	0	0	0	0	8.91922	0	0	1.78384	0	0	0	9.71236	0	1.94247	0.373901	0.373901	0.959661
AGAP3	0	8.80104	0	0	0	1.76021	9.44095	8.71851	0	10.6462	0	5.76113	0	0	8.79809	0	0	1.75962	0.181187	0.999841	0.341903
AGAP4	0	0	0	0	0	0	0	10.8922	0.000348578	0	9.03237	3.98498	0	0	10.1846	8.46512	9.50994	5.63193	0.180269	0.0718037	0.682914
AGAP5	0	0	0	0	0	0	0	8.90785	0	9.54767	0	3.6911	10.3678	0	10.1839	0	10.3091	6.17216	0.17815	0.0704969	0.631209
AGAP6	8.84564	9.49411	9.96115	0	9.90418	7.64102	11.5706	9.81697	9.61224	0	10.1309	8.22614	9.26927	11.1494	8.79809	0	11.3356	8.11047	0.34525	0.410105	0.872301
AGAP7P	0	0	0	0	0	0	0	0	0.831185	0	0	0.166237	0	0	0	0	0	0	0.373901	N/A	0.373901
AGAP9	0	0	8.86263	0	0	1.77253	8.8017	9.41157	10.3054	6.15752e-12	0	5.70373	0	0	0	8.16494	9.79262	3.59151	0.138884	0.61607	0.666055
AGBL2	0	0	0	0	11.0028	2.20056	10.6937	0	0	9.95311	0	4.12936	0	0	0	0	0	0	0.652822	0.373901	0.178174
AGBL3	8.84564	0	0	0	0	1.76913	10.1341	0	0	0	0	2.02682	0	0	8.79809	0	8.51861	3.46334	0.373901	0.631728	0.70101
AGBL4	9.53872	0	0	0	0	1.90774	0	0	0	0	0	0	0	0	0	0	0	0	0.373901	0.373901	N/A
AGBL5	0	0	0	9.51022	0	1.90204	0	0	0	8.85459	0	1.77092	0	10.7439	9.51688	0	0	4.05216	0.373901	0.592031	0.560128
AGER	0	0	0	10.2033	0	2.04066	0	0	10.3054	0	0	2.06108	0	0	0	0	0	0	0.995277	0.373901	0.373901
AGFG1	9.53872	9.89955	12.5261	11.5251	13.1813	11.3342	10.6937	11.1163	12.2513	11.7448	12.028	11.5668	9.96237	12.6157	12.0168	11.9095	12.5438	11.8096	0.630256	0.473584	0.554194
AGFG2	0	9.49411	0	8.81715	0	3.66225	10.5395	0	9.6123	0	0	4.03036	0	9.35772	8.79809	0	10.1279	5.65674	0.935969	0.594026	0.690622
AGGF1	9.53872	11.7966	13.3051	10.8965	0	9.10738	11.4558	11.3574	11.9148	11.899	12.3281	11.791	11.9082	10.0508	10.8774	10.9651	12.7811	11.3165	0.33968	0.469889	0.283527
AGGF1P1	0	0	0	0	0	0	0	0	8.54001	3.51537e-05	0	1.70801	0	0	0	0	0	0	0.373899	N/A	0.373899
AGGF1P2	0	0	0	0	0	0	0	0	7.76635	9.95311	0	3.54389	0	0	0	0	0	0	0.182115	N/A	0.182115
AGK	10.2318	12.6295	12.0814	12.2827	9.21108	11.2873	10.8272	11.2833	11.2217	0	0	6.66644	9.26927	11.1494	11.437	10.9651	0	8.56415	0.146295	0.16979	0.453534
AGL	0	8.80104	0	0	13.1028	4.38077	9.44095	9.41157	10.7109	11.4194	11.2295	10.4425	9.96237	10.0508	8.79809	10.4055	11.0834	10.06	0.0945838	0.0892517	0.472423
AGMAT	0	0	10.472	0	0	2.0944	0	0	0	9.54767	0	1.90953	0	0	8.79809	0	10.5979	3.8792	0.956257	0.467783	0.614882
AGMO	0	0	8.86263	0	0	1.77253	0	0	0	0	0	0	0	0	0	0	0	0	0.373901	0.373901	N/A
AGO1	12.5591	10.4104	0	13.8474	0	7.36338	12.3031	12.923	11.317	0	12.0768	9.72398	12.7955	12.6157	13.5164	15.3925	11.4381	13.1516	0.642749	0.104756	0.321352
AGO2	10.925	10.9981	11.907	11.3019	10.3096	11.0883	11.9666	13.0088	12.53	12.5433	12.2904	12.4678	12.2649	12.3534	12.0938	13.2533	12.5789	12.5089	0.0070014	0.016265	0.879353
AGO3	11.1481	10.1872	13.3284	14.2808	11.6959	12.1281	14.3387	12.6102	12.0546	12.568	12.2904	12.7724	13.2945	9.35772	10.5897	10.8109	11.9524	11.201	0.543558	0.412738	0.0313331
AGO4	0	0	8.86263	11.382	0	4.04893	11.5809	9.81701	11.404	12.2218	9.03237	10.8112	11.6671	9.35772	10.1843	9.01928	8.51861	9.7494	0.0336227	0.0984103	0.137999
AGPAT1	13.163	13.6164	12.6957	13.4623	12.5068	13.0888	13.1298	13.3627	13.2758	13.0133	13.1723	13.1908	13.161	12.7249	13.2978	12.4849	13.1724	12.9682	0.671293	0.749287	0.207737
AGPAT2	10.925	0	8.86263	0	10.3096	6.01945	0	0	10.0177	0	9.03237	3.81001	9.96237	0	0	9.71236	9.21166	5.77728	0.374519	0.938635	0.623595
AGPAT3	0	10.9981	9.55571	0	0	4.11076	10.3572	10.6643	10.3054	11.99	0	8.66338	11.3486	9.35772	8.79809	10.1178	10.9163	10.1077	0.169611	0.111643	0.582876
AGPAT4	0	0	0	8.81715	11.0028	3.96399	10.6937	8.71851	11.6917	10.4639	0	8.31356	10.3678	9.35772	10.5897	0	0	6.06304	0.360966	0.691558	0.338571
AGPAT4-IT1	0	0	0	0	0	0	0	0	10.0177	0	0	2.00354	0	9.35772	0	0	0	1.87154	0.373901	0.373901	0.967709
AGPAT5	0	0	0	0	0	0	13.2364	11.3574	0	10.8004	12.3645	9.55174	11.6671	10.0508	11.7937	9.71236	13.2891	11.3026	0.0169596	6.3697e-05	0.529942
AGPS	13.2763	10.7468	12.4178	11.0142	0	9.49102	11.9666	12.1523	11.9636	11.99	11.6713	11.9488	12.0418	13.0712	12.8233	11.7918	12.4102	12.4277	0.355472	0.294277	0.102179
AGRN	9.94416	0	0	10.4265	0	4.07413	10.3572	0	8.91922	0	10.4186	5.939	0	0	0	9.01928	0	1.80386	0.644123	0.306376	0.339467
AGT	0	0	0	0	11.6959	2.33918	0	0	0	12.0733	0	2.41466	0	0	0	0	11.4088	2.28176	0.98494	0.373901	0.973168
AGTPBP1	0	0	0	0	0	0	0	0	10.3054	8.85459	9.03237	5.63847	10.3678	9.35772	10.1843	0	9.90476	7.96292	0.0715824	0.0163276	0.544664
AGTR1	0	0	0	10.6088	10.3096	4.18368	0	8.71851	0	0	0	1.7437	0	10.0508	0	0	11.6095	4.33206	0.539429	0.966084	0.317822
AGTRAP	0	0	0	0	0	0	8.74788	8.71851	0	8.85459	9.03237	7.07067	0	10.4563	0	0	0	2.09126	0.0161561	0.373901	0.107046
AHCTF1	8.84564	10.7468	11.6351	11.6289	9.21108	10.4135	9.44095	10.7978	11.5582	9.54767	9.03237	10.0754	11.061	11.1494	11.2829	11.4171	11.7765	11.3374	0.499394	0.207158	0.0805818
AHCY	10.2318	9.49411	0	8.81715	0	5.70861	9.84639	10.7978	10.9985	10.9339	11.5172	10.8188	12.5273	12.3021	11.2829	13.0081	12.4102	12.3061	0.114902	0.0385245	0.024436
AHCYL1	12.7773	11.9789	11.8582	13.5083	12.6122	12.547	13.675	13.981	12.9795	14.3679	13.7944	13.7596	12.7349	13.1188	13.102	11.5041	12.5615	12.6043	0.0042326	0.926746	0.0755161
AHCYL2	0	0	8.86263	0	0	1.77253	0	9.81701	10.0177	8.85459	9.03237	7.54433	0	0	0	9.01928	10.821	3.96806	0.0538715	0.570362	0.242146
AHDC1	0	0	0	0	0	0	0	9.41157	0	0	9.03237	3.68879	0	0	9.49116	0	0	1.89823	0.177928	0.373901	0.63536
AHI1	8.84564	10.5927	11.5016	0	11.5136	8.49071	9.84639	12.2737	10.7109	8.85459	10.1309	10.3633	12.1596	11.1494	10.5897	12.0149	11.9842	11.5796	0.364848	0.256358	0.200999
AHNAK	10.925	10.8803	11.4274	12.1128	10.3096	11.131	11.3868	12.2737	11.317	12.6157	11.5972	11.8381	12.7657	12.9686	10.8774	12.1547	11.9196	12.1372	0.0655612	0.129594	0.440629
AHNAK2	11.2434	12.908	0	13.7658	10.3096	9.64536	12.2135	12.4795	13.1958	12.8975	11.1117	12.3796	10.3678	14.0581	12.8233	11.5752	11.5142	12.0677	0.358661	0.416867	0.636512
AHR	10.455	0	9.96115	0	0	4.08323	8.74788	8.71851	11.5582	8.85459	9.03237	9.38231	0	9.35772	10.4074	10.4055	9.61709	7.95754	0.0778904	0.389462	0.491215
AHRR	8.84564	0	0	0	9.21108	3.61134	10.5395	0	8.91922	0	9.03237	5.69822	0	0	0	9.01928	11.0834	4.02054	0.297012	0.892716	0.667154
AHSA1	14.3261	14.1288	13.572	15.3258	14.6706	14.4047	14.2242	14.933	14.808	14.6716	14.3053	14.5884	14.1818	13.2288	14.1209	13.5078	14.1279	13.8334	0.635695	0.220446	0.0711761
AHSA2	13.384	13.9281	12.7976	9.51022	12.1167	12.3473	12.9946	12.8297	12.491	10.8004	13.9017	12.6035	12.0538	13.2064	13.4464	12.3207	13.5985	12.9252	0.663714	0.481936	0.502829
AIDA	16.5557	15.9983	15.3224	15.6194	16.2524	15.9496	16.1677	16.4869	16.2881	16.3103	15.8268	16.216	16.6087	16.5566	15.9431	16.5917	16.6818	16.4764	0.403128	0.0239655	0.260133
AIFM1	10.455	10.1872	8.86263	9.51022	11.5136	10.1057	10.3572	11.6087	10.865	9.54767	9.72546	10.4208	11.5718	9.35772	10.4074	12.6567	11.0033	10.9994	0.658539	0.284752	0.557352
AIFM2	9.53872	0	0	0	0	1.90774	0	8.71851	0	0	13.0025	4.3442	10.3678	10.7439	0	13.2238	10.7157	9.01024	0.567341	0.0624392	0.197642
AIG1	10.6373	9.49411	10.472	8.81715	9.21108	9.72633	9.44095	11.1163	10.865	10.4639	12.4662	10.8705	12.565	11.5549	11.1958	12.315	11.0834	11.7428	0.197421	0.0102706	0.315809
AIM1	12.7373	12.5851	12.7337	13.5619	12.4299	12.8096	13.1044	14.3168	13.2498	12.5921	12.6158	13.1758	13.1193	13.2895	13.3931	12.4531	13.8316	13.2173	0.442772	0.381188	0.913246
AIM1L	0	0	0	0	0	0	0	0	0	0	0	0	0	0	0	0	0	0	N/A	N/A	N/A
AIMP1	0	9.49411	0	8.81715	9.90418	5.64309	10.5395	10.6643	11.484	0	10.6417	8.6659	11.3486	10.7439	9.49116	9.71236	10.821	10.4234	0.462173	0.108595	0.438339
AIMP2	11.2749	10.9981	0	0	10.5973	6.57406	9.37222	11.1622	11.3731	3.65938	10.7462	9.26262	12.1024	11.6602	11.0617	4.12845	11.1337	10.0173	0.316055	0.163335	0.217285
AIP	10.2318	0	9.55571	9.91566	0	5.94063	9.84639	10.1047	8.91922	0	0	5.77406	0	12.3534	10.4074	10.1178	8.51861	8.27944	0.960599	0.580476	0.515899
AIPL1	0	0	0	0	0	0	10.3572	0	0	0	0	2.07144	0	0	0	0	0	0	0.373901	N/A	0.373901
AJ003147.11	0	0	0	0	0	0	0	0	0	0	0	0	0	0	0	10.1178	0	2.02356	N/A	0.373901	0.373901
AJ006998.2	0	0	0	0	0	0	10.5395	0	0	0	0	2.1079	0	0	0	0	0	0	0.373901	N/A	0.373901
AJ011931.1	0	0	0	0	0	0	0	0	0	0	0	0	0	0	0	0	0	0	N/A	N/A	N/A
AJ239322.1	0	0	0	0	0	0	0	0	0	0	0	0	0	0	10.9952	0	0	2.19904	N/A	0.373901	0.373901
AK1	11.9365	12.2021	11.0597	12.8243	11.2904	11.8626	11.3868	10.5101	10.7109	11.6877	11.1117	11.0814	11.6671	10.0508	10.5897	0	10.821	8.62572	0.0489357	0.252181	0.347898
AK2	0	8.80104	9.55571	9.51022	9.21108	7.41561	11.5809	11.4909	10.9985	0	10.4186	8.89778	11.061	11.8425	10.1843	9.71236	10.4643	10.6529	0.680979	0.183416	0.429698
AK3	10.6373	11.5089	13.299	14.7413	13.0176	12.6408	12.9221	13.8354	12.7347	12.4654	13.0313	12.9978	13.4281	13.2895	13.7982	12.7327	13.0293	13.2556	0.705825	0.493701	0.388757
AK3P5	0	0	0	0	0	0	0	0	0	0	9.03237	1.80647	0	0	0	0	0	0	0.373901	N/A	0.373901
AK4	12.8528	11.2858	12.2298	14.4154	13.5285	12.8625	13.1422	13.8685	12.5567	12.8057	13.6572	13.2061	13.0758	12.8541	11.976	13.2387	12.8225	12.7934	0.633254	0.890506	0.194302
AK5	8.84564	9.49411	0	0	0	3.66795	8.74788	11.0209	10.5285	0	0	6.05946	0	9.35772	11.6312	0	0	4.19778	0.309541	0.878657	0.354009
AK6	11.0427	0	0	0	0	2.20854	0	0	0	0	9.03237	1.80647	10.8786	10.0508	0	0	10.1279	6.21146	0.905596	0.182504	0.151025
AK7	0	8.80104	0	8.81715	0	3.52364	0	0	0	0	9.03237	1.80647	0	0	0	0	0	0	0.633475	0.177808	0.373901
AK9	10.2318	10.5927	11.2604	0	0	6.41698	10.8272	12.2808	10.8498	11.1571	9.03237	10.8295	9.96237	0	9.62663	9.01928	9.11703	7.54506	0.135789	0.775362	0.222665
AKAP1	11.9365	0	0	12.251	9.21108	6.67972	12.5979	10.9156	10.0177	0	11.5972	9.02568	11.4664	10.4563	10.5897	0	10.1279	8.52806	0.603968	0.683746	0.249929
AKAP10	8.84564	9.89955	13.1666	10.8965	12.8999	11.1416	10.1341	10.6643	11.2217	10.6462	10.9782	10.7289	9.26927	10.4563	11.5705	10.9651	11.6095	10.7741	0.570246	0.459006	0.872677
AKAP11	10.7914	10.7468	10.9419	9.91566	9.21108	10.3214	11.1456	11.3574	11.9636	10.2408	12.1678	11.375	11.2151	13.9728	11.1958	9.01928	12.1293	11.5065	0.0988515	0.214783	0.852959
AKAP12	0	10.5927	10.9419	12.7682	0	6.86056	11.0503	12.1523	12.4156	10.2408	11.9226	11.5563	11.2151	11.1494	10.8774	11.2164	11.9524	11.2821	0.177418	0.207817	0.571851
AKAP13	10.925	9.49411	11.6351	12.5782	13.8838	11.7032	13.778	12.1523	12.138	11.899	12.7699	12.5474	12.5189	12.6157	10.7439	11.5041	11.9842	11.8734	0.363785	0.865278	0.11454
AKAP17A	8.84564	0	0	0	0	1.76913	10.3572	10.3278	8.91922	9.54767	10.6417	9.95872	9.96237	10.7439	8.79809	0	9.21166	7.7432	0.00847642	0.0560888	0.29888
AKAP2	12.5465	11.2733	10.9294	12.3598	10.9902	11.6198	13.1419	12.6948	12.8384	13.5241	11.7298	12.7858	13.0853	14.1491	13.4689	13.3107	13.6179	13.5264	0.00794816	0.016727	0.146163
AKAP5	10.2318	10.4104	12.359	0	13.9384	9.38792	8.74852	11.2833	9.6123	11.1571	9.72546	10.1053	0	12.8234	0	9.01928	11.5142	6.67138	0.806389	0.53038	0.233757
AKAP7	12.6956	0	8.86263	8.81715	0	6.07508	10.1341	9.81701	8.91922	9.54767	9.72546	9.62869	11.5718	0	9.49116	13.2818	10.4644	8.96183	0.243063	0.243938	0.791202
AKAP8	0	0	8.86263	0	0	1.77253	0	0	11.1163	10.6462	10.6417	6.48084	9.26927	9.35772	8.79809	10.4055	8.51861	9.26984	0.12792	0.017296	0.35811
AKAP8L	12.5091	8.80104	10.472	0	0	6.35643	8.74788	0	8.91922	0	0	3.53342	0	0	0	9.01928	10.3102	3.8659	0.161428	0.644626	0.939883
AKAP9	0	9.89955	9.55571	9.51022	9.90418	7.77393	10.945	8.71851	10.0177	8.85459	10.1309	9.73334	9.26927	10.0508	10.4074	10.8109	11.0834	10.3244	0.43596	0.206106	0.395414
AKIP1	14.0819	11.8919	12.3889	12.3434	13.254	12.792	12.8909	13.1251	13.1087	13.5273	11.2295	12.7763	11.8341	13.452	11.6312	13.2958	13.0723	12.6571	0.982384	0.849647	0.847812
AKIRIN1	12.6067	9.89955	13.73	13.1075	15.3135	12.9315	13.8835	14.888	14.3997	15.0386	14.9128	14.6245	13.688	14.8507	13.65	14.3991	14.4998	14.2175	0.135952	0.265265	0.0375204
AKIRIN2	8.84564	0	0	8.81715	0	3.53256	8.74788	8.71851	9.6123	0	0	5.41574	9.96237	12.0657	0	9.01928	8.51861	7.91319	0.60708	0.152688	0.500378
AKNA	11.4105	10.7468	12.6911	13.5083	11.1569	11.9027	13.7245	13.5224	13.9027	12.0325	14.2252	13.4815	10.6555	12.1908	11.5705	12.6301	13.6542	12.1402	0.12867	0.760999	0.106077
AKR1A1	12.7967	10.5927	11.0597	11.2149	11.2904	11.3909	13.1544	12.3019	11.8635	12.0733	11.3349	12.1456	11.9772	11.5549	12.5115	12.315	11.2265	11.917	0.0552345	0.278974	0.526149
AKR1B1	14.7454	13.2895	12.7943	13.5792	13.4595	13.5736	13.0652	13.3818	13.3964	12.7665	12.9641	13.1148	13.2765	13.5165	13.5515	12.8258	12.8089	13.1958	0.305067	0.388876	0.273379
AKR1B10	0	0	0	0	0	0	0	0	9.6123	0	0	1.92246	9.26927	0	0	0	0	1.85385	0.373901	0.373901	0.982768
AKR1B10P1	0	0	0	0	0	0	0	0	0	0	0	0	0	0	9.49116	0	0	1.89823	N/A	0.373901	0.373901
AKR1B1P3	0	0	0	0	0	0	0	0	0	0	0	0	0	0	0	0	0	0	N/A	N/A	N/A
AKR1C1	12.0644	9.90063	8.86263	0	0	6.16553	9.79244	11.3226	11.2412	10.3899	12.8222	11.1137	11.4686	10.7018	12.3629	11.2594	11.8562	11.5298	0.157863	0.109479	0.463312
AKR1C2	0.664053	1.5354e-05	8.88439	10.6088	11.9958	6.43061	13.0301	13.0166	12.5297	11.9329	13.4902	12.7999	12.7128	11.4575	11.1977	11.3162	10.9174	11.5203	0.0715563	0.140478	0.0316625
AKR1C3	16.4966	16.2774	15.6879	16.2225	16.7295	16.2828	15.2135	15.8548	14.9348	15.9558	15.1086	15.4135	15.1233	14.7693	15.5007	15.6996	15.6698	15.3525	0.0274393	0.0208572	0.851654
AKR1E2	0	13.8048	0	0	0	2.76096	11.5203	11.1163	12.7903	0	10.824	9.25018	11.3486	10.4563	10.1843	13.438	8.51861	10.7892	0.115862	0.053148	0.636174
AKR7A2	8.84564	10.1872	8.86263	11.9951	9.21108	9.82033	10.1341	10.1047	9.6123	10.8004	0	8.1303	11.061	9.35772	0	10.4055	10.3102	8.22688	0.429854	0.457322	0.97711
AKR7A3	0	0	0	0	0	0	0	0	0	0	0	0	9.96237	0	0	0	0	1.99247	N/A	0.373901	0.373901
AKT1	11.6631	8.93642	9.83367	12.4254	9.21108	10.4139	11.3297	12.4313	13.2429	11.5304	12.9392	12.2947	11.061	14.0245	12.8548	12.3907	12.5159	12.5694	0.140066	0.115213	0.536171
AKT1S1	0	10.8803	11.0597	12.2182	0	6.83164	11.5203	10.1047	11.2217	10.4639	10.824	10.8269	10.6555	0	10.8774	9.01928	9.61709	8.03385	0.246765	0.781169	0.203083
AKT2	11.0427	11.5735	9.96115	12.7873	11.0028	11.2735	11.1456	12.456	12.0971	12.3808	11.8049	11.9769	11.3486	12.3534	11.437	11.6582	11.5629	11.672	0.176693	0.405113	0.15411
AKT3	13.136	11.2758	11.9932	10.5035	0	9.3817	12.115	12.2655	12.679	12.5112	12.2903	12.3722	13.0068	12.339	13.1376	11.6611	13.2596	12.6808	0.276528	0.257723	0.404482
AKTIP	11.1218	0	10.1021	12.2948	0	6.70374	8.74788	11.0209	11.2217	10.3925	11.6813	10.6129	10.9037	12.0444	9.8966	9.27759	11.5328	10.731	0.275645	0.278019	0.866115
AL021546.6	0	0	0	0	0	0	0	0	0	0	0	0	0	0	6.85975	0	0	1.37195	N/A	0.373901	0.373901
AL022476.2	0	0	0	9.22986	0	1.84597	0	0	0	0	0	0	10.2318	0	0	9.25825	9.17285	5.73258	0.373901	0.177823	0.0710713
AL050303.10	0	0	0	0	0	0	0	0	0	0	0	0	0	9.35772	0	9.71236	0	3.81402	N/A	0.177906	0.177906
AL133243.1	0	11.6913	0	10.4265	0	4.42356	9.44095	12.1195	9.6123	9.54767	12.0768	10.5594	10.6555	10.0508	9.8966	12.6827	12.4502	11.1472	0.0812771	0.0689717	0.522192
AL133243.2	0	11.5089	13.2445	0	0	4.95068	11.1456	10.5101	12.1772	0	12.3645	9.23948	12.1024	9.35772	11.5705	11.5841	11.4088	11.2047	0.233668	0.13417	0.464565
AL133243.4	0	0	0	0	0	0	0	0	0	0	0	0	0	0	0	0	0	0	N/A	N/A	N/A
AL136419.6	0	0	0	0	0	0	1.83698e-08	6.66134e-16	11.8095	0	0	2.3619	0	4.44089e-16	0.0225427	2.52487e-05	1.30562e-13	0.00451359	0.373901	0.3733	0.373902
AL359314.1	10.925	10.1872	8.86263	0	9.21108	7.83718	10.5395	0	0	0	10.1309	4.13408	9.26927	0	0	9.01928	0	3.65771	0.197015	0.314023	0.882956
AL513523.2	8.84564	8.80104	11.907	11.8127	0	8.27328	11.6602	12.1911	12.2622	10.7103	10.824	11.5296	9.96237	0.0005755	11.703	10.4049	11.6472	8.74361	0.18915	0.892938	0.307641
AL590763.16	0	0	0	0	0	0	0	0	8.91922	0	0	1.78384	0	0	0	0	0	0	0.373901	N/A	0.373901
AL592528.1	0	0	0	0	0	0	0	0	0	0	0	0	0	0	8.79809	0	0	1.75962	N/A	0.373901	0.373901
AL672296.1	0	0	0	0	0	0	0	0	0	0	0	0	0	0	0	0	0	0	N/A	N/A	N/A
AL773572.7	0	0	0	0	0	0	0	0	0	9.95311	0	1.99062	0	0	0	0	0	0	0.373901	N/A	0.373901
AL928654.7	0.510607	0.0395704	0.0558677	0	9.00166e-09	0.121209	1.52008	0.0490731	1.30686e-09	0.886532	0	0.491137	1.67894e-07	0.00295417	8.07575e-06	2.08259e-05	0.00405768	0.00140818	0.193665	0.290098	0.18724
ALAD	0	0	8.86263	0	0	1.77253	0	10.6643	8.91922	0	9.03237	5.72318	0	10.9671	8.79809	9.71236	11.0834	8.11219	0.178127	0.072236	0.271008
ALAS1	0	0	0	0	0	0	0	10.1047	10.5285	10.4639	11.2295	8.46532	9.26927	9.35772	10.9952	0	9.21166	7.76677	0.0163293	0.0169253	0.835104
ALCAM	13.3228	13.5104	15.3145	14.5822	14.8458	14.3151	14.5648	14.2635	14.6061	15.0967	14.2845	14.5631	14.8413	14.3274	14.7381	14.6681	15.0272	14.7204	0.549358	0.317651	0.450623
ALDH16A1	0	0	0	0	0	0	0	0	0	0	0	0	0	9.35772	0	0	0	1.87154	N/A	0.373901	0.373901
ALDH18A1	15.4494	14.6473	14.8786	15.6891	15.3722	15.2073	14.0258	15.1481	15.2217	15.5353	15.2143	15.029	14.733	14.6306	15.2098	14.2503	14.9433	14.7534	0.625774	0.209565	0.444175
ALDH1A1	0	8.80104	0	0	0	1.76021	0	0	0	0	0	0	0	0	0	0	0	0	0.373901	0.373901	N/A
ALDH1A2	0	0	0	0	0	0	9.44095	0	0	0	0	1.88819	0	0	0	0	0	0	0.373901	N/A	0.373901
ALDH1A3	0	8.80104	8.86263	0	0	3.53273	0	10.7978	0	0	0	2.15956	11.061	9.60827	0	9.01928	0	5.93771	0.512329	0.536745	0.217795
ALDH1B1	13.7207	13.6607	13.18	14.0265	12.2555	13.3687	13.8103	13.5859	13.6376	13.7961	13.8921	13.7444	14.6067	13.9826	13.2978	14.0364	13.9521	13.9751	0.32523	0.123514	0.285671
ALDH1L1	0	0	0	0	0	0	0	0	0	0	0	0	0	0	8.79809	0	0	1.75962	N/A	0.373901	0.373901
ALDH1L2	8.84564	9.49411	12.2965	10.2033	9.90418	10.1487	12.5544	11.2033	9.6123	11.2524	10.824	11.0893	13.201	10.4563	11.437	9.71236	10.3102	11.0234	0.414698	0.399198	0.916182
ALDH2	0	8.89119	8.86263	0	0	3.55076	10.3617	9.41157	9.79746	8.85459	10.8	9.84506	9.26927	0	9.67249	9.01928	0	5.59221	0.0518505	0.576554	0.152192
ALDH3A2	11.6181	10.7468	8.86263	0	9.21108	8.08772	12.3586	9.41157	11.2217	12.7257	12.1678	11.5771	11.8341	11.9967	11.2829	10.6286	11.6095	11.4704	0.223724	0.142631	0.8954
ALDH3B1	11.981	13.3652	11.0597	8.81715	10.8204	11.2087	12.5544	10.6643	10.3054	11.9455	0	9.09392	12.6704	11.9226	11.8425	11.5041	11.6539	11.9187	0.423339	0.338904	0.275249
ALDH4A1	11.6787	9.89955	11.7529	9.91566	11.1569	10.8807	11.3868	11.5516	10.5285	11.0517	10.6417	11.0321	10.6555	9.35772	11.6312	9.01928	10.1279	10.1583	0.791873	0.0143451	0.217506
ALDH5A1	0	0	0	0	0	0	0	0	0	9.54767	9.03237	3.71601	0	9.35772	0	9.01928	0	3.6754	0.178027	0.177904	0.989536
ALDH6A1	13.0199	13.0914	13.0966	14.0427	12.302	13.1105	13.4391	12.981	13.3617	12.518	12.6158	12.9831	13.7	13.2495	13.0172	13.2238	13.7384	13.3858	0.741677	0.506211	0.176476
ALDH7A1	12.1036	0	11.9535	9.91566	11.0028	8.99511	10.1341	12.3559	11.6271	9.54767	12.028	11.1386	11.9772	10.9671	10.1843	10.9651	11.291	11.0769	0.45552	0.41073	0.934558
ALDH8A1	7.2653	0	0	0	0	1.45306	0	0	0	0	0	0	0	0	0	0	0	0	0.373901	0.373901	N/A
ALDH9A1	9.94416	9.89955	10.472	8.81715	9.90418	9.80741	11.6381	11.9372	11.317	11.5625	10.9782	11.4866	11.2151	11.9226	12.0168	11.8524	12.0149	11.8044	0.00791626	0.00270926	0.284223
ALDOA	12.7967	12.7129	11.5705	14.37	12.8999	12.87	13.3121	12.7437	13.1087	13.0886	13.5209	13.1548	12.8245	12.6898	13.032	12.7804	12.6293	12.7912	0.570339	0.878833	0.0778139
ALDOC	0	0	0	0	0	0	0	0	9.6123	11.2524	0	4.17294	0	0	10.5897	0	0	2.11794	0.179562	0.373901	0.423415
ALG1	10.4513	2.31761e-08	8.86205	11.7614	0.036662	6.22228	11.6377	11.8937	11.0547	10.3456	8.4509	10.6765	10.5091	11.1699	11.3463	11.6895	11.8186	11.3067	0.144744	0.127526	0.478819
ALG10	0	0	0	0	0	0	11.0503	0	8.91922	0	9.03237	5.80038	0	9.35772	10.4074	0	9.21166	5.79536	0.0728671	0.0711905	0.998843
ALG10B	8.84564	0	9.55571	12.8243	9.21108	8.08735	10.1341	0	0	0	9.03237	3.83329	10.6555	10.0508	11.437	10.9651	9.21166	10.464	0.214933	0.308279	0.0615969
ALG11	0	9.89955	0	0	12.7414	4.52819	10.1508	0	9.13319	0	10.824	6.0216	0	0	0	9.01928	0	1.80386	0.708714	0.523563	0.33451
ALG12	0	0	0	10.774	0	2.1548	0	0	8.91922	0	0	1.78384	9.26927	9.35772	0	0	0	3.7254	0.911147	0.694819	0.600779
ALG13	0	9.49411	0	0	9.21108	3.74104	10.1341	11.3574	11.9636	0	11.5172	8.99446	11.4664	10.7439	11.2829	11.6582	10.4644	11.1232	0.0952217	0.0420226	0.428465
ALG14	9.53872	8.80104	0	0	11.1569	5.89933	11.0503	8.71851	9.6123	0	0	5.87622	10.3678	10.0508	0	9.71236	10.3102	8.08823	0.994764	0.316778	0.580152
ALG1L2	0	0	0	0	0	0	0	0	0	0	0	0	9.26927	0	0	0	0	1.85385	N/A	0.373901	0.373901
ALG1L9P	0	0	9.36936	0	0	1.87387	8.74788	0	9.6123	0	10.6417	5.80038	0	0	0	0	0	0	0.173517	0.373901	0.071974
ALG2	9.94416	9.49411	0	11.7074	0	6.22913	10.945	11.0209	12.3848	11.6877	11.3349	11.4747	11.7541	11.1494	11.976	9.71236	12.9251	11.5034	0.125702	0.154774	0.964263
ALG3	12.4831	8.80104	0	0	0	4.25683	0	10.6643	10.0177	8.85459	0	5.90732	11.2151	10.4563	10.7439	0	9.21166	8.32539	0.702955	0.174655	0.539451
ALG5	11.3304	10.4104	10.8084	11.4561	9.21108	10.6433	12.4366	12.1523	11.7523	10.8004	10.6417	11.5567	12.4881	11.7555	11.6883	12.5745	12.4102	12.1833	0.0928737	0.0216711	0.255885
ALG6	0	0	0	0	0	0	8.74788	8.71851	10.0177	0	11.2295	7.74272	11.7541	0	0	12.3514	12.1019	7.24148	0.0176944	0.0705797	0.908765
ALG8	10.6373	11.7966	10.6543	10.8965	0	8.79694	9.44095	11.4264	10.0177	9.95311	10.4186	10.2514	10.3678	12.1908	11.7424	10.6286	11.9842	11.3828	0.552457	0.335295	0.00624951
ALG9	9.53872	9.49411	10.472	10.6088	0	8.02273	8.74788	9.81701	10.9985	12.7257	9.03237	10.2643	9.26927	11.9967	9.8966	10.6286	11.7373	10.7057	0.271764	0.313407	0.656891
ALK	0	0	0	0	0	0	0	0	0	0	0	0	9.26927	0	0	0	0	1.85385	N/A	0.373901	0.373901
ALKBH1	0	0	0	0	0	0	9.44095	0	11.6917	0	10.9782	6.42217	9.26927	9.35772	9.49116	0	9.61709	7.54705	0.0722729	0.0161564	0.620141
ALKBH2	0	0	0	0	0	0	10.1341	10.5101	8.91922	0	11.5972	8.23212	9.26927	11.1494	10.4074	0	8.51861	7.86894	0.0173019	0.0175728	0.665976
ALKBH3	0	9.49411	0	0	0	1.89882	8.74788	9.41157	8.91922	0	0	5.41573	10.3678	0	8.79809	0	11.0033	6.03384	0.180515	0.353273	0.858137
ALKBH4	0	12.4874	0	9.51022	11.6089	6.7213	10.6937	11.3574	11.2217	12.4098	7.88618	10.7138	10.6555	10.4563	11.5857	11.7272	9.98148	10.8812	0.258579	0.230068	0.768671
ALKBH5	10.455	12.0967	10.6543	11.7614	0	8.99348	11.0503	12.547	12.0971	10.2408	12.5586	11.6988	11.4664	11.7555	12.4089	12.238	11.0834	11.7904	0.341911	0.253658	0.884514
ALKBH6	0	8.80104	0	0	0	1.76021	0	0	8.91922	0	0	1.78384	0	9.35772	0	0	0	1.87154	0.993673	0.373901	0.977248
ALKBH7	0	0	0	0	0	0	0	0	0	0	0	0	0	0	0	9.01928	0	1.80386	N/A	0.373901	0.373901
ALKBH8	9.53872	9.49411	0	8.81715	0	5.57	0	0	8.91922	8.85459	0	3.55476	0	0	9.49116	0	0	1.89823	0.592223	0.383173	0.41019
ALMS1	0	8.80104	0	0	9.21108	3.60242	11.9258	10.5101	0	0	10.1309	6.51336	0	0	10.4074	9.01928	11.8857	6.26248	0.270106	0.48443	0.960138
ALMS1-IT1	0	0	0	0	0	0	0	0	9.6123	0	0	1.92246	0	0	0	0	0	0	0.373901	N/A	0.373901
ALMS1P1	0	0	0	0	0	0	0	0	0	0	0	0	0	0	0	9.01928	0	1.80386	N/A	0.373901	0.373901
ALOX12-AS1	8.84564	0	0	0	0	1.76913	0	0	0	0	9.03237	1.80647	0	0	0	0	0	0	0.990092	0.373901	0.373901
ALOX12P1	0	0	0	8.81715	0	1.76343	0	0	0	0	0	0	0	0	0	0	0	0	0.373901	0.373901	N/A
ALOX15B	0	15.5705	13.5987	14.7857	13.6177	11.5145	14.0901	13.0751	10.7109	12.6157	13.6172	12.8218	13.3122	9.35772	13.7467	14.5366	0	10.1906	0.70678	0.779963	0.427778
ALOX5AP	0	8.80104	0	0	0	1.76021	0	0	0	0	0	0	0	0	0	0	0	0	0.373901	0.373901	N/A
ALPK1	8.84564	8.80104	0	13.0067	0	6.13068	11.6381	10.3278	11.5582	0	12.7699	9.2588	10.3678	11.9967	9.8966	10.1178	11.0834	10.6925	0.535559	0.157003	0.560211
ALPK2	8.84564	0	13.0966	0	9.21108	6.23066	9.44095	11.9372	11.2217	10.8004	0	8.68005	10.8786	10.4563	10.8774	9.71236	10.1279	10.4105	0.572176	0.17146	0.467609
ALPK3	0	0	0	0	0	0	0	0	8.91922	0	0	1.78384	0	0	0	0	0	0	0.373901	N/A	0.373901
ALPL	0	0	10.9419	9.51022	10.8204	6.2545	10.1341	11.7629	9.6123	10.2408	9.72546	10.2951	11.2151	10.4563	9.8966	0	10.4643	8.40646	0.229809	0.610145	0.424879
ALS2	10.2318	8.80104	0	9.51022	0	5.70861	0	10.5101	10.0177	0	12.5586	6.61728	12.7032	12.0657	11.1005	12.1102	9.21166	11.4383	0.857726	0.0355335	0.208018
ALS2CL	10.7914	0	0	0	0	2.15828	0	0	0	0	0	0	0	0	0	0	0	0	0.373901	0.373901	N/A
ALS2CR11	0	9.49411	0	0	0	1.89882	8.74788	0	0	0	9.03237	3.55605	9.26927	0	0	0	0	1.85385	0.653715	0.988633	0.406182
ALS2CR12	0	0	8.86263	0	0	1.77253	0	0	0	0	0	0	0	0	0	0	0	0	0.373901	0.373901	N/A
ALX1	8.84564	0	0	0	9.21108	3.61134	0	0	0	10.9339	9.03237	3.99325	9.26927	0	8.79809	0	10.3102	5.67551	0.909038	0.29033	0.671027
ALYREF	9.94416	9.89955	8.86263	8.81715	0	7.5047	0	9.41157	10.3054	9.95311	9.03237	7.74049	11.3486	10.9671	10.8774	10.4055	10.3102	10.7818	0.941738	0.13691	0.218818
AMACR	10.2314	12.4115	8.86223	11.0142	0	8.50387	11.0499	10.6639	10.5281	0	11.1113	8.67064	10.8782	13.0176	10.7435	12.0145	9.21126	11.173	0.964718	0.181364	0.368745
AMBRA1	12.9886	10.4104	11.5705	11.382	0	9.2703	9.44095	8.71851	0	0	9.03237	5.43837	10.3678	10.0508	0	0	11.7765	6.43902	0.368996	0.545829	0.120106
AMD1	13.136	11.5735	11.3474	12.2182	11.919	12.0388	12.7908	12.3819	13.3617	12.492	11.9767	12.6006	13.0534	12.6535	12.7492	11.5841	13.1135	12.6307	0.240622	0.213916	0.937794
AMD1P1	9.94416	0	0	0	0	1.98883	0	0	0	0	0	0	0	0	0	0	0	0	0.373901	0.373901	N/A
AMD1P3	0	0	0	0	0	0	8.74763	0	0	0	0	1.74953	0	0	0	0	0	0	0.373901	N/A	0.373901
AMDHD1	0	0	0	0	0	0	0	0	0	0	0	0	0	0	1.84987	0	0	0.369974	N/A	0.373901	0.373901
AMDHD2	0	0	0.0115506	0	0	0.00231012	0	0	0	0	0	0	0	0	0	0	0	0	0.373901	0.373901	N/A
AMER1	10.2318	0	0	10.2033	0	4.08702	0	10.5101	10.3054	0	0	4.1631	0	0	0	0	9.61709	1.92342	0.987629	0.592742	0.584309
AMFR	12.2467	11.6341	11.2604	10.6088	0	9.15	9.84639	11.8538	10.9985	11.7448	11.3349	11.1557	12.4472	11.1494	11.7424	10.6286	11.0834	11.4102	0.450946	0.364534	0.720705
AMIGO2	0	8.80104	0	10.8965	0	3.93951	0	10.1047	10.0177	0	0	4.02448	11.2151	12.3534	9.8966	0	0	6.69302	0.98082	0.527321	0.28851
AMIGO3	0	0	0	8.81715	0	1.76343	0	0	0	0	0	0	0	0	11.1005	0	0	2.2201	0.373901	0.892138	0.373901
AMMECR1	0	10.9981	9.96115	10.7629	0	6.34443	11.0503	9.41157	10.5285	8.85459	11.2295	10.2149	10.3678	11.5549	10.7439	12.0149	11.5629	11.2489	0.266291	0.119573	0.214823
AMMECR1L	11.9365	0	0	10.4265	0	4.4726	10.8272	10.9156	10.7109	11.1571	0	8.72216	12.1596	10.0508	0	10.9651	11.3516	8.90542	0.190068	0.159486	0.96083
AMN	0	9.59922	6.66134e-16	10.5304	0	4.02592	0	8.74522	9.66078	10.1487	0	5.71094	9.99414	0	8.92757	9.59877	0.481738	5.80044	0.446956	0.646592	0.977465
AMN1	8.84564	8.80104	0	8.81715	0	5.29277	0	0	0	0	0	0	0	9.35772	0	9.71236	0	3.81402	0.070485	0.468796	0.177906
AMOT	9.53872	10.1872	9.55571	0	9.21108	7.69854	8.74788	0	10.0177	10.4639	9.72546	7.79099	9.26927	0	9.8966	9.01928	10.4643	7.72989	0.978824	0.992309	0.880316
AMOTL1	13.2643	13.4061	13.082	13.5083	13.0611	13.2644	12.7551	12.8127	13.2629	11.7448	13.828	12.8807	12.8245	13.2697	12.8923	11.7918	12.8879	12.7332	0.417346	0.152578	0.568331
AMOTL2	11.4846	12.1331	11.8582	11.9951	11.2904	11.7523	12.0058	12.17	12.5567	12.0325	12.466	12.2462	12.4881	12.5765	11.8425	12.4848	12.3471	12.3478	0.0831927	0.0398644	0.68385
AMPD2	0	11.5735	10.472	9.91566	9.21108	8.23445	12.8082	8.71851	11.1163	9.54767	0	8.43814	11.061	0	8.79809	0	8.51861	5.67554	0.957444	0.56015	0.44195
AMPD3	0	0	0	0	0	0	0	8.71851	0	0	0	1.7437	11.9082	9.35772	8.79809	9.01928	0	7.81666	0.373901	0.0183693	0.0656672
AMPH	12.4564	8.80104	0	0	0	4.25149	9.44095	8.71851	8.91922	0	9.72546	7.36083	0	12.1302	0	0	9.21166	4.26837	0.297311	0.996426	0.296269
AMT	0	0	11.1651	0	0	2.23302	10.5395	10.7481	0	0	0	4.25752	4.64437	0	0	9.01098	9.90476	4.71202	0.644737	0.553653	0.916116
AMY2A	0	0	0	0	0	0	0	0	0	0	0	0	0	0	0	0	8.51861	1.70372	N/A	0.373901	0.373901
AMY2B	0	0	9.96115	0	0	1.99223	10.334	0	8.91922	0	9.72546	5.79574	0	0	0	11.6108	0	2.32216	0.210194	0.92772	0.456236
AMZ1	0	8.80104	0	0	0	1.76021	0	11.8964	0	0	10.1309	4.40546	0	0	8.79809	10.4055	0	3.84072	0.249486	0.581611	0.908749
AMZ2	0	11.8454	11.8582	0	11.6959	7.0799	13.2475	10.3278	10.0177	9.54767	11.8049	10.9891	11.9082	11.9967	10.4074	10.1178	12.1293	11.3119	0.279794	0.205379	0.539499
AMZ2P1	0	11.1988	8.86263	0	0	4.01229	9.44095	10.1047	9.6123	9.95311	0	7.82221	0	10.7439	0	10.1178	9.90476	6.15329	0.190899	0.582009	0.671056
ANAPC1	11.0427	9.85695	10.472	0	0	6.27433	11.6381	13.66	13.9584	11.8599	14.4703	13.1173	11.2897	11.0632	13.5045	13.9142	11.5629	12.2669	0.0626271	0.100327	0.397239
ANAPC10	0	9.89955	8.86263	0	9.90418	5.73327	0	8.71851	0	9.54767	10.1309	5.67942	11.061	0	8.79809	10.1178	9.90476	7.97633	0.986193	0.592085	0.551149
ANAPC10P1	0	0	0	0	0	0	9.84639	0	0	0	0	1.96928	0	0	0	0	0	0	0.373901	N/A	0.373901
ANAPC11	13.8494	14.4213	12.6237	12.806	15.004	13.7409	14.2073	13.7088	14.0724	13.4394	13.0025	13.6861	14.0567	14.9336	14.2185	13.2088	13.1335	13.9102	0.931269	0.779021	0.439019
ANAPC13	11.1481	12.6295	8.86263	0	0	6.52805	13.4017	13.3531	12.4156	12.1126	9.72546	12.2017	12.2649	13.2495	12.6046	11.9636	10.3102	12.0786	0.0629297	0.0780162	0.688211
ANAPC15	0	0	0	0	0	0	10.945	11.8538	9.6123	9.54767	0	8.39175	9.96237	0	9.49116	7.11037	0	5.31278	0.0172775	0.0751013	0.240629
ANAPC16	12.429	11.1988	8.86263	11.5896	10.5973	10.9355	12.7551	12.7959	12.2149	10.9339	9.03237	11.5464	13.3122	12.6898	11.7424	12.9894	11.8143	12.5096	0.518201	0.0100666	0.19948
ANAPC2	0	8.80104	0	0	0	1.76021	0	8.71851	0	0	0	1.7437	0	0	0	0	0	0	0.373901	0.373901	0.373901
ANAPC4	8.84564	11.3658	12.2637	8.81715	11.4082	10.5401	10.1341	11.7141	12.5026	10.4639	12.6158	11.4861	11.4664	12.9952	12.6266	11.4171	11.6095	12.023	0.0268833	0.0469714	0.291548
ANAPC5	0	14.9663	11.998	11.908	14.1808	10.6106	12.9672	12.8772	11.8635	11.2524	10.9782	11.9877	12.7032	12.7249	10.5897	13.1135	12.5789	12.342	0.664652	0.570523	0.58439
ANAPC7	13.2022	14.403	14.3006	14.1593	14.0473	14.0225	12.7731	12.547	13.4938	13.323	13.667	13.1608	12.6365	13.4007	13.5075	14.1129	13.2891	13.3893	0.0315545	0.0174981	0.412861
ANG	8.84564	0	0	10.7629	0	3.92171	9.44095	0	8.91922	9.95311	0	5.66266	0	11.0953	9.49116	0	0	4.11729	0.390221	0.967499	0.710128
ANGEL1	10.7923	10.4113	10.8084	12.251	9.21108	10.6948	12.3312	11.4264	11.2217	11.0517	13.6957	11.9453	10.3559	10.9671	11.2829	9.01928	10.1279	10.3506	0.249955	0.672333	0.068111
ANGEL2	11.0427	0	0	8.81715	11.0028	6.17253	11.2326	11.5516	11.8095	12.518	12.7935	11.981	12.4881	11.1494	11.3629	12.6027	12.9373	12.1081	0.0776591	0.0547033	0.700214
ANGPT1	11.0427	11.1035	11.6957	13.2237	10.3096	11.475	12.1817	11.9764	11.5582	12.0733	12.028	11.9635	12.4472	11.8425	11.5705	13.5835	12.6293	12.4146	0.390723	0.092129	0.198145
ANGPT2	8.84564	8.80104	10.8084	0	0	5.69102	8.74788	0	0	0	0	1.74958	0	9.35772	9.8966	0	0	3.85086	0.177958	0.356528	0.576834
ANGPTL1	0	0	0	0	0	0	0	9.41157	8.91922	8.85459	9.03237	7.24355	10.8786	0	0	0	9.61709	4.09914	0.0162063	0.178884	0.473028
ANGPTL2	0	8.80104	9.96115	10.4265	0	5.83774	10.6937	10.6643	12.4156	8.85459	9.72546	10.4707	9.26927	9.35772	9.49116	10.8109	9.61709	9.70923	0.123793	0.165014	0.402103
ANGPTL4	0	0	0	0	0	0	0	0	8.91922	0	0	1.78384	0	0	0	0	0	0	0.373901	N/A	0.373901
ANGPTL5	8.84564	0	0	0	0	1.76913	8.74788	9.81701	8.91922	9.54767	0	7.40636	0	9.35772	9.49116	0	11.7765	6.12508	0.0724795	0.323434	0.756876
ANGPTL6	0	0	0	0	0	0	0	0	0	0	6.54342	1.30868	0	0	0	0	0	0	0.373901	N/A	0.373901
ANGPTL7	0	0	0	0	0	0	0	0	0	0	0	0	0	0	0	0	0	0	N/A	N/A	N/A
ANHX	0	0	10.472	0	0	2.0944	0	0	0	0	0	0	0	0	0	0	0	0	0.373901	0.373901	N/A
ANK2	9.53872	10.1872	0	11.5251	9.21108	8.09242	10.5395	9.81701	8.91922	10.2408	10.6417	10.0316	9.26927	9.35772	10.4074	12.3514	10.1279	10.3027	0.344535	0.346951	0.697044
ANK3	0	0	10.9419	9.91566	9.21108	6.01373	8.74788	9.81701	10.5285	9.95311	0	7.8093	11.9082	11.7555	0	9.01928	10.3102	8.59864	0.632805	0.579425	0.826874
ANKAR	0	0	0	8.81715	0	1.76343	0	0	0	0	0	0	0	0	0	10.9651	9.21166	4.03535	0.373901	0.271836	0.17995
ANKDD1A	8.84564	0	10.6543	0	0	3.89999	0	8.71851	0	0	0	1.7437	0	0	0	9.01928	9.90476	3.78481	0.570813	0.97995	0.583314
ANKEF1	0	8.80104	0	0	0	1.76021	8.74788	9.41157	0	0	0	3.63189	0	0	0	0	11.4088	2.28176	0.338459	0.878859	0.739172
ANKFN1	0	0	0	0	0	0	8.74788	0	8.91922	0	0	3.53342	0	0	0	0	0	0	0.177835	N/A	0.177835
ANKFY1	10.0157	10.2587	11.0597	0	0	6.26682	11.6525	12.4787	10.0444	9.55837	11.5887	11.0645	11.4012	10.8155	10.2558	11.2879	10.8925	10.9306	0.120839	0.152937	0.822543
ANKH	15.8218	14.7225	15.5754	15.065	14.6663	15.1702	15.457	15.1907	15.3456	14.8559	15.3385	15.2375	14.7456	15.4191	14.2185	15.1719	14.723	14.8556	0.764003	0.462535	0.245529
ANKHD1	11.4105	11.2858	12.8328	8.81715	12.302	11.3296	12.3312	12.2366	12.3076	12.5095	12.498	12.3766	12.6014	11.9967	11.2866	12.4849	12.699	12.2137	0.216881	0.350508	0.522283
ANKHD1-EIF4EBP3	0	2.69269e-08	8.52894e-08	5.36786e-08	1.44193e-08	3.60628e-08	1.02336e-08	2.03839e-08	2.00151e-08	5.57177e-12	5.04596e-12	1.01286e-08	2.69101e-09	3.06247e-09	10.1728	5.55857e-08	10.1509	4.06474	0.14558	0.177808	0.177808
ANKIB1	13.8759	12.2666	13.0521	12.4546	14.8422	13.2983	13.2364	13.2827	12.3203	12.6831	12.3281	12.7701	12.9068	13.2895	13.2753	12.315	13.3142	13.0202	0.421076	0.567833	0.45331
ANKLE2	11.5552	9.49411	12.446	11.382	10.3096	11.0374	12.0058	11.4909	11.5582	11.1571	12.1678	11.676	11.8341	13.0712	12.5356	12.3514	11.8506	12.3286	0.323494	0.108491	0.160561
ANKMY1	0	0	11.0597	0	0	2.21194	0	0	11.8635	9.95311	0	4.36332	0	9.35772	9.49116	0	0	3.76978	0.333265	0.474047	0.856861
ANKMY2	8.84564	0	0	0	0	1.76913	9.44095	8.71851	0	0	0	3.63189	9.26927	10.0508	11.1958	11.2164	8.51861	10.0502	0.339183	0.0149907	0.0584828
ANKRA2	0	0	0	11.4561	0	2.29122	8.74788	10.5101	8.91922	0	0	5.63544	0	9.35772	0	11.2164	9.61709	6.03824	0.46395	0.185203	0.930348
ANKRD1	8.84564	9.49411	10.2488	9.91566	0	7.70084	11.0503	10.1047	10.0177	0	10.9782	8.43018	12.6014	12.1302	0	9.01928	10.1279	8.77576	0.837244	0.763992	0.915762
ANKRD10	9.53872	10.7468	13.3843	11.4561	10.5973	11.1446	11.1456	11.3574	11.6917	13.3204	10.4186	11.5867	12.0418	11.8425	11.9334	12.3865	12.4304	12.1269	0.531429	0.216395	0.321046
ANKRD10-IT1	8.84564	0	8.86263	0	0	3.54165	0	0	0	0	0	0	0	0	0	0	0	0	0.177808	0.177808	N/A
ANKRD11	12.2467	13.5014	13.8664	11.0142	12.8745	12.7006	10.8272	12.6091	12.5826	12.4654	12.5288	12.2026	12.2136	13.383	12.71	12.708	13.319	12.8667	0.393883	0.737763	0.0420796
ANKRD12	0	0	10.6543	10.7629	12.0488	6.6932	11.6381	10.328	9.6123	8.85459	10.1464	10.1159	10.3678	11.7555	10.4074	10.4055	11.7373	10.9347	0.331155	0.203475	0.205136
ANKRD13A	11.7359	10.9981	11.2604	13.402	10.3096	11.5412	11.6922	12.4795	11.2217	12.438	11.5172	11.8697	11.4664	11.1494	11.506	11.2902	11.0464	11.2917	0.505617	0.638924	0.123896
ANKRD13B	9.53872	0	0	0	0	1.90774	0	0	0	0	0	0	0	0	10.1843	0	0	2.03686	0.373901	0.968968	0.373901
ANKRD13C	9.53872	8.80104	0	0	0	3.66795	8.74788	9.81701	10.0177	8.85459	9.72546	9.43253	10.3678	10.4563	9.8966	11.0986	11.291	10.6221	0.0688735	0.0414701	0.0459155
ANKRD13D	10.6373	11.7453	0	0	0	4.47652	9.44095	8.71851	0	0	0	3.63189	0	11.1494	0	9.01928	10.7157	6.17688	0.227265	0.680958	0.518329
ANKRD16	0	0	0	0	11.2904	2.25808	0	10.5101	0	0	0	2.10202	0	0	0	0	0	0	0.966072	0.373901	0.373901
ANKRD17	10.455	12.0967	10.2488	12.4005	12.645	11.5692	12.4113	11.2033	11.8095	11.4194	11.5172	11.6721	12.1596	10.4563	11.2829	11.4171	11.2265	11.3085	0.886969	0.721731	0.0456377
ANKRD20A1	0	0	0	0	0	0	0	0	0	0	0	0	0	9.76315	0	9.01928	0	3.75649	N/A	0.178254	0.178254
ANKRD20A3	0	0	0	0	0	0	0	0	10.0177	0	0	2.00354	0	8.66466	0	0	0	1.73293	0.373901	0.373901	0.93152
ANKRD20A4	0	0	0	0	0	0	0	0	0	0	0	0	0	9.35772	0	0	0	1.87154	N/A	0.373901	0.373901
ANKRD20A5P	0	0	0	0	0	0	0	0	10.865	0	0	2.173	0	0	0	0	0	0	0.373901	N/A	0.373901
ANKRD20A8P	0	0	0	0	0	0	0	0	0	9.95311	0	1.99062	0	0	0	0	0	0	0.373901	N/A	0.373901
ANKRD23	0	0	0	0	0	0	0	0	0	0	0	0	0	0	9.27266	0	0	1.85453	N/A	0.373901	0.373901
ANKRD26	0	0	0	0	0	0	8.74788	8.71851	0	11.8502	13.0212	8.46756	11.061	10.4563	9.8966	9.71236	11.9524	10.6157	0.0206012	1.30748e-05	0.365988
ANKRD27	0	0	0	0	0	0	0	0	9.6123	0	0	1.92246	9.96237	9.35772	8.79809	9.71236	11.0834	9.78279	0.373901	1.34405e-05	0.0229035
ANKRD28	12.7773	12.7712	12.6002	12.4806	11.6089	12.4476	13.3628	13.3627	13.0935	12.2884	13.1754	13.0566	13.5596	12.7249	12.9088	13.9959	13.529	13.3436	0.0956736	0.0705589	0.506816
ANKRD29	0	9.49411	0	0	0	1.89882	0	10.3278	8.91922	0	0	3.8494	9.26927	0	8.79809	0	9.90476	5.59442	0.327373	0.381718	0.66271
ANKRD30B	0	0	0	9.51022	0	1.90204	0	0	0	0	0	0	0	9.35772	0	0	0	1.87154	0.373901	0.992333	0.373901
ANKRD30BL	0	0	0	0	0	0	0	0	0	7.82521	0	1.56504	0	0	0	0	0	0	0.373901	N/A	0.373901
ANKRD30BP2	0	0	0	0	0	0	0	0	0	7.71993	0	1.54399	0	0	0	0	0	0	0.373901	N/A	0.373901
ANKRD33B	0	0	0	0	0	0	0	0	0	0	0	0	0	0	0	0	9.61709	1.92342	N/A	0.373901	0.373901
ANKRD35	0	0	0	0	0	0	0	0	0	0	0	0	9.26927	11.5549	0	0	0	4.16483	N/A	0.181219	0.181219
ANKRD36	0	0	11.2604	0	9.90418	4.23292	8.74788	8.71851	0	8.85459	0	5.2642	4.22279e-07	10.362	8.79737	9.90828	8.51861	7.51725	0.838617	0.309607	0.520323
ANKRD36B	9.94416	11.1035	9.55571	13.0797	0	8.73661	10.3572	8.71851	10.9985	11.9267	0	8.40018	10.3678	10.1748	10.2711	9.01928	9.82232	9.93106	0.636915	0.6334	0.522924
ANKRD36BP2	0	0	0	0	0	0	0	8.71851	0	0	0	1.7437	0	0	0	0	0	0	0.373901	N/A	0.373901
ANKRD36C	0	0	0	0	0	0	0	0	10.0177	13.3019	0	4.66392	9.96237	10.9683	11.1624	8.45218	9.98091	10.1052	0.183406	3.03884e-05	0.157144
ANKRD37	11.0427	0.000467722	0	0	8.16014e-13	2.20863	10.5395	11.8297	12.2103	0	9.72368	8.86064	10.6582	12.0712	7.74121e-08	9.01928	8.18803	7.98734	0.0799796	0.0837889	0.809101
ANKRD39	0	0	0	10.6088	0	2.12176	0	0	8.91922	0	0	1.78384	9.26927	0	0	9.01928	0	3.65771	0.918306	0.476562	0.609426
ANKRD40	11.0427	10.8803	11.3396	10.5684	10.8204	10.9303	13.0382	11.1955	11.7327	11.8622	12.7326	12.1122	12.4881	12.7916	11.1958	11.5916	12.5641	12.1262	0.0302128	0.031206	0.973915
ANKRD42	8.84564	9.49411	13.4769	0	10.8204	8.52741	0	0	8.91922	0	0	1.78384	0	9.35772	0	9.01928	9.21166	5.51773	0.0273756	0.479493	0.361849
ANKRD44	0	13.1829	12.7126	0	9.21108	7.02132	10.8272	11.1163	12.0101	9.95311	10.1309	10.8075	13.1404	12.8541	10.1843	12.3865	12.5615	12.2254	0.239281	0.182231	0.159264
ANKRD44-IT1	0	0	9.55571	0	0	1.91114	0	0	8.91922	0	0	1.78384	0	0	0	0	0	0	0.373901	0.373901	0.373901
ANKRD46	0	0	0	10.4265	0	2.0853	0	8.71851	8.91922	10.7808	0	5.68371	11.8341	0	0	9.01928	0	4.17068	0.166792	0.443035	0.710123
ANKRD49	0	0	0	0	9.21108	1.84222	0	9.81701	9.6123	0	0	3.88586	9.96237	0	10.7439	9.01928	8.51861	7.64883	0.596149	0.083309	0.371476
ANKRD50	0	14.2898	10.9419	12.4546	0	7.53726	11.4558	10.1047	11.404	9.95311	11.1117	10.8059	11.3486	11.8425	10.8774	11.2164	11.7373	11.4044	0.385245	0.287765	0.225957
ANKRD52	0	0	0	8.81715	0	1.76343	0	11.3574	8.91922	0	0	4.05532	0	9.35772	8.79809	0	9.61709	5.55458	0.559563	0.355101	0.507973
ANKRD53	0	0	0	0	0	0	0	0	0	0	0	0	9.96237	0	0	0	0	1.99247	N/A	0.373901	0.373901
ANKRD54	0	13.2782	8.86263	0	13.1622	7.06061	13.5352	11.4909	10.865	0	11.1117	9.40056	10.8786	11.5549	12.0938	9.01928	9.90476	10.6903	0.46378	0.26594	0.561194
ANKRD55	0	0	0	0	0	0	0	8.71851	0	0	0	1.7437	0	0	0	0	0	0	0.373901	N/A	0.373901
ANKRD6	12.0446	0	0	12.8041	0	4.96974	7.68404e-09	11.0424	10.3864	10.6026	1.91463e-06	6.40628	11.5669	11.8241	9.8966	9.01928	13.1577	11.0929	0.754978	0.150532	0.212882
ANKRD61	0	0	8.86263	0	0	1.77253	0	0	0	0	0	0	0	0	0	0	0	0	0.373901	0.373901	N/A
ANKRD9	10.455	0	0	0	0	2.091	0	11.2408	0	0	1.43208	2.53458	5.55112e-15	10.7439	0	0	0	2.14878	0.903635	0.987073	0.238507
ANKS1A	13.1082	8.80104	0	11.0142	0	6.58469	10.8272	9.41157	9.6123	0	11.5172	8.27365	9.96237	0	8.79809	10.4055	10.5979	7.95277	0.702106	0.727612	0.923792
ANKS1B	0	0	10.2488	9.15055	0	3.87987	10.1341	0	9.29366	0	10.4186	5.96927	9.26927	0	9.49116	10.4055	8.51861	7.53691	0.602608	0.166493	0.522654
ANKS3	0	0	0	0	0	0	9.44095	0	0	0	0	1.88819	0	0	0	0	0	0	0.373901	N/A	0.373901
ANKS6	8.84564	9.89955	12.6002	0	9.21108	8.11129	9.44095	11.7141	10.7109	0	0	6.37319	9.26927	13.0953	9.8966	11.0986	11.5142	10.9748	0.425634	0.279893	0.170935
ANKUB1	0	0	0	0	0	0	0	0	8.91922	0	0	1.78384	0	0	0	0	8.51861	1.70372	0.373901	0.373901	0.978213
ANKZF1	0	0	10.8084	8.81715	0	3.92511	0	10.6643	0	0	12.0769	4.54824	9.26927	0	12.8053	0	10.7157	6.55805	0.902065	0.496047	0.653878
ANLN	9.53872	0	0	0	0	1.90774	10.1341	10.9156	10.5285	0	0	6.31564	10.8786	12.884	11.2829	10.6286	9.61709	11.0582	0.162825	0.0106419	0.0988021
ANO1	0	0	0	0	0	0	0	0	10.4503	0	0	2.09006	0	0	9.49116	10.4055	8.51861	5.68305	0.373901	0.0720215	0.211928
ANO1-AS1	0	0	0	0	0	0	0	0	7.94246	0	0	1.58849	0	0	0	0	0	0	0.373901	N/A	0.373901
ANO10	0	0	9.55571	10.4265	9.21108	5.83866	11.0503	11.8094	10.0177	11.899	0	8.95528	10.3678	11.5549	12.9411	12.6827	10.1279	11.5349	0.466254	0.0601913	0.264077
ANO3	0	0	0	0	0	0	0	10.1047	8.91922	0	0	3.80478	0	0	8.79809	0	0	1.75962	0.178911	0.373901	0.367526
ANO5	0	0	0	0	0	0	0	0	0	8.85459	0	1.77092	0	0	0	0	0	0	0.373901	N/A	0.373901
ANO6	0	8.80104	11.4274	10.6088	14.4313	9.05371	12.5319	12.456	11.9636	11.4194	12.4335	12.1609	11.7541	13.7143	11.506	11.2164	12.2796	12.0941	0.285184	0.284196	0.857655
ANO7	0	0	0	0	0	0	0	0	8.91922	0	0	1.78384	0	0	0	0	0	0	0.373901	N/A	0.373901
ANO7L1	0	0	0	0	0	0	0	0	8.91922	0	0	1.78384	0	0	0	0	0	0	0.373901	N/A	0.373901
ANO8	0	0	0	0	0	0	0	0	0	0	0	0	9.26927	0	0	0	0	1.85385	N/A	0.373901	0.373901
ANP32A	10.455	10.1872	12.4734	11.908	13.7328	11.7513	13.3921	11.5516	13.1087	13.3318	11.3349	12.5438	12.7955	10.0508	11.9334	14.3663	13.7654	12.5823	0.419268	0.268527	0.961056
ANP32B	9.94416	10.4104	11.4274	9.51022	9.21108	10.1007	10.3572	0	10.0177	10.2408	11.5172	8.42658	9.96237	10.9671	11.3629	11.0986	10.7157	10.8213	0.500413	0.111369	0.333434
ANP32E	11.0427	0	0	8.81715	11.0028	6.17253	8.74788	8.71851	11.5582	0	9.03237	7.61139	11.7541	11.8425	10.1843	11.5841	11.1575	11.3045	0.722985	0.104704	0.158778
ANPEP	15.9993	15.1288	16.1384	15.8531	15.7777	15.7795	16.6278	16.295	16.6284	16.0451	16.3381	16.3869	15.6288	15.7394	16.241	15.6551	15.4625	15.7454	0.0185091	0.859541	0.00703573
ANTXR1	14.5949	13.9599	15.0024	15.4371	13.9023	14.5793	14.8138	14.7751	14.9205	14.9344	15.6017	15.0091	15.1827	14.6659	14.6298	15.2555	15.0977	14.9663	0.324788	0.254586	0.814103
ANTXR2	9.53872	8.80104	13.3843	14.5006	9.21108	11.0871	12.7908	13.2722	12.7257	0	13.5209	10.4619	11.2151	12.4931	14.3274	9.01928	13.7279	12.1566	0.870232	0.576563	0.424272
ANXA1	12.0644	10.9981	12.9896	11.1196	11.0028	11.6349	11.3868	12.9379	12.7257	11.7448	11.5172	12.0625	12.5273	13.4181	12.9723	12.5157	12.9373	12.8741	0.394924	0.0517747	0.0189908
ANXA11	12.3719	13.2895	12.5761	12.1843	11.1569	12.3157	12.9818	13.2509	12.8894	13.5366	12.4335	13.0184	12.1024	12.6535	12.5591	12.315	12.8359	12.4932	0.0600595	0.678227	0.128888
ANXA2	14.8834	15.07	14.9286	14.9106	13.7218	14.7029	14.8768	15.4648	15.4572	14.6745	14.8222	15.0591	15.0951	15.5272	15.4495	15.3236	15.1968	15.3184	0.197962	0.0495465	0.0922663
ANXA2P2	8.84916	8.80104	0	0	0	3.53004	0	8.72024	8.91922	0	0	3.52789	9.28775	0	0	0	8.52062	3.56167	0.999427	0.991344	0.99361
ANXA2R	0	0	0	0	0	0	0	12.8292	0	0	0	2.56584	0	0	0	0	0	0	0.373901	N/A	0.373901
ANXA4	11.4846	11.7453	10.9419	12.1492	12.0442	11.673	12.4854	12.456	12.9795	11.9455	11.7403	12.3213	12.2649	12.4022	12.8584	11.8524	12.4502	12.3656	0.20577	0.125408	0.805885
ANXA5	13.0502	12.5386	11.5705	12.9601	12.8486	12.5936	14.3896	13.8945	13.3011	13.8173	13.2808	13.7367	14.5162	15.3238	13.1924	14.5486	14.3648	14.3892	0.00712403	0.00195794	0.0856837
ANXA6	9.53872	9.49411	9.96115	12.2182	9.21108	10.0847	10.945	11.0209	10.7109	10.4639	10.6417	10.7565	12.0418	11.5549	10.7439	10.8109	10.4643	11.1232	0.340887	0.202116	0.171039
ANXA7	12.5091	13.8313	11.8069	11.2149	11.9836	12.2692	12.2135	13.7422	13.1818	12.6831	13.554	13.0749	13.6759	12.8234	13.1287	13.2238	13.9345	13.3573	0.12079	0.118942	0.507998
ANXA8L1	0	0	0	0	0	0	0	0	9.6123	0	0	1.92246	0	0	0	0	0	0	0.373901	N/A	0.373901
AOX1	11.0427	10.1872	11.5016	12.3135	11.6959	11.3482	12.2442	11.8964	12.9621	12.2218	11.8049	12.2259	12.6014	12.9412	11.6883	12.8258	13.2546	12.6623	0.0740553	0.0441231	0.402701
AOX3P	0	0	0	0	0	0	0	0	0	0	9.03237	1.80647	9.26927	0	0	9.01928	8.51861	5.36143	0.373901	0.0707675	0.194601
AP000230.1	0	0	0	0	0	0	0	0	0	0	0	0	0	0	0	0	0	0	N/A	N/A	N/A
AP000240.9	0	0	8.86263	0	0	1.77253	0	0	0	0	0	0	0	0	0	0	0	0	0.373901	0.373901	N/A
AP000253.1	0	0	0	0	0	0	0	0	8.91922	0	9.03237	3.59032	0	0	8.79809	0	0	1.75962	0.177819	0.373901	0.366777
AP000254.8	0	0	0	0	0	0	0	0	0	0	0	0	0	0	0	0	8.51861	1.70372	N/A	0.373901	0.373901
AP000275.65	0	0	0	0	0	0	0	0	0	0	0	0	2.20008	5.43712e-07	0	3.62035e-09	0	0.440016	N/A	0.373901	0.373901
AP000280.66	0	0	0	0	0	0	0	0	8.91922	0	0	1.78384	0	0	0	0	0	0	0.373901	N/A	0.373901
AP000295.9	0	0	2.13163e-14	0	0	4.26326e-15	0	1.40554e-11	0	0	0	2.81108e-12	0	0	3.85914e-13	0	8.45301	1.6906	0.374716	0.373901	0.373901
AP000304.12	0.00160915	0	2.06279e-13	0	0	0.00032183	2.31402e-11	0	7.57017e-12	1.13243e-14	0	6.14434e-12	0	0	10.0356	0	1.66533e-14	2.00712	0.373901	0.373987	0.373901
AP000347.2	0	0	0	0	11.6089	2.32178	10.2411	8.66348	0	0	0	3.78092	0	9.35772	0	0	8.51861	3.57527	0.72723	0.584877	0.94831
AP000347.4	0	0	0	0	0	0	9.78843	0.0243765	0	0	0	1.96256	0	0	0	0	8.51861	1.70372	0.372567	0.373901	0.933139
AP000432.1	0	0	0	8.81715	0	1.76343	0	0	8.91922	0	0	1.78384	0	0	0	0	0	0	0.994541	0.373901	0.373901
AP000436.4	0	0	0	0	0	0	0	0	8.91922	0	0	1.78384	0	0	0	0	0	0	0.373901	N/A	0.373901
AP000437.3	0	0	0	0	0	0	0	11.9372	0	0	0	2.38744	0	0	0	0	10.821	2.1642	0.373901	0.373901	0.953542
AP000442.1	0	0	0	0	0	0	0	0	0	0	0	0	0	0	9.49116	0	0	1.89823	N/A	0.373901	0.373901
AP000487.4	0	0	0	0	0	0	0	11.1163	0	0	0	2.22326	0	0	0	0	0	0	0.373901	N/A	0.373901
AP000487.5	0	9.49411	8.86263	0	0	3.67135	0	0	8.91922	0	0	1.78384	0	9.35772	9.49116	0	0	3.76978	0.377114	0.50673	0.34264
AP000560.3	0	0	0	0	0	0	0	8.71851	0	8.85459	0	3.51462	0	0	8.79809	9.01928	0	3.56347	0.177825	0.177852	0.986772
AP000648.5	0	0	9.55571	0	0	1.91114	0	0	0	0	0	0	9.96237	10.0508	0	0	0	4.00263	0.373901	0.599449	0.177813
AP000654.4	0	0	0	0	0	0	0	0	0	0	0	0	0	0	9.49116	0	10.1279	3.92381	N/A	0.178107	0.178107
AP000654.5	0	0	0	0	0	0	0	0	0	0	0	0	0	9.35772	0	0	0	1.87154	N/A	0.373901	0.373901
AP000662.4	0	12.4118	0	0	0	2.48236	0	0	0	0	0	0	0	12.1908	0	0	0	2.43816	0.373901	0.373901	0.373901
AP000695.4	0	0	0	0	0	0	8.74788	0	0	0	0	1.74958	0	0	0	0	0	0	0.373901	N/A	0.373901
AP000704.5	0	0	0	0	0	0	0	0	0	0	0	0	0	0	0	9.71236	0	1.94247	N/A	0.373901	0.373901
AP000708.1	0	0	0	0	0	0	0	0	0	8.85459	0	1.77092	0	0	9.52289	0	9.21166	3.74691	0.373901	0.177886	0.594754
AP000857.2	0	0	0	0	0	0	0	0	0	8.85459	0	1.77092	0	0	0	0	0	0	0.373901	N/A	0.373901
AP000892.6	12.8528	11.9364	9.15566	11.1834	10.3096	11.0876	12.8205	12.327	11.0582	10.9477	11.6839	11.7675	11.717	11.2011	12.5639	11.3571	11.2137	11.6106	0.174811	0.550831	0.769756
AP000936.1	3.45168e-12	9.49467	8.86263	0	9.90418	5.6523	11.4558	0	9.6123	0	0	4.21362	10.6555	10.0508	9.49116	9.01975	8.51939	9.54732	0.733172	0.189427	0.0885963
AP001048.4	0	0	0	0	0	0	0	0	0	0	0	0	0	0	0	0	0	0	N/A	N/A	N/A
AP001062.7	0	0	0	0	0	0	0	0	8.91922	0	0	1.78384	0	0	0	0	0	0	0.373901	N/A	0.373901
AP001062.8	0	0	0	0	0	0	0	7.95181	8.91922	0	0	3.37421	0	0	0	0	0	0	0.178742	N/A	0.178742
AP001172.2	0	8.80104	0	0	0	1.76021	10.945	0	8.91922	0	0	3.97284	0	0	0	9.01928	0	1.80386	0.567082	0.988383	0.577902
AP001258.4	12.0236	9.49411	10.2488	0	11.0028	8.55386	9.44095	0	8.91922	0	0	3.67203	0	0	0	0	8.51861	1.70372	0.0949525	0.0439456	0.58633
AP001347.6	2.88137e-10	0	0	0	0	5.76274e-11	0	0	0	0	0	0	0	0	0	9.01928	0	1.80386	0.373901	0.373901	0.373901
AP001372.2	8.84564	8.80104	0	0	11.1569	5.76072	0	0	0	0	0	0	0	11.6602	0	0	11.4088	4.6138	0.073535	0.596829	0.177842
AP001425.14	0	0	0	0	0	0	0	0	0	9.54767	0	1.90953	0	0	0	0	0	0	0.373901	N/A	0.373901
AP001442.2	0	0	0	0	0	0	8.74788	0	8.91922	0	11.1117	5.75576	12.2649	0	0	9.71236	13.1531	7.02607	0.0734084	0.074088	0.695594
AP001462.6	0	0	8.86263	0	0	1.77253	0	0	0	0	0	0	0	0	0	0	0	0	0.373901	0.373901	N/A
AP001468.58	0	0	0	0	0	0	0	0	0	0	0	0	0	0	0	5.3467	0	1.06934	N/A	0.373901	0.373901
AP001476.2	0	0	0	0	0	0	8.74788	0	0	0	0	1.74958	0	0	0	0	0	0	0.373901	N/A	0.373901
AP001505.10	0	0	11.3474	0	0	2.26948	0	0	10.0177	0	0	2.00354	0	0	0	0	0	0	0.373901	0.373901	0.373901
AP001628.6	0	0	0	0	0	0	0	0	0	0	9.03237	1.80647	0	0	0	0	0	0	0.373901	N/A	0.373901
AP002381.2	0	0	0	0	0	0	0	0	0	0	0	0	0	0	0	9.71236	0	1.94247	N/A	0.373901	0.373901
AP002954.4	0	0	0	0	0	0	0	0	0	0	0	0	0	0	8.79809	0	0	1.75962	N/A	0.373901	0.373901
AP003068.23	0	0	0	0	0	0	0	0	0	0	0	0	0	0	8.79809	0	0	1.75962	N/A	0.373901	0.373901
AP003068.9	8.84505	0	0	0	0	1.76901	0	0	0	0	0	0	0	0	0	8.99937	0	1.79987	0.373901	0.991796	0.373901
AP003385.2	0	0	0	0	0	0	0	0	0	0	0	0	0	0	8.79809	0	0	1.75962	N/A	0.373901	0.373901
AP003419.11	10.1961	0	8.26738	10.9126	13.1742	8.51006	0.342835	0	7.07069	0	0.175255	1.51776	9.26916	8.76243	0	0.429481	10.543	5.80081	0.0586084	0.465555	0.268347
AP004290.1	0	0	0	0	0	0	0	0	0	0	0	0	0	0	12.1301	0	0	2.42602	N/A	0.373901	0.373901
AP005530.1	0	0	8.86263	0	0	1.77253	0	0	0	0	0	0	0	0	0	0	0	0	0.373901	0.373901	N/A
AP005901.1	0	0	8.86263	0	0	1.77253	0	0	0	0	0	0	0	0	0	0	0	0	0.373901	0.373901	N/A
AP006222.2	0	0	0	0	0	0	9.11355	0	0	9.12816	9.72542	5.59343	0	0.00686595	8.95943	0	8.51861	3.49698	0.0707013	0.177765	0.566764
AP006621.5	0	0	0	0	0	0	0	0	0	0	0	0	11.3486	0	0	11.9636	10.1279	6.68802	N/A	0.0715725	0.0715725
AP1AR	0	0	8.86263	0	0	1.77253	0	8.71851	8.91922	8.85459	0	5.29846	9.96237	10.7439	0	9.01928	9.61709	7.86853	0.176002	0.179365	0.501336
AP1B1	0	0	10.2488	8.81715	0	3.81319	8.74788	8.71851	9.6123	9.54767	9.03237	9.13175	9.26927	0	9.49116	0	0	3.75209	0.0698284	0.984008	0.0780601
AP1G1	0	10.9981	11.8582	12.5547	9.21108	8.92442	12.4113	12.1195	11.5582	12.568	12.3645	12.2043	12.8245	11.7555	12.1301	12.0149	12.7525	12.2955	0.237211	0.242603	0.710314
AP1G2	0	0	0	0	0	0	9.44095	10.6603	10.2517	0	10.4186	8.15431	0	9.12343	7.61068	0	0	3.34682	0.0164014	0.180126	0.0878241
AP1M1	14.2782	11.4624	11.0714	10.6304	12.3638	11.9612	13.7564	13.7166	12.9617	12.9859	12.2533	13.1348	12.5298	12.7249	13.2433	11.0202	12.9015	12.4839	0.129708	0.466208	0.251949
AP1S1	8.84564	0	9.55571	8.81715	0	5.4437	9.44095	11.7141	10.5285	0	10.1309	8.36289	10.6555	9.35772	9.49116	0	0	5.90088	0.476126	0.882145	0.286865
AP1S2	11.4105	11.5089	10.9419	13.4991	0	9.47208	11.0503	12.3019	11.484	10.9339	11.6713	11.4883	11.7541	11.1494	11.437	12.8033	11.7765	11.7841	0.46272	0.38568	0.582096
AP1S3	0	13.3548	0	0	0	2.67096	10.5395	0	8.91922	0	0	3.89174	0	0	0	0	10.3102	2.06204	0.788272	0.879209	0.650547
AP2A1	10.6373	9.16253	8.86263	12.4546	9.90418	10.2042	11.6921	11.8094	12.0764	11.0517	10.9782	11.5216	9.26927	10.4563	9.8966	10.5611	12.0738	10.4514	0.176192	0.771065	0.169322
AP2A2	0	9.89955	9.55571	8.81715	0	5.65448	11.7923	11.2833	8.91922	0	0	6.39896	11.061	9.35772	10.4074	10.6286	0	8.29094	0.832021	0.286097	0.448317
AP2B1	8.84564	0	11.3474	0	0	4.03861	12.115	10.7978	12.9795	10.8004	11.5972	11.658	12.3137	12.3534	11.506	13.6731	12.4502	12.4593	0.0232576	0.0378917	0.328773
AP2M1	12.9059	13.2197	11.2604	10.6088	11.2904	11.857	12.699	12.3019	12.2864	10.4639	12.2103	11.9923	12.8527	12.1302	12.2319	11.9095	11.7373	12.1723	0.732066	0.49461	0.616691
AP2S1	9.94416	0	0	9.91566	0	3.97196	10.6937	11.4909	9.6123	10.4639	10.1309	10.4783	10.6555	10.4563	10.4074	11.5041	8.51861	10.3084	0.0541792	0.0421164	0.756553
AP3B1	11.6787	0	0	10.8965	11.6089	6.83682	10.5395	9.81701	11.9636	12.0325	10.6417	10.9989	11.8341	10.4563	11.2829	12.708	10.5979	11.3758	0.210899	0.159003	0.328201
AP3B2	0	0	0	0	0	0	0	0	0	0	0	0	0	0	0	0	0	0	N/A	N/A	N/A
AP3D1	10.455	10.1872	10.8084	13.4321	0	8.97654	11.9666	12.547	11.6917	10.9339	11.6713	11.7621	12.2649	11.7555	12.5115	11.9095	12.2561	12.1395	0.304966	0.250789	0.295396
AP3M1	9.73071	0	8.86263	11.8649	11.4082	8.37329	11.6603	11.9761	12.5826	12.0594	11.7088	11.9974	12.1024	9.573	12.404	10.6286	12.3251	11.4066	0.172454	0.170717	0.364556
AP3M2	0	9.49411	10.6543	0	0	4.02968	11.3868	10.5101	10.5285	10.6462	12.4335	11.101	11.3486	11.4371	11.506	10.9651	12.1293	11.4772	0.0604266	0.0399699	0.214506
AP3S1	11.7899	11.5735	11.0597	12.6012	12.5783	11.9205	11.6922	11.6087	11.317	11.7448	11.7403	11.6206	12.6014	12.4487	12.056	11.9095	12.6455	12.3322	0.263142	0.268115	0.00709356
AP3S2	12.0644	12.9463	0	13.8796	12.048	10.1877	13.5599	13.2959	13.8749	12.5244	12.9641	13.2438	13.9468	12.6873	13.8284	14.1075	13.5883	13.6317	0.328149	0.259954	0.348016
AP4B1	9.94416	11.1988	12.9055	11.8127	12.4299	11.6582	10.1341	11.4264	10.865	11.2524	10.824	10.9004	12.1024	11.6602	10.8774	10.4055	12.0738	11.4239	0.176437	0.765923	0.347162
AP4E1	8.88084	0	10.472	0	0	3.87057	9.44095	11.0209	11.2217	10.8004	11.4302	10.7828	0	10.4563	10.1843	10.9651	10.4643	8.414	0.0538955	0.315994	0.254241
AP4M1	11.3304	0.00081942	9.55571	6.86118e-14	3.87439e-05	4.17739	9.84639	9.81701	10.0177	0.000108495	9.03237	7.74272	10.3519	0	10.591	9.04546	0.00431684	5.99854	0.214149	0.376908	0.644449
AP4S1	0	0	0	9.51008	0	1.90202	8.74788	9.41157	0	0	10.1309	5.65807	10.3678	0	8.79809	0	0	3.83318	0.378031	0.618456	0.635955
AP5B1	0	8.80104	9.55571	0	0	3.67135	9.44095	8.71851	10.0177	0	0	5.63543	0	0	10.1843	0	10.1279	4.06244	0.353225	0.902481	0.682532
AP5M1	11.0427	0	0	9.91566	10.3096	6.25359	11.7435	0	10.865	11.4935	0	6.8204	11.7541	11.3036	10.9952	11.2164	11.0033	11.2545	0.874202	0.117443	0.181459
AP5S1	8.84564	0	9.55571	0	0	3.68027	8.74788	8.71851	9.6123	0	12.5586	7.92746	0	11.7555	11.6312	10.4055	0	6.75844	0.188077	0.458128	0.793464
AP5Z1	9.53872	0	8.86263	0	9.21108	5.52249	10.6937	9.41157	0	9.95311	10.9782	8.20732	0	10.0508	10.1843	9.71236	9.90476	7.97044	0.476913	0.533382	0.946421
APAF1	0	0	1.40411e-05	9.28973	0	1.85795	1.06026e-12	0	11.0645	9.54767	5.74349e-11	4.12243	9.26927	0	9.8966	0	2.80886e-13	3.83317	0.361611	0.60663	0.927427
APBA1	0	0	0	0	0	0	0	8.71851	11.7545	0	0	4.0946	12.1024	0	0	0	0	2.42048	0.184009	0.373901	0.70815
APBA2	10.2318	0	12.7943	0	11.1569	6.8366	9.44095	0	8.91922	0	0	3.67203	0	0	0	0	0	0	0.210121	0.0724932	0.178038
APBB1	0	0	0	0	0	0	0	10.5101	10.7109	0	0	4.2442	0	10.0508	0	9.01928	8.51861	5.51774	0.177833	0.0716021	0.742103
APBB1IP	0	0	0	8.81715	11.6959	4.10261	0	8.71851	10.0177	0	11.2295	5.99314	10.3678	9.35772	0	9.01928	9.21166	7.59129	0.611696	0.258328	0.691738
APBB2	12.8528	12.6076	13.4776	14.3223	14.2736	13.5068	13.6229	14.2943	13.3734	13.1719	13.1754	13.5276	13.5319	13.9728	13.9396	13.7983	13.7965	13.8078	0.97147	0.449708	0.23802
APBB3	9.94416	0	8.86263	0	11.6959	6.10054	0	9.41157	0	10.4639	0	3.97509	0	9.35772	0	0	8.51861	3.57527	0.689662	0.509056	0.900756
APC	8.84564	10.4104	8.86263	10.6088	0	7.74549	9.44095	9.41157	8.91922	11.4194	10.824	10.003	11.4664	11.3036	0	12.2773	11.5629	9.32204	0.355814	0.652247	0.759345
APCDD1	10.7914	9.89955	10.472	9.51022	0	8.13463	10.8272	0	0	9.95311	11.1117	6.3784	11.2151	10.9671	9.49116	10.1178	10.9163	10.5415	0.681407	0.326539	0.169745
APCDD1L	8.84564	0	8.86263	9.51022	0	5.4437	9.44095	11.8538	11.317	13.3653	11.5972	11.5148	11.3486	11.5549	10.8774	9.71236	9.90476	10.6796	0.0622372	0.0842181	0.411658
APCDD1L-AS1	0	10.4104	0	0	0	2.08208	0	0	8.91922	0	0	1.78384	0	0	0	0	8.51861	1.70372	0.927088	0.905782	0.978213
APEH	9.94416	0	8.86263	0	0	3.76136	9.44095	8.71851	0	8.85459	0	5.40281	9.96237	0	9.49116	0	8.51861	5.59443	0.646425	0.335457	0.963928
APELA	10.7914	0	0	0	0	2.15828	0	9.81701	0	0	0	1.9634	9.26927	0	11.889	0	9.21166	6.07399	0.955209	0.228347	0.364868
APEX1	13.7358	9.49411	12.446	13.2478	11.6959	12.1239	13.4751	14.0607	12.608	12.2557	13.389	13.1577	12.2649	12.9952	13.8414	12.6567	13.2458	13.0008	0.353724	0.372459	0.748708
APEX2	8.84564	0	0	0	0	1.76913	0	0	0	0	0	0	0	10.0508	9.49116	0	9.90476	5.88934	0.373901	0.334576	0.0706195
APH1A	9.53872	9.49411	11.5016	9.51022	0	8.00893	9.44095	13.161	10.0177	8.85459	12.0768	10.7102	10.8786	10.7439	9.8966	0	10.821	8.46802	0.341482	0.894782	0.274333
APH1B	10.2318	10.9981	12.6237	12.7873	12.389	11.806	12.4366	12.6304	12.5567	12.6611	13.3089	12.7187	12.8527	13.3089	11.9334	11.7918	13.7654	12.7304	0.11805	0.28609	0.972157
API5	0	9.49411	9.55571	10.7629	9.21108	7.80476	10.8272	11.4264	11.9636	11.1571	11.5172	11.3783	11.4664	11.7555	10.5897	11.4171	12.7081	11.5874	0.12544	0.129354	0.651145
APIP	8.84564	0	8.86263	0	9.90418	5.52249	0	0	0	0	9.03237	1.80647	9.96237	0	10.8774	0	0	4.16795	0.152068	0.566419	0.55628
APITD1-CORT	0	0	0	0	0	0	0	0	0	0	0	0	9.96237	0	0	0	0	1.99247	N/A	0.373901	0.373901
APLF	0	0	0	9.91566	0	1.98313	0	9.81701	8.91922	9.54767	0	5.65678	0	0	9.8966	0	9.21166	3.82165	0.19001	0.63958	0.635348
APLN	0	0	0	9.51022	0	1.90204	0	8.71851	0	0	0	1.7437	0	9.35772	0	0	8.51861	3.57527	0.958846	0.652068	0.335962
APLP2	10.455	10.4104	13.3951	12.8601	11.6089	11.7459	11.4558	13.631	12.5826	12.2884	11.7403	12.3396	12.5273	13.4181	12.7492	13.1135	13.7914	13.1199	0.460847	0.11198	0.117014
APMAP	11.4105	8.80104	9.55571	10.4265	10.5973	10.1582	11.1456	11.2833	10.7109	10.6462	13.4511	11.4474	11.6671	12.248	12.2319	11.7918	12.0149	11.9907	0.102196	0.0301192	0.355359
APOB	11.1481	10.1872	12.9229	0	10.8204	9.01572	10.5395	11.6087	9.6123	12.6611	11.5972	11.2038	9.26927	9.35772	10.4074	11.4171	11.5142	10.3931	0.469507	0.620136	0.199701
APOBEC2	0	0	10.6543	0	0	2.13086	0	0	0	0	0	0	0	0	0	0	0	0	0.373901	0.373901	N/A
APOBEC3A	0	0	0	0	0	0	8.78303	4.49862e-13	0	5.26253e-10	0	1.75661	0	0	8.79809	0	9.61707	3.68303	0.373901	0.17837	0.599192
APOBEC3B	0	0	0	0	0	0	0	9.81701	9.6123	0	0	3.88586	9.26927	0	0	0	0.255233	1.9049	0.177839	0.359433	0.608694
APOBEC3C	14.7344	11.8454	13.0056	9.91566	12.8745	12.4751	12.7908	11.7141	11.9636	11.1571	12.1233	11.9498	13.0304	12.5357	12.5821	10.6286	12.4304	12.2414	0.377247	0.628587	0.274567
APOBEC3G	0	0	0	0	0	0	0	0	0	8.85459	9.72546	3.71601	0	0	11.2829	0	0	2.25658	0.178432	0.373901	0.720859
APOD	11.1481	12.8262	11.907	13.7443	12.645	12.4541	11.8832	12.7437	12.0971	11.6877	12.6958	12.2215	13.2582	12.9685	11.9334	13.2958	13.3782	12.9668	0.651107	0.310079	0.0900075
APOL1	0	0	10.968	0	9.21108	4.03582	10.2012	10.5101	10.9985	8.85459	10.1309	10.1391	9.96237	11.9967	11.2829	9.71236	0	8.59087	0.058055	0.317512	0.514045
APOL2	11.89	10.5927	10.8084	12.2182	11.4724	11.3963	11.5809	11.7141	12.3848	9.95311	9.03237	10.9331	11.061	12.0657	11.506	10.1178	11.6539	11.2809	0.607387	0.861628	0.599485
APOL3	8.84564	0	0	0	0	1.76913	0	0	8.91922	0	0	1.78384	0	0	0	0	0	0	0.996071	0.373901	0.373901
APOL4	11.2434	0	0	0	0	2.24868	0	0	0	8.85459	0	1.77092	0	10.0508	0	9.71236	8.51861	5.65635	0.888237	0.452671	0.155414
APOL6	0	0	0	0	11.1569	2.23138	0	9.41157	10.3054	9.54767	0	5.85293	9.96237	12.0657	9.49116	10.1178	9.90476	10.3084	0.432338	0.0271994	0.125221
APOLD1	0.840626	0.470091	9.55571	0.000471046	0.00973377	2.17533	9.84647	0.101525	11.7523	0.497205	0.118305	4.46316	9.96237	10.9671	10.1843	0.267751	0.019623	6.28023	0.257552	0.154392	0.470338
APOM	0	0	0	0	0	0	0	11.7141	8.91922	9.54767	0	6.0362	0	0	0	0	0	0	0.0737745	N/A	0.0737745
APOO	0	0	0	0	0	0	0	0	8.91922	0	0	1.78384	9.26927	9.35772	0	0	8.51861	5.42912	0.373901	0.0708862	0.368507
APOOL	10.455	0	0	0	0	2.091	0	0	10.5285	9.27198	0	3.9601	11.4664	10.0508	8.79809	9.01928	9.61216	9.78935	0.648506	0.0102961	0.106789
APOPT1	12.1413	8.80104	12.6692	0	10.5973	8.84177	11.1456	0	11.317	9.63015	9.03237	8.22502	11.4664	9.56287	10.9952	12.0485	12.8359	11.3818	0.844399	0.361446	0.147809
APP	12.429	11.5735	12.6692	13.0217	12.6122	12.4611	12.7908	13.7223	13.2885	12.8247	12.8389	13.093	13.161	13.2697	12.9411	13.3232	13.5224	13.2435	0.190696	0.0393166	0.550024
APPBP2	9.94416	11.7453	13.65	14.7142	9.90418	11.9916	12.6189	13.1372	12.7903	12.351	12.8824	12.756	12.9327	12.7588	13.5686	11.8524	13.606	12.9437	0.500601	0.461037	0.523148
APPL1	10.7914	8.80104	9.55571	9.51022	12.5432	10.2403	11.5809	11.7141	11.6271	9.95311	11.8655	11.3481	11.061	12.9412	11.9334	11.3218	11.9735	11.8462	0.153114	0.123116	0.232844
APPL2	11.5536	12.059	12.8137	13.7586	10.5973	12.1564	13.6677	14.3813	13.6286	13.8312	13.1754	13.7368	13.4123	12.8541	13.9797	13.2958	13.7114	13.4507	0.0309768	0.0936661	0.478433
APRT	8.84564	0	0	9.91566	0	3.75226	8.74788	0	0	0	10.1309	3.77576	0	0	0	12.0149	8.51861	4.1067	0.994441	0.904707	0.925808
APTR	8.84564	0	0	9.51022	0	3.67117	0	10.7978	0	0	0	2.15956	9.96237	0	9.8966	0	0	3.97179	0.703829	0.926837	0.662843
APTX	11.3304	11.7453	11.3474	12.0359	11.0028	11.4924	10.3572	13.489	12.7257	13.6907	13.5096	12.7544	13.1812	10.4563	11.506	11.4171	12.0738	11.7269	0.0989034	0.698999	0.368692
AQP11	0	0	0	0	0	0	0	0	0	0	9.03237	1.80647	9.26927	0	0	12.8478	0	4.42341	0.373901	0.185178	0.535204
AQP3	0	0	0	0	0	0	0	0	0	0	0	0	0	0	0	10.1178	0	2.02356	N/A	0.373901	0.373901
AQP4-AS1	8.84564	0	0	0	0	1.76913	0	0	0	0	0	0	0	0	0	0	0	0	0.373901	0.373901	N/A
AQR	9.53872	11.2858	11.4274	13.3168	13.6536	11.8445	11.6922	12.2149	13.1087	11.1571	12.6432	12.1632	12.4881	11.4371	13.5075	11.3218	13.5088	12.4527	0.717841	0.523823	0.383847
AR	13.163	9.89955	13.3623	10.2033	11.1569	11.557	10.1341	8.71851	10.3054	12.4654	11.7403	10.6727	9.26927	11.6602	10.5897	10.4055	11.3516	10.6553	0.441416	0.438011	0.984254
ARAF	0	0	0	9.51022	0	1.90204	0	9.41157	8.91922	0	9.03237	5.47263	9.26927	9.35772	9.49116	9.01928	8.51861	9.13121	0.391217	0.0202734	0.178735
ARAP1	9.53872	0	0	0	0	1.90774	0	0	0	0	0	0	0	0	0	0	0	0	0.373901	0.373901	N/A
ARAP2	0	0	0	0	0	0	0	0	8.91922	0	0	1.78384	0	0	0	0	0	0	0.373901	N/A	0.373901
ARAP3	8.84564	0	0	0	0	1.76913	0	0	0	0	0	0	0	0	0	0	0	0	0.373901	0.373901	N/A
ARCN1	13.6658	12.8082	13.2192	12.9279	13.1813	13.1605	13.2364	12.981	13.4077	12.492	13.0396	13.0313	13.4281	13.3089	12.7869	13.2818	13.606	13.2823	0.399869	0.557085	0.356016
AREG	0	0	8.86263	0	0	1.77253	0	0	0	8.85459	0	1.77092	0	0	0	0	0	0	0.999569	0.373901	0.373901
AREL1	0	10.8803	10.2488	10.6088	11.6089	8.66936	12.0058	10.3278	11.5582	11.0517	10.6417	11.117	11.4664	10.7439	9.49116	11.0986	11.1575	10.7915	0.369397	0.416693	0.529174
ARF1	14.2437	13.6837	12.9568	15.0592	12.3465	13.658	14.8833	14.5114	14.5175	14.4529	14.4833	14.5697	14.4167	14.5224	14.2317	14.069	14.841	14.4162	0.120927	0.260008	0.367259
ARF3	11.4846	8.80104	8.86263	11.4561	0	8.12087	12.115	11.7141	11.484	10.6462	12.6698	11.7258	11.6671	10.7439	10.7439	12.238	10.1279	11.1042	0.202266	0.175969	0.400561
ARF4	14.8091	13.3442	13.111	14.441	13.3053	13.8021	13.6746	14.0702	13.9753	14.1968	13.6172	13.9068	14.9425	14.3481	13.8917	14.1251	14.1848	14.2984	0.788426	0.120947	0.192621
ARF4-AS1	0	0	0	0	0	0	5.80165	0	0	0	0	1.16033	0	0	0	0	0	0	0.373901	N/A	0.373901
ARF5	12.1777	12.6076	11.9535	11.4555	12.8219	12.2032	12.7908	12.3019	11.9636	12.0325	11.4302	12.1038	12.1596	11.9967	12.4868	11.2164	12.1293	11.9978	0.799689	0.406616	0.745827
ARF6	10.7914	10.1872	0	10.2033	9.21108	8.0786	10.1341	9.81701	10.9985	11.4935	10.824	10.6534	11.7541	11.4371	10.4074	10.1178	11.4088	11.025	0.297649	0.19598	0.56773
ARFGAP1	11.1481	8.80104	0	0	0	3.98983	8.74788	0	9.6123	0	0	3.67204	0	10.0508	8.79809	0	10.5979	5.88936	0.919643	0.648178	0.575977
ARFGAP2	12.2899	11.8323	11.9153	12.91	12.5546	12.3004	12.8046	11.881	12.3494	12.5526	12.1474	12.347	11.3486	10.7439	12.8909	11.7845	11.1895	11.5915	0.820381	0.171879	0.0926975
ARFGAP3	0	10.4104	10.472	11.5896	11.4082	8.77604	11.5203	11.6628	12.5826	11.2524	13.0396	12.0115	12.565	12.9412	11.889	11.6582	11.6965	12.15	0.200218	0.222712	0.797149
ARFGEF1	0	9.89955	0	10.6088	9.90418	6.08251	0	8.71851	10.9985	9.95311	11.1117	8.15636	11.8341	11.3036	10.7439	10.4055	11.2265	11.1027	0.411969	0.12365	0.265161
ARFGEF2	10.6373	11.5735	11.6351	10.6088	9.21108	10.7332	10.5395	10.1047	11.7523	10.6462	10.4186	10.6923	11.061	10.4563	10.4074	10.6286	12.6615	11.043	0.928161	0.733173	0.575084
ARFIP1	9.94416	10.5927	11.3474	14.6806	10.3096	11.3749	11.3127	11.7629	12.5026	11.9455	12.498	12.0043	11.9772	12.4487	11.3629	12.0637	11.6965	11.9098	0.505787	0.569233	0.813704
ARFIP2	0	10.1872	0	12.2182	10.8204	6.64516	8.74788	12.2149	11.2217	0	11.2295	8.6828	10.3678	10.4563	9.8966	10.8109	10.5979	10.4259	0.644824	0.220795	0.497789
ARFRP1	0	0	8.86263	10.8965	0	3.95183	8.74788	0	0	0	9.03237	3.55605	0	0	8.79809	0	10.5979	3.8792	0.929635	0.983975	0.913424
ARGLU1	10.455	12.0967	12.2637	12.9441	10.8204	11.716	12.7551	12.2447	12.2864	12.518	12.3281	12.4265	12.7032	11.7555	12.9568	12.708	12.9004	12.6048	0.237572	0.182354	0.446964
ARHGAP1	13.6738	13.1316	13.1392	14.0427	12.9722	13.3919	14.0156	13.8888	13.664	13.3543	13.9595	13.7764	13.5596	14.8172	13.8542	13.9464	14.1057	14.0566	0.254645	0.130379	0.295432
ARHGAP10	8.84564	14.0212	14.1608	12.5547	0	9.91647	14.4713	13.5625	13.4409	11.0517	11.9226	12.8898	11.6671	13.7143	13.4708	13.7983	11.2265	12.7754	0.312452	0.260336	0.903951
ARHGAP11A	0	0	0	11.382	11.1569	4.50778	9.84639	10.7978	10.8048	0	10.4186	8.37352	9.96237	11.1789	12.0168	9.01928	8.51861	10.1392	0.428397	0.166685	0.401742
ARHGAP11B	8.84564	10.8803	10.6543	0	0	6.07605	10.5395	9.81701	10.1455	10.6462	0	8.22964	0	10.698	11.1958	0	9.61709	6.30218	0.377688	0.942038	0.644948
ARHGAP12	9.53872	0	0	0	0	1.90774	8.74788	9.81701	12.0101	8.85459	0	7.88592	9.96237	10.0508	0	9.01928	9.90476	7.78744	0.0874621	0.0644848	0.978852
ARHGAP17	0	11.3658	11.0597	8.81715	11.85	8.61853	10.3572	11.4264	13.078	10.9339	10.9782	11.3547	12.1024	12.1908	12.1991	11.7272	12.4502	12.1339	0.241012	0.182926	0.162836
ARHGAP18	0	0	0	0	11.1569	2.23138	8.74788	12.908	10.0177	8.85459	0	8.10563	9.96237	9.35772	10.7439	10.1178	11.0033	10.237	0.245811	0.0175125	0.423495
ARHGAP19	0	14.7567	0	10.4265	0	5.03664	9.44095	0	10.865	9.95311	11.6713	8.38607	9.26927	11.6602	11.7424	10.1178	8.51861	10.2617	0.54164	0.14717	0.501404
ARHGAP21	9.53872	11.8454	13.8929	8.81715	11.5136	11.1216	11.8832	13.5141	13.8678	13.608	14.258	13.4262	11.6671	12.1908	13.0174	14.6575	13.6889	13.0443	0.041977	0.165546	0.394939
ARHGAP22	10.6373	9.49411	11.6957	10.2033	10.8204	10.5702	9.84639	10.9156	10.865	10.4639	9.03237	10.2247	9.26927	11.1494	11.1958	10.8109	10.7157	10.6282	0.562544	0.915043	0.328683
ARHGAP23	10.6373	8.80104	11.998	12.0359	9.90418	10.6753	11.4558	11.4909	10.7109	11.4194	11.3349	11.2824	9.26927	10.0508	11.1005	11.2164	10.5979	10.447	0.442043	0.675524	0.138827
ARHGAP24	9.94416	9.49411	12.2637	9.51022	9.90418	10.2233	10.6937	9.81701	12.1094	13.4892	9.03237	11.0283	12.8729	10.6313	12.8233	11.7918	10.5979	11.7434	0.391059	0.0307221	0.339162
ARHGAP26	8.84564	8.80104	11.6351	12.0751	0	8.27138	9.44095	0	0	8.85459	0	3.65911	0	9.35772	8.79809	10.4055	9.61709	7.63568	0.129437	0.842485	0.339957
ARHGAP27	0	0	0	0	0	0	0	8.71851	0	0	0	1.7437	0	0	0	0	0	0	0.373901	N/A	0.373901
ARHGAP27P1-BPTFP1-KPNA2P3	10.6373	11.3083	10.3679	0	0	6.4627	0	9.0901	1.19129e-11	0	0	1.81802	10.6555	9.35772	11.8701	0	11.5536	8.68738	0.128063	0.405677	0.0673887
ARHGAP28	9.53872	0	0	12.806	10.5973	6.5884	10.1341	10.1047	0	9.54767	0	5.95729	11.5718	0	0	0	11.0834	4.53104	0.859414	0.490465	0.734668
ARHGAP29	0	11.1053	9.96115	9.91566	11.85	8.56642	11.3127	9.81701	11.2217	11.4935	10.9782	10.9646	10.3678	10.7439	11.7424	11.7918	11.4088	11.2109	0.355795	0.255472	0.478928
ARHGAP31	0	11.44	13.3168	11.0142	13.1622	9.78664	13.3825	13.3433	13.4938	11.899	13.0576	13.0352	12.4881	12.884	13.0606	10.9651	11.291	12.1378	0.272794	0.415037	0.0204789
ARHGAP32	10.455	9.49411	0	0	0	3.98982	9.84639	12.0506	8.91922	10.4639	0	8.25602	9.96237	0	9.8966	9.01928	10.5979	7.89523	0.136027	0.37438	0.925098
ARHGAP33	0	0	0	0	0	0	0	0	0	0	0	0	0	0	8.79809	0	0	1.75962	N/A	0.373901	0.373901
ARHGAP35	11.2434	12.6076	11.2604	11.5251	9.21108	11.1695	11.4558	10.7978	11.7523	10.9339	10.1309	11.0141	11.2151	11.1494	11.437	12.0637	12.182	11.6094	0.763104	0.573132	0.253574
ARHGAP39	0	0	0	0	0	0	0	0	8.91922	0	0	1.78384	0	0	0	0	0	0	0.373901	N/A	0.373901
ARHGAP42	0	0	0	0	0	0	0	0	8.91922	0	0	1.78384	9.26927	0	0	9.01928	9.21166	5.50004	0.373901	0.0705156	0.363081
ARHGAP44	0	0	0	0	0	0	0	9.81701	0	0	0	1.9634	0	9.35772	0	0	0	1.87154	0.373901	0.373901	0.373901
ARHGAP5	12.7773	11.1988	11.4274	10.2033	10.5973	11.2408	12.0058	12.8772	13.385	11.7989	10.824	12.1782	12.0418	12.3021	11.3629	12.4849	12.3686	12.1121	0.146939	0.19583	0.917872
ARHGAP5-AS1	0	0	0	10.4265	0	2.0853	0	8.71851	8.91922	0	0	3.52755	0	0	0	0	8.51861	1.70372	0.706336	0.90507	0.604832
ARHGAP6	0	0	8.86263	0	0	1.77253	0	10.3278	0	8.85459	0	3.83648	0	0	0	0	10.1279	2.02558	0.585108	0.93697	0.648672
ARHGAP8	0	0	0	0	0	0	8.74788	0	0	0	0	1.74958	0	0	0	0	0	0	0.373901	N/A	0.373901
ARHGDIA	9.08867	9.10606	0	12.5125	0	6.14145	11.8832	8.71851	0	8.85459	11.4302	8.1773	13.0747	12.3534	9.8966	5.25671	9.21166	9.95861	0.471293	0.2822	0.49808
ARHGDIB	0	0	0	0	0	0	0	10.3278	0	0	0	2.06556	0	0	8.79809	0	0	1.75962	0.373901	0.373901	0.924429
ARHGDIG	0	0	0	0	0	0	0	0	0	0	0	0	10.8413	0	0	0	0	2.16826	N/A	0.373901	0.373901
ARHGEF1	9.94416	10.4104	9.55571	8.81715	11.7759	10.1007	10.6937	10.5101	9.6123	9.95311	9.03237	9.96032	9.26927	0	10.9952	9.01928	10.1279	7.88233	0.846935	0.352453	0.394098
ARHGEF10	14.7006	14.5146	14.965	14.9655	13.8261	14.5944	14.4971	14.3778	14.3658	14.1968	14.1199	14.3115	14.3506	14.9816	14.1355	14.3125	14.6754	14.4911	0.204083	0.767192	0.358134
ARHGEF10L	0	0	0	0	0	0	8.74788	0	0	0	9.72546	3.69467	0	0	0	0	8.51861	1.70372	0.178604	0.373901	0.30786
ARHGEF11	11.3304	9.89955	9.96115	12.6671	9.21108	10.6139	11.1456	10.3278	11.6271	9.54767	9.03237	10.3361	11.5718	10.9671	10.7439	11.7272	12.232	11.4484	0.741789	0.265782	0.193859
ARHGEF12	11.1481	11.5089	11.2604	12.0751	11.5136	11.5012	12.8749	13.2509	12.8703	12.8798	12.2103	12.8172	12.9327	11.5549	12.71	12.8478	12.5789	12.5249	0.00480564	0.0265284	0.464093
ARHGEF17	9.53872	0	8.86263	0	10.5973	5.79973	8.74788	9.41157	10.3054	9.54767	9.72546	9.5476	10.3678	12.1908	0	11.0986	10.3102	8.79348	0.18994	0.486916	0.77026
ARHGEF18	12.8066	10.3824	10.2209	12.9635	9.87625	11.2499	11.6102	11.463	11.1938	9.92518	12.2624	11.2909	10.1239	12.5078	10.8123	9.26225	11.9245	10.9262	0.968018	0.802746	0.422176
ARHGEF19	9.08861	0	8.86263	0	0	3.59025	0	0	0	0	0	0	9.96237	9.35772	0	0	8.51861	5.56774	0.177853	0.58303	0.0714297
ARHGEF19-AS1	10.1606	0	0	0	0	2.03212	0	8.71851	0	0	0	1.7437	0	0	0	0	0	0	0.927801	0.373901	0.373901
ARHGEF2	14.2527	11.6913	13.3511	14.2976	12.1014	13.1388	14.1945	13.5058	14.4988	13.7523	13.9226	13.9748	13.4281	13.0953	12.9876	14.155	14.2805	13.5893	0.160831	0.474808	0.344128
ARHGEF25	0	0	0	0	0	0	0	9.81701	10.0177	0	10.4186	6.05066	0	0	9.49116	0	0	1.89823	0.0706269	0.373901	0.163886
ARHGEF26	0	0	0	14.0155	0	2.8031	11.2326	0	0	0	0	2.24652	9.96237	9.35772	0	0	9.21166	5.70635	0.89623	0.563428	0.221185
ARHGEF28	0	8.80104	10.2488	0	0	3.80997	11.3127	11.0209	10.5285	9.54767	0	8.48195	9.26927	12.4022	11.889	11.4171	12.232	11.4419	0.123195	0.0229329	0.288619
ARHGEF3	0	0	10.8084	0	0	2.16168	8.74788	10.3278	10.7109	0	0	5.95732	9.26927	13.0953	11.7937	0	8.51861	8.53538	0.182692	0.065276	0.172944
ARHGEF33	0	0	0	8.81715	0	1.76343	0	0	0	0	0	0	0	0	0	0	0	0	0.373901	0.373901	N/A
ARHGEF35	0	0	0	0	0	0	8.74788	0	8.91922	0	0	3.53342	9.26927	0	0	0	8.51861	3.55758	0.177835	0.178314	0.993437
ARHGEF37	0	0	0	0	0	0	0	8.71851	0	0	0	1.7437	0	0	0	0	0	0	0.373901	N/A	0.373901
ARHGEF38	0	0	0	0	0	0	0	0	0	0	0	0	0	0	0	9.01928	0	1.80386	N/A	0.373901	0.373901
ARHGEF39	1.9984e-15	2.66454e-15	1.33227e-15	0	0	1.19904e-15	0	0	11.8513	11.3394	0	4.63814	0	9.68771	10.4267	0	5.75096e-14	4.02288	0.177946	0.178192	0.862647
ARHGEF4	0	0	0	10.4265	0	2.0853	0	0	0	0	9.03237	1.80647	0	0	0	0	0	0	0.932252	0.373901	0.373901
ARHGEF40	0	9.89955	9.55571	12.5763	3.92864e-12	6.40631	10.8213	8.71851	0	11.0271	9.03237	7.91986	11.3486	0	0	9.71236	8.51861	5.91591	0.707671	0.917724	0.305275
ARHGEF5	0	0	0	0	0	0	9.84639	0	10.3054	0	0	4.03036	0	0	0	0	0	0	0.177955	N/A	0.177955
ARHGEF6	13.8359	13.8115	13.4268	11.6502	0	10.5449	12.7731	13.3235	12.0546	11.4194	12.0768	12.3295	11.5718	12.6898	12.7492	12.0149	12.7811	12.3614	0.527324	0.548243	0.940049
ARHGEF7	0	11.2858	12.0814	12.5059	11.1569	9.406	13.3529	11.5516	13.9625	13.2365	12.1678	12.8543	12.4472	12.0657	12.1301	11.5841	12.5789	12.1612	0.238349	0.324411	0.235626
ARHGEF9	0	0	9.55571	10.4265	11.6959	6.33562	9.84639	10.5101	0	0	0	4.0713	10.6555	9.35772	0	12.6027	10.1279	8.54876	0.679558	0.582835	0.192026
ARID1A	9.53872	10.5927	12.5514	11.8127	11.2904	11.1572	12.7551	11.4264	12.3203	11.7448	10.1309	11.6755	11.7541	12.1302	12.056	11.0986	11.9524	11.7983	0.524885	0.320768	0.822039
ARID1B	8.84564	11.7453	10.8084	8.81715	10.5973	10.1628	12.0058	11.6628	12.138	12.3808	12.5288	12.1432	12.6014	10.0508	12.2319	12.1547	12.2796	11.8637	0.0390202	0.151759	0.487952
ARID2	11.3304	12.2666	14.3092	10.6088	0	9.703	12.1489	11.3574	12.138	12.1126	12.1678	11.9849	11.7541	10.0508	12.056	11.6582	11.0834	11.3205	0.422154	0.546752	0.0438065
ARID3A	0	0	0	11.0142	0	2.20284	8.74788	10.3278	8.91922	0	0	5.59898	0	9.35772	8.79809	0	8.51861	5.33488	0.44784	0.470709	0.927742
ARID3B	11.6181	0	0	8.81715	0	4.08705	0	0	10.7109	0	10.824	4.30698	0	0	0	0	8.51861	1.70372	0.965022	0.542426	0.278034
ARID4A	0	0	8.86263	0	0	1.77253	9.84639	9.41157	9.6123	8.85459	0	7.54497	9.26927	10.9671	10.4074	11.7272	11.5142	10.777	0.05947	0.00927999	0.206262
ARID4B	8.84564	12.928	10.2488	0	0	6.40449	9.84639	10.1047	11.2217	0	13.0927	8.8531	10.3678	0	9.8966	0	10.1279	6.07846	0.423718	0.933756	0.223738
ARID5A	0	0	0	0	0	0	0	0	0	0	0	0	0	0	8.79809	0	0	1.75962	N/A	0.373901	0.373901
ARID5B	10.2318	11.2858	10.8084	8.81715	10.8204	10.3927	11.1456	10.9156	11.6917	9.54767	10.6417	10.7885	11.3486	12.248	11.5705	11.3218	11.8143	11.6606	0.226327	0.0156937	0.0710148
ARIH1	12.2795	10.9981	12.7745	12.3135	12.5432	12.1818	13.2475	13.0768	13.294	12.438	12.8424	12.9797	13.3122	13.232	12.5821	12.315	12.7811	12.8445	0.0847509	0.210372	0.424006
ARIH2	13.2022	13.5545	12.5176	11.5716	12.302	12.6296	13.229	12.5177	13.0622	12.932	12.8164	12.9115	12.7032	12.0824	12.7859	12.9704	12.8359	12.6756	0.512956	0.92914	0.110205
ARIH2OS	0	0	9.55571	0	0	1.91114	9.44095	0	0	0	9.03237	3.69466	0	0	9.8966	0	0	1.97932	0.63792	0.373901	0.655391
ARL1	12.0236	8.80104	9.55571	11.908	10.8204	10.6218	11.3127	11.3574	11.2217	12.518	12.4335	11.7687	12.9828	11.6602	10.5897	12.1547	11.6095	11.7994	0.10873	0.0562605	0.949079
ARL10	10.455	13.9321	11.8845	12.0751	11.4082	11.951	12.3586	10.5101	13.3379	11.7989	11.2295	11.847	12.0418	12.0657	12.9749	13.3886	12.6293	12.6201	0.916845	0.354215	0.164937
ARL13B	11.3304	8.80104	9.55571	11.0142	0	8.14027	0	8.71851	0	8.85459	0	3.51462	10.3678	11.9226	9.49116	0	9.61709	8.27973	0.128836	0.968784	0.260798
ARL14EP	0	9.49411	10.2488	8.81715	0	5.71201	10.1341	9.81701	10.9985	9.95311	11.3349	10.4475	10.6555	9.35772	10.4074	10.4055	11.6539	10.496	0.126516	0.142111	0.848137
ARL15	0	0	0	0	0	0	0	0	0	8.85459	0	1.77092	0	0	0	0	8.51861	1.70372	0.373901	0.373901	0.981658
ARL16	9.94416	13.9599	12.2637	0	0	7.23355	12.4613	8.71851	11.7523	14.3996	10.1309	11.4925	0	0	12.4615	9.71236	8.51861	6.13849	0.297534	0.829621	0.0874466
ARL17A	11.9365	10.8013	11.0597	9.91566	11.5136	11.0454	12.1817	9.41157	11.6451	0	12.0768	9.06303	11.8222	10.6624	11.7424	11.0436	10.5979	11.1737	0.381236	0.736295	0.406176
ARL17B	11.8412	12.004	0	0	0	4.76904	12.115	10.3278	12.0427	8.85459	0	8.66802	10.0366	11.0279	0.00380579	12.0637	10.5979	8.74598	0.22802	0.258886	0.984155
ARL2	9.94416	9.49411	0	8.81715	0	5.65108	0	0	10.3054	0	0	2.06108	9.96237	10.4507	0	9.71236	9.21166	7.86742	0.41241	0.276598	0.223354
ARL2-SNX15	0.665463	0.517667	1.61679	0.651715	0	0.690327	2.54854	2.50497	2.04291	3.40432	0	2.10015	0.0376125	7.36094	2.41069	0.988434	2.37151	2.63384	0.0521945	0.214145	0.725248
ARL2BP	12.5495	12.7327	10.5869	13.0931	12.4691	12.2863	12.4399	12.6304	12.5467	12.6386	12.4993	12.551	13.3801	13.0212	12.71	12.6783	13.4843	13.0548	0.572553	0.141355	0.0617084
ARL2BPP10	0	0	0	10.523	0	2.1046	9.24514	0	0	0	0	1.84903	0	0	0	0	9.86497	1.97299	0.938837	0.969401	0.96925
ARL2BPP7	0	0	0	0	0	0	0	0	0	0	0	0	0	0	0	0	0	0	N/A	N/A	N/A
ARL3	12.7575	12.8262	10.9419	12.251	12.5783	12.271	12.5544	12.7614	12.0546	12.518	12.7211	12.5219	12.8527	11.4371	12.2945	12.4531	12.4102	12.2895	0.337092	0.96826	0.473804
ARL4A	0	0	0	8.81715	0	1.76343	0	10.1047	8.91922	0	0	3.80478	0	11.1494	9.49116	0	9.61709	6.05153	0.586264	0.325063	0.292024
ARL4AP2	0	0	0	9.91566	0	1.98313	0	0	0	0	0	0	0	0	0	0	0	0	0.373901	0.373901	N/A
ARL4C	11.1481	11.3658	10.8084	12.8774	13.0822	11.8564	11.5203	11.8094	12.0546	9.54767	10.1309	11.0126	11.5718	11.1494	11.6312	11.9636	13.1434	11.8919	0.425497	0.909897	0.313694
ARL4D	10.6373	8.80104	0	10.7629	0	6.04025	10.6937	11.8094	11.9636	10.4639	10.9782	11.1818	10.3678	13.4352	11.3629	9.01928	11.8143	11.1999	0.124513	0.142341	0.974951
ARL5A	10.7357	10.1801	9.14317	10.4839	10.1849	10.1456	11.4262	11.0784	9.91221	10.924	12.0209	11.0723	11.9477	10.3314	12.123	12.9886	10.9962	11.6774	0.0179431	0.044006	0.422761
ARL5B	0	0	9.55571	11.2149	9.21108	5.99634	9.84639	9.41157	10.7109	10.6462	0	8.12301	10.3678	9.35772	10.1843	11.5041	11.7373	10.6302	0.579502	0.100073	0.340582
ARL5C	0	8.80004	0	0	0	1.76001	0	0	0	0	0	0	0	0	0	0	0	0	0.373901	0.373901	N/A
ARL6	8.84564	0	10.2488	10.4265	0	5.90419	8.74788	9.81701	10.865	0	9.03237	7.69245	9.96237	0	9.6063	10.1178	9.61709	7.86071	0.652557	0.369779	0.960315
ARL6IP1	11.4105	11.1988	10.8084	11.3019	10.8204	11.108	12.4854	11.7331	12.9444	10.2408	11.3349	11.7477	13.1193	13.0953	11.976	12.238	12.7231	12.6303	0.283702	0.00155742	0.158999
ARL6IP4	0	0	0	0	0	0	0	8.71851	0	0	0	1.7437	0	0	0	0	8.51861	1.70372	0.373901	0.373901	0.988999
ARL6IP5	14.2527	14.3844	14.1658	14.1923	14.1013	14.2193	14.2968	14.5876	14.1766	14.2706	14.5929	14.3849	14.4453	14.6659	14.56	14.5486	14.3905	14.5221	0.132213	0.000944273	0.241468
ARL6IP6	0	8.80104	10.472	0	0	3.85461	10.1341	11.8094	8.91922	0	9.03237	7.97902	9.26927	9.35772	9.49116	10.6286	11.4088	10.0311	0.154446	0.0795466	0.420367
ARL8A	0	0	9.55571	10.4265	0	3.99644	8.74788	8.71851	9.6123	9.95311	0	7.40636	9.26927	10.4563	0	9.71236	10.4644	7.98047	0.192033	0.373744	0.865951
ARL8B	12.5344	12.6927	11.1651	10.2033	13.254	11.9699	13.4927	13.7156	12.608	13.3318	12.8164	13.1929	13.5999	12.9952	13.6731	13.5078	13.1912	13.3934	0.0993585	0.0917616	0.521755
ARL9	0	0	0	0	0	0	0	10.1047	0	0	0	2.02094	0	0	0	0	10.1279	2.02558	0.373901	0.373901	0.998912
ARMC1	0	8.80104	11.5016	0	0	4.06053	11.0503	12.4072	10.7109	10.8004	11.5172	11.2972	11.7541	11.1494	11.889	11.2164	10.3102	11.2638	0.043421	0.040552	0.950418
ARMC10	10.6373	12.6295	10.472	13.9875	12.3465	12.0146	12.5764	12.3819	11.404	12.0733	11.9767	12.0825	12.2136	14.2921	12.4355	11.2164	12.3026	12.492	0.921914	0.617947	0.452166
ARMC12	0	0	0	0	0	0	0	0	0	0	0	0	9.26927	0	0	0	0	1.85385	N/A	0.373901	0.373901
ARMC2	0	9.49411	0	9.51022	0	3.80087	0	0	0	9.95311	0	1.99062	0	0	0	9.01928	10.5979	3.92344	0.399791	0.971127	0.424169
ARMC4	0	0	0	0	0	0	0	0	0	0	0	0	0	0	8.79809	0	0	1.75962	N/A	0.373901	0.373901
ARMC6	0	0	0	0	0	0	0	0	8.91922	8.85459	9.03237	5.36124	10.3678	0	0	0	8.51861	3.77728	0.0704997	0.180525	0.679207
ARMC7	0	0	8.86263	0	0	1.77253	8.74788	0	0	0	0	1.74958	9.26927	0	0	0	0	1.85385	0.993819	0.978731	0.373901
ARMC8	12.1777	13.7567	12.5001	12.9441	13.5285	12.9814	12.7731	13.3335	13.0462	12.2557	12.5288	12.7875	13.1812	13.2288	13.602	13.4136	13.8217	13.4495	0.583164	0.184803	0.0607418
ARMC9	10.2318	0	0	0	9.21108	3.88858	0	0	0	0	9.03237	1.80647	0	0	0	0	10.9163	2.18326	0.364651	0.473422	0.373901
ARMCX1	8.84564	8.80104	8.86263	10.6088	9.21108	9.26584	10.945	10.6643	10.9985	9.95311	9.72546	10.4573	9.26927	0	10.7439	10.1178	10.3102	8.08823	0.0959802	0.577628	0.324049
ARMCX2	10.455	11.7453	12.6002	9.51022	9.90418	10.843	12.8253	13.4545	12.7903	12.6611	12.9835	12.9429	12.565	13.2288	12.1301	12.6301	12.0448	12.5198	0.0182356	0.0484173	0.0618242
ARMCX3	14.6948	14.1288	14.5461	15.3493	13.4305	14.4299	15.1038	15.7745	15.3127	15.0849	14.7943	15.214	15.3445	15.091	15.2341	14.998	15.8779	15.3091	0.0826724	0.123085	0.758534
ARMCX4	8.84564	0	8.86263	0	11.0028	5.74221	0	0	9.6123	8.85459	0	3.69338	9.26927	10.0508	0	0	0	3.86401	0.598404	0.643875	0.969744
ARMCX5	0	0	0	0	0	0	0	0	10.5285	0	0	2.1057	9.26927	0	0	0	8.51861	3.55758	0.373901	0.178314	0.707142
ARMCX5-GPRASP2	0	0	0	0	0	0	0	0	0	0	0	0	0	10.0508	0	0	0	2.01016	N/A	0.373901	0.373901
ARMCX6	0.160681	0.0465306	0.0965029	0.135589	0.195015	0.126864	0.106978	0.16163	0.101845	0.11834	10.5939	2.21654	10.7576	0.222616	10.5928	0.0851423	9.68373	6.26838	0.371391	0.0691665	0.203303
ARMCX7P	10.7914	9.49411	10.2488	10.6088	11.0028	10.4292	10.3572	10.7978	10.3054	10.4639	11.4512	10.6751	11.5278	11.1494	11.6873	10.1178	11.8786	11.2722	0.459677	0.087604	0.126496
ARMT1	0	9.49411	10.472	10.6088	0	6.11498	8.74788	10.9156	9.6123	0	9.72546	7.80025	11.5718	10.9671	8.79809	11.5841	10.7157	10.7274	0.67152	0.165532	0.262606
ARNT	11.7359	9.49411	11.3474	12.8424	11.6959	11.4231	12.1817	11.3574	11.5582	11.7989	12.028	11.7848	11.2151	12.1302	10.8774	12.5157	10.821	11.5119	0.477019	0.896934	0.554651
ARNT2	0	10.9981	12.446	0	0	4.68882	11.8388	11.1163	11.2217	9.95311	10.6417	10.9543	0	12.1908	12.71	12.1102	0	7.4022	0.0894815	0.314214	0.322406
ARNTL	0	9.89955	10.2488	11.5251	9.21108	8.17691	11.5809	11.8538	9.6123	0	11.4302	8.89544	10.3678	13.0212	10.4074	9.71236	12.2073	11.1432	0.85541	0.224768	0.305012
ARNTL2	11.7359	0	10.9419	10.2033	0	6.57622	10.1341	11.4264	11.6917	12.1503	9.72546	11.0256	11.8341	11.3036	11.889	12.2773	10.5979	11.5804	0.159639	0.110666	0.168353
ARPC1A	13.7871	12.944	12.4178	13.3056	12.2067	12.9322	12.7453	13.1251	13.5242	12.7257	13.0025	13.0246	13.4436	12.6146	13.4984	13.1299	13.875	13.3123	0.830578	0.414142	0.315479
ARPC1B	11.6787	12.3272	11.1651	11.8615	10.5973	11.526	11.5876	11.4264	12.1378	11.7448	11.4302	11.6654	11.9082	12.7901	12.6481	11.3206	11.5629	12.046	0.706585	0.203002	0.261276
ARPC2	14.0046	14.4428	12.7543	11.9525	13.0396	13.2388	14.2158	13.9758	14.4682	13.2239	14.258	14.0283	13.5033	13.9426	13.6807	12.9704	13.9301	13.6054	0.118947	0.359701	0.0412711
ARPC3	9.53872	9.49411	10.472	11.1196	11.0028	10.3254	10.6937	10.9156	9.6123	11.4935	11.2295	10.7889	11.7541	11.3036	10.4074	11.9636	11.6539	11.4165	0.311761	0.0565174	0.00851408
ARPC4	13.7582	14.5146	13.7377	11.7614	12.6767	13.2897	14.2367	14.279	13.9817	13.1029	14.2196	13.964	13.942	14.4452	14.2575	13.8554	13.5357	14.0072	0.114826	0.130553	0.869451
ARPC5	15.4762	13.7918	15.229	16.0308	15.4336	15.1923	15.1823	15.8854	15.5135	15.0928	15.7005	15.4749	15.7492	15.5125	15.4663	15.8746	16.0494	15.7304	0.605635	0.167885	0.287577
ARPC5L	10.7914	12.5621	0	8.81715	9.21108	8.27635	9.84639	10.1047	8.91922	0	10.1309	7.80024	9.26927	9.35772	9.49116	10.4055	9.61709	9.62815	0.875993	0.571034	0.444478
ARPIN	8.84564	10.1872	9.96115	11.4561	0	8.09002	10.1341	9.81701	11.2217	0	10.4186	8.31828	10.6555	10.7439	8.79809	10.4055	11.0871	10.338	0.950921	0.379411	0.407266
ARPP19	10.2318	9.49411	10.8084	12.8774	10.3096	10.7443	10.8272	11.4909	11.6917	10.6462	10.4186	11.0149	12.4881	11.6602	11.6312	11.3218	11.5629	11.7328	0.717965	0.226058	0.0846129
ARPP21	0	0	0	0	0	0	0	0	0	9.54767	0	1.90953	0	0	0	0	0	0	0.373901	N/A	0.373901
ARRB1	0	0	0	0	0	0	0	9.81701	0	0	0	1.9634	0	0	10.7439	0	0	2.14878	0.373901	0.373901	0.957288
ARRB2	0	0	0	0	0	0	0	0	0	0	0	0	0	0	0	0	9.21166	1.84233	N/A	0.373901	0.373901
ARRDC1-AS1	0	0	0	0	0	0	0	0	8.91922	0	0	1.78384	0	0	9.8966	0	9.61709	3.90274	0.373901	0.177866	0.323666
ARRDC2	10.925	10.4104	10.2488	12.9601	10.8204	11.0729	9.84639	0	8.91922	10.8004	10.1309	7.93938	9.96237	0	11.6312	11.3218	10.1279	8.60865	0.162903	0.295536	0.267222
ARRDC3	10.6373	11.1988	12.2965	11.9525	10.5973	11.3365	9.44095	11.6087	12.2864	8.85459	11.2295	10.684	11.9772	11.9967	10.5897	13.2387	12.4502	12.0505	0.396677	0.318928	0.251667
ARRDC4	8.84564	10.5927	10.2488	13.0797	10.8204	10.7174	13.0104	11.8538	10.7109	12.0733	11.1117	11.752	12.4047	13.532	11.437	11.7918	12.0448	12.2421	0.296762	0.145228	0.304013
ARSA	0	0	0	8.81715	0	1.76343	0	0	8.91922	0	0	1.78384	0	10.4563	0	0	8.51861	3.79498	0.994541	0.588325	0.593579
ARSB	11.2434	11.3658	11.3474	14.1153	0	9.61438	12.4613	14.0015	11.404	10.4639	13.7051	12.4072	12.4047	14.2993	12.5821	13.1135	14.4507	13.3701	0.393103	0.243173	0.109914
ARSD	0	0	8.86263	10.8965	11.2061	6.19305	10.1341	10.9541	10.5285	11.3394	11.1549	10.8222	0	10.7439	0	0	10.1279	4.17436	0.129999	0.62609	0.0547288
ARSD-AS1	0	0	0	0	8.77558	1.75512	0	8.28304	0	0	9.53123	3.56285	0	0	0	0	0	0	0.328402	0.373901	0.179202
ARSE	0	0	9.55571	0	9.21108	3.75336	0	0	0	0	0	0	9.26927	0	0	10.6286	0	3.97957	0.177904	0.960829	0.179133
ARSG	12.7173	11.7761	10.015	12.4441	10.7836	11.5472	11.6432	12.689	9.89371	11.0277	11.3235	11.3154	0	10.1636	9.84908	10.3844	10.9819	8.2758	0.632855	0.244416	0.238179
ARSJ	9.94416	12.3844	10.472	10.2033	9.21108	10.443	12.2741	10.6643	13.3379	11.7448	9.72546	11.5493	11.4664	11.8425	13.1924	11.9636	10.3102	11.755	0.243745	0.0700456	0.572009
ARSK	9.53872	0	0	9.51022	0	3.80979	9.84639	0	9.6123	9.95311	0	5.88236	9.26927	0	11.437	10.4055	10.1279	8.24793	0.333708	0.1637	0.298331
ART3	12.0236	8.80104	0	0	0	4.16493	10.3572	9.81701	10.0177	8.85459	11.1117	10.0316	0	9.35772	0	0	10.821	4.03574	0.0860151	0.973232	0.0602088
ARV1	0	9.89955	0	0	9.21108	3.82213	10.3572	8.71851	0	9.95311	10.824	7.97056	13.3801	9.35772	9.8966	10.1178	11.5142	10.8533	0.171416	0.0552787	0.188902
ARVCF	0	0	0	0	0	0	0	0	0	0	0	0	0	0	0	0	0	0	N/A	N/A	N/A
AS3MT	4.98599e-08	10.1005	0	0	10.2727	4.07464	0	0	10.5046	9.9418	0	4.08928	0	10.4533	0	9.71236	9.09822	5.85278	0.997595	0.424269	0.665714
ASAH1	14.2208	12.9753	15.4121	13.7515	12.6767	13.8073	14.5066	15.3992	14.2944	14.9615	14.7912	14.7906	14.6985	14.6459	15.0065	15.3399	15.5823	15.0546	0.201773	0.0916039	0.394074
ASAH2	0	0	0	0	0	0	4.84436e-10	0	0	0	0	9.68872e-11	9.26886	0	8.79768	0	0	3.61331	0.373901	0.178001	0.178001
ASAH2B	0	0	9.96115	0	0	1.99223	8.74788	8.71851	8.91922	0	0	5.27712	1.67634	0	1.31181	9.01928	0	2.40149	0.215132	0.891319	0.438542
ASAP1	12.9398	12.9753	13.6665	12.9279	14.3169	13.3653	13.2803	13.6671	13.4077	12.6611	13.2369	13.2506	12.8245	13.6343	13.2978	13.53	13.3626	13.3298	0.724148	0.912862	0.735992
ASAP1-IT2	0	0	0	10.2033	0	2.04066	0	0	0	0	0	0	12.9068	0	0	0	10.5979	4.70094	0.373901	0.558109	0.180543
ASAP2	11.6891	8.51395	8.86263	11.4561	7.38244	9.58084	9.98492	0.0459759	0.00337872	10.2344	10.4901	6.15175	5.54919	2.39713	0.0685081	9.95869	9.40661	5.47603	0.20964	0.100635	0.572046
ASAP3	11.4846	10.8803	0	8.81715	12.8745	8.81131	0	9.41157	10.3054	11.4194	0	6.22727	11.8341	10.9671	12.2637	10.6286	11.0834	11.3554	0.584906	0.365808	0.122921
ASB1	0	10.4104	11.6351	12.2182	11.0028	9.0533	11.9258	10.5101	12.8509	11.6877	11.2295	11.6408	11.061	12.4931	10.8774	12.4531	11.5629	11.6895	0.332903	0.288351	0.946379
ASB13	8.84564	0	0	0	0	1.76913	12.0436	0	8.91922	0	0	4.19256	10.6555	11.9967	0	10.8109	0	6.69262	0.235665	0.139254	0.560544
ASB14	0	8.80104	0	0	0	1.76021	0	0	8.91922	9.95311	0	3.77447	9.26927	0	0	0	10.1279	3.87943	0.588959	0.576402	0.981626
ASB16-AS1	11.0427	12.0198	11.4274	9.51022	11.4082	11.0817	10.1341	8.71851	11.2217	11.8502	12.4662	10.8781	11.3486	10.9671	11.889	10.1178	11.291	11.1227	0.841291	0.897505	0.758752
ASB2	0	0	0	0	0	0	0	0	0	10.2408	0	2.04816	0	0	0	0	0	0	0.373901	N/A	0.373901
ASB3	11.9809	9.89949	12.1202	0	0	6.80012	9.44092	12.0141	10.9985	8.85459	9.03231	10.0681	0	0	8.79803	0	11.7765	4.11491	0.250995	0.558662	0.0931155
ASB6	0	0	0	0	0	0	0	12.8927	11.8095	0	9.03237	6.74691	10.834	0	11.298	0	9.90476	6.40735	0.0753401	0.0711677	0.932536
ASB7	0	0	0	8.81715	10.5973	3.88289	10.1341	10.5101	11.484	0	0	6.42564	10.6555	0	12.3533	9.71236	12.1293	8.97009	0.63873	0.126758	0.559612
ASB8	10.6373	10.1872	9.96115	12.0751	11.6089	10.8939	11.3868	12.3559	11.5582	10.6462	11.2295	11.4353	11.3486	11.9967	11.6883	11.2164	11.8857	11.6271	0.453852	0.212238	0.368963
ASB9	0	0	11.5016	0	0	2.30032	0	0	0	0	0	0	0	9.35772	0	0	10.1279	3.89712	0.373901	0.70566	0.178252
ASCC1	12.3719	10.5927	10.2488	12.1492	10.5973	11.192	11.7435	11.6628	10.865	10.6462	9.03237	10.79	10.3678	10.4563	12.3815	12.911	11.5142	11.5262	0.497532	0.652221	0.432003
ASCC2	0	9.89955	12.94	0	12.5068	7.06927	12.3031	12.3819	10.0177	11.7989	12.5586	11.812	10.6555	12.3534	11.9334	11.3218	11.7765	11.6081	0.201356	0.168597	0.747976
ASCC3	11.3304	8.80104	13.2933	13.5444	0	9.39383	12.699	12.4072	11.8635	12.5921	11.5972	12.2318	12.1024	12.4487	11.2829	12.6827	12.2796	12.1593	0.296707	0.341083	0.77662
ASF1A	0	0	0	12.3135	11.6089	4.78448	12.0799	11.1163	10.865	0	12.3645	9.28514	11.6671	0	11.437	9.71236	11.0834	8.77997	0.39087	0.268981	0.885996
ASF1B	10.6373	0	0	0	0	2.12746	8.74788	9.41157	8.91922	0	0	5.41573	0	10.0508	10.7439	0	9.61709	6.08236	0.24664	0.39421	0.830613
ASGR1	0	0	0	0	0	0	0	0	8.91922	0	0	1.78384	0	0	0	0	0	0	0.373901	N/A	0.373901
ASH1L	10.7914	12.9118	12.6692	13.3168	11.1569	12.1692	12.8421	12.2447	12.7692	13.3977	13.8197	13.0147	12.8245	12.1302	11.8425	13.1463	12.9728	12.5833	0.256784	0.545959	0.0856706
ASH2L	13.7728	11.1035	14.247	14.14	12.8486	13.2224	12.7908	12.8292	13.5243	0	12.9641	10.4217	13.7235	13.8235	13.2977	13.9391	14.4373	13.8442	0.384991	0.404804	0.265173
ASIC1	0	0	0	0	0	0	0	9.41157	0	0	0	1.88231	0	0	8.79809	0	0	1.75962	0.373901	0.373901	0.968062
ASIC5	0	0	0	0	0	0	0	0	0	0	0	0	0	0	8.79809	0	0	1.75962	N/A	0.373901	0.373901
ASL	8.71956	0	0	0	0	1.74391	0	10.5101	0	9.54767	0	4.01155	9.15379	0	10.1843	0	0	3.86762	0.557631	0.351764	0.975529
ASMTL	0	10.7468	0	0	0	2.14936	0	0	0	0	0	0	0	0	0	0	0	0	0.373901	0.373901	N/A
ASMTL-AS1	0	0	9.55571	0	0	1.91114	0	8.71851	0	0	0	1.7437	0	0	0	0	0	0	0.956595	0.373901	0.373901
ASNA1	9.53872	8.80104	0	10.4265	0	5.75325	0	9.41157	0	8.85459	10.9782	5.84887	0	0	0	0	0	0	0.978096	0.0716001	0.0724604
ASNS	0	0	0	0	0	0	0	12.4319	12.2149	0	11.4302	7.2154	9.26927	0	10.1843	9.71236	12.0738	8.24795	0.0707815	0.0175901	0.81298
ASNSD1	0	0	0	0	0	0	8.74788	0	10.865	0	10.9782	6.11822	11.3486	10.9671	11.8425	10.4055	9.61709	10.8362	0.0728353	9.47804e-06	0.134283
ASNSP6	0	0	0	0	0	0	8.74788	0	0	0	0	1.74958	0	0	0	0	0	0	0.373901	N/A	0.373901
ASPA	0	0	0	13.5355	0	2.7071	0	0	0	9.95311	0	1.99062	0	0	0	0	0	0	0.373901	0.373901	0.373901
ASPH	13.317	11.0208	12.3031	12.0137	12.1554	12.162	13.9407	13.7136	13.8094	13.6539	13.8525	13.794	13.8916	14.4992	13.8885	13.7983	13.9505	14.0056	0.00768585	0.0168086	0.223535
ASPHD1	0	0	0	0	0	0	0	0	0	0	0	0	9.26927	0	0	0	0	1.85385	N/A	0.373901	0.373901
ASPHD2	10.2318	8.80104	11.4075	0	11.0028	8.28863	9.44095	0	11.2215	0	0	4.13249	10.7155	10.3985	9.8966	0	11.3511	8.47234	0.155025	0.732454	0.183713
ASPM	0	0	0	0	0	0	8.74788	9.41157	10.3054	8.85459	9.03237	9.27036	10.3678	10.4563	0	0	0	4.16482	5.12694e-06	0.177813	0.125429
ASPN	12.2467	11.6913	12.5001	13.442	13.1428	12.6046	12.3312	12.6102	13.1386	12.3202	12.8609	12.6522	13.7465	13.5623	12.7298	13.4259	14.3053	13.554	0.900992	0.0594698	0.0571205
ASPRV1	0	0	0	0	0	0	0	0	0	0	0	0	11.2151	9.35772	0	0	0	4.11456	N/A	0.18012	0.18012
ASPSCR1	0	0	8.86263	0	0	1.77253	0	10.5101	11.7523	11.0517	0	6.66282	0	0	0	10.4055	10.1279	4.10668	0.118112	0.554226	0.556912
ASRGL1	0	0	0	0	0	0	0	0	0	0	0	0	0	0	9.49116	0	0	1.89823	N/A	0.373901	0.373901
ASS1	11.9365	9.49411	0	10.7629	11.919	8.8225	9.44095	10.5101	10.3054	11.99	9.72546	10.3944	11.3486	11.1494	11.5705	11.0986	11.3516	11.3037	0.53483	0.343026	0.141654
ASS1P2	0	0	0	0	0	0	0	0	0	0	0	0	0	0	0	0	8.51861	1.70372	N/A	0.373901	0.373901
ASS1P9	0	0	0	0	0	0	0	8.71851	0	0	0	1.7437	0	0	0	0	0	0	0.373901	N/A	0.373901
ASTE1	9.69636	0	8.86263	9.51022	0	5.61384	10.945	10.5812	12.7386	0	0	6.85296	9.26927	9.35772	11.4806	9.31946	11.1943	10.1243	0.722429	0.137178	0.317729
ASTN2	0	0	10.8084	8.81715	0	3.92511	0	0	0	9.54767	0	1.90953	0	0	0	9.01928	9.21166	3.64619	0.411948	0.934172	0.405971
ASXL1	10.2318	11.3658	13.6247	11.382	11.0028	11.5214	13.7716	11.0209	12.138	11.2524	11.2295	11.8825	12.4881	11.8425	11.8425	12.5745	12.6615	12.2818	0.691118	0.337926	0.485447
ASXL2	13.5183	10.9981	12.3889	0	9.21108	9.22328	11.7923	11.3574	11.5582	10.8004	10.4186	11.1854	10.6555	10.4563	12.4615	11.8524	12.3896	11.5631	0.435317	0.413463	0.56317
ASXL3	0	0	0	0	0	0	0	0	0	0	0	0	0	0	0	13.0081	0	2.60162	N/A	0.373901	0.373901
ATAD1	11.3304	9.49411	0	11.1196	11.4082	8.67046	10.8272	10.7978	11.1163	10.2408	10.4186	10.6801	11.9772	12.0657	11.2829	10.6286	11.6965	11.5302	0.434112	0.257091	0.0231951
ATAD2	9.53872	0	11.0597	0	0	4.11968	9.44095	9.81701	11.484	9.54767	11.2295	10.3038	9.26927	10.0508	11.9334	9.01928	10.9163	10.2378	0.0669308	0.0633655	0.731118
ATAD2B	8.84564	0	8.86263	11.382	0	5.81805	0	0	11.2217	0	0	2.24434	9.26927	0	0	11.0986	9.21166	5.91591	0.261254	0.974347	0.431171
ATAD3A	0	0	0	0	0	0	0	0	0	0	0	0	0	0	0	0	8.51861	1.70372	N/A	0.373901	0.373901
ATAD3B	0	0	0	0	0	0	0	0	0	0	0	0	0	0	0	0	0	0	N/A	N/A	N/A
ATAD3C	0	0	0	0	0	0	0	0	0	0	9.03237	1.80647	0	0	8.79809	0	0	1.75962	0.373901	0.373901	0.987536
ATAD5	0	10.1872	8.86263	0	0	3.80997	0	0	10.0177	8.85459	10.1309	5.80064	11.5718	10.9671	11.2829	0	11.5142	9.0672	0.614401	0.11281	0.433993
ATAT1	11.3304	9.89955	11.0597	0	10.3096	8.51985	0	13.1004	10.3054	0	9.03237	6.48763	0	9.35772	8.79809	10.6286	0	5.75688	0.453683	0.524557	0.83191
ATCAY	0	0	0	0	0	0	0	8.71851	0	0	0	1.7437	0	0	0	0	0	0	0.373901	N/A	0.373901
ATE1	8.84564	8.80104	8.86263	11.2149	9.21108	9.38706	10.5395	9.41157	10.5285	9.54767	0	8.00545	11.061	10.7439	11.3629	12.6567	11.0033	11.3656	0.537387	0.000394436	0.162035
ATF1	0	9.49411	0	0	9.21108	3.74104	10.6937	10.6643	10.9985	8.85459	10.824	10.407	9.96237	11.3036	9.8966	11.3218	8.51861	10.2006	0.0380201	0.0580865	0.812963
ATF1P1	0	8.80104	0	0	0	1.76021	0	0	0	0	0	0	0	0	0	0	0	0	0.373901	0.373901	N/A
ATF2	11.6181	11.7966	12.1206	11.382	10.5973	11.5029	11.1456	11.4264	11.317	10.8004	11.2295	11.1838	13.0978	11.6602	11.5705	13.0796	12.4102	12.3637	0.268339	0.159458	0.0489471
ATF3	0	11.9364	0	0	0	2.38728	0	8.71851	12.3848	11.6877	10.1309	8.58438	0	10.4563	12.3815	0	0	4.56756	0.129023	0.443427	0.230479
ATF4	11.2434	11.7453	12.0814	9.91566	12.8486	11.5669	13.1544	12.923	12.6327	11.6877	11.7403	12.4276	13.1193	12.4022	12.056	12.3865	12.3251	12.4578	0.191365	0.189309	0.915542
ATF4P1	0	0	0	0	0	0	0	0	0	0	8.33935	1.66787	0	0	0	0	0	0	0.373901	N/A	0.373901
ATF4P2	0	0	0	0	0	0	0	0	0	0	8.33935	1.66787	0	0	0	0	0	0	0.373901	N/A	0.373901
ATF4P3	0	0	0	0	0	0	0	0	0	0	0	0	0	0	0	0	8.51861	1.70372	N/A	0.373901	0.373901
ATF4P4	0	0	0	0	0	0	0	0	0	8.85459	0	1.77092	0	0	0	0	0	0	0.373901	N/A	0.373901
ATF5	0	0	0	15.0918	0	3.01836	0	0	0	0	0	0	0	0	8.79809	0	0	1.75962	0.373901	0.76041	0.373901
ATF6	13.2254	10.9015	11.436	11.8377	9.2483	11.3298	14.4152	12.7685	13.0395	13.442	11.9476	13.1226	13.2572	12.9094	12.9281	12.6159	13.2322	12.9886	0.00203911	0.068523	0.768413
ATF6B	0	0	0	0	0	0	9.44095	8.71851	0	0	0	3.63189	9.26927	10.9671	8.79809	9.01928	0	7.61075	0.178258	0.0172262	0.12529
ATF7	0	11.1035	12.0129	12.7488	10.5973	9.2925	11.3868	10.3278	11.5582	9.54767	10.824	10.7289	11.061	11.7555	10.1843	10.6286	11.0033	10.9265	0.60385	0.537042	0.713802
ATF7IP	11.6787	10.8803	11.3474	11.0142	10.8204	11.1482	11.2326	10.1047	11.317	10.2408	9.72546	10.5241	11.4664	11.3036	12.3815	11.0986	11.1575	11.4815	0.0258437	0.183014	0.00928277
ATF7IP2	12.1413	10.7468	0	0	0	4.57762	11.5203	12.7437	10.9985	10.2408	0	9.10066	0	12.3534	11.1958	9.71236	0	6.65231	0.148224	0.645094	0.341807
ATG10	0	11.5089	0	8.81715	10.3096	6.12713	10.1341	10.1147	10.1536	8.85459	9.03237	9.65787	9.26927	10.0508	8.79809	10.1252	10.5979	9.76825	0.262784	0.180415	0.856922
ATG101	0	0	0	10.1073	2.92877e-13	2.02146	0	0	9.5163	0	0	1.90326	3.10418e-13	3.39062e-13	1.2923e-13	0	4.88498e-14	1.65512e-13	0.971445	0.373901	0.373901
ATG12	13.3114	11.44	13.7897	12.7682	12.4299	12.7478	13.1925	13.4805	13.2366	12.8975	12.7699	13.1154	13.0978	13.1643	12.7298	13.7465	14.1532	13.3783	0.454177	0.316672	0.510419
ATG13	13.3994	8.80104	12.0405	13.0797	12.4691	11.9579	13.6305	13.1727	12.8311	12.9976	12.9835	13.1231	12.6014	11.8425	12.3815	11.0986	11.4629	11.8774	0.22589	0.930138	0.00695137
ATG14	8.84564	0	0	0	11.2904	4.02721	9.84639	11.4909	11.484	0	11.2295	8.81016	11.4664	10.4563	9.8966	10.1178	10.3102	10.4495	0.15623	0.052821	0.495898
ATG16L1	0	11.7453	11.9535	13.5792	9.90418	9.43644	12.3031	9.41157	11.2217	0	11.5972	8.90671	11.6671	10.0508	10.5897	10.8109	12.3471	11.0931	0.904419	0.566169	0.371964
ATG16L2	8.84564	0	11.8313	10.6088	0	6.25715	9.84639	0	10.865	8.8538	0	5.91304	0	0	10.1843	0	0	2.03686	0.504901	0.138514	0.159127
ATG2A	0	0	10.2488	0	0	2.04976	0	8.71851	0	0	0	1.7437	0	9.35772	0	0	0	1.87154	0.923774	0.95694	0.373901
ATG2B	10.2318	11.7453	9.96115	11.0142	10.3096	10.6524	11.0503	10.5101	10.0177	9.54767	10.824	10.39	11.061	10.0508	9.49116	10.8109	10.4643	10.3756	0.600384	0.54229	0.967717
ATG3	8.84564	9.49411	0	9.51022	11.0028	7.77055	10.6937	8.71851	8.91922	10.2408	9.03237	9.52092	10.3678	10.9671	10.5897	11.9636	11.8506	11.1478	0.410432	0.137298	0.0374329
ATG4A	0	0	8.86263	11.9525	0	4.16303	0	0	10.0177	8.85459	9.03237	5.58093	9.26927	9.35772	0	11.5041	0	6.02622	0.523463	0.615537	0.921621
ATG4B	0	11.6913	0	12.2827	0	4.7948	10.1341	9.41157	8.91922	0	0	5.69298	0	10.0508	10.5897	9.71236	10.1279	8.09615	0.836864	0.320164	0.551511
ATG4C	0	0	11.0597	0	0	2.21194	8.74788	0	0	0	0	1.74958	11.7541	0	0	0	8.51861	4.05454	0.890219	0.667099	0.23704
ATG4D	0	0	0	10.4265	0	2.0853	11.1456	8.71851	10.0177	0	10.824	8.14116	0	9.35772	10.1843	0	8.51861	5.61213	0.217523	0.421245	0.316976
ATG5	0	10.5927	11.1651	12.1128	9.21108	8.61634	10.8272	12.2737	11.1163	0	11.5172	9.14688	10.8786	10.9671	10.9952	10.4055	9.90476	10.6302	0.892307	0.422142	0.5464
ATG7	11.1565	12.8309	11.3521	10.9011	12.9999	11.8481	11.2373	11.9419	12.4192	11.3441	11.8095	11.7504	10.6602	0.387968	11.9736	10.3078	11.7748	9.02087	0.826829	0.307968	0.28474
ATG9A	9.94416	8.80104	0	0	11.7759	6.10422	0	10.3278	11.2217	0	13.0396	6.91782	12.7349	13.5917	8.79809	11.4171	11.0834	11.525	0.820437	0.0648849	0.225155
ATIC	16.6956	11.44	14.4646	13.8474	13.0611	13.9017	14.9663	15.9188	14.2709	16.0556	14.2196	15.0862	13.942	13.9728	14.9226	14.3125	15.4141	14.5128	0.324665	0.55555	0.418021
ATL1	13.5018	9.4929	0	0	9.20986	6.44091	9.43973	0	10.4501	9.54645	10.1297	7.9132	0.379363	10.0508	10.9952	0	1.06638e-05	4.28507	0.721833	0.635808	0.409836
ATL2	8.84564	0	10.2488	0	0	3.81889	11.3868	11.2833	10.7109	10.6462	9.72546	10.7505	11.8341	11.4371	11.2829	9.01928	11.1575	10.9462	0.0371357	0.0296163	0.717048
ATL3	14.2208	14.6814	14.2652	14.8159	13.9023	14.3771	14.4482	14.89	14.8272	14.3839	14.5617	14.6222	15.053	14.7283	14.6616	15.159	15.1841	14.9572	0.269454	0.0546675	0.178761
ATM	11.89	14.867	13.581	14.1203	13.2183	13.5353	13.4299	13.5782	13.7394	13.0886	14.7293	13.7131	13.3122	13.4685	13.6101	12.3514	12.9958	13.1476	0.782454	0.530938	0.147662
ATMIN	8.84564	12.2349	11.1651	11.8127	12.6122	11.3341	11.5809	11.4909	11.404	11.4935	12.5876	11.7114	11.061	11.7555	11.7937	11.7272	12.2561	11.7187	0.570755	0.481692	0.969706
ATN1	0	0	8.86263	0	0	1.77253	8.74788	0	10.3054	0	0	3.81066	10.6555	0	8.79809	9.01928	8.51861	7.3983	0.296868	0.0737558	0.17592
ATOH8	0	0	0	8.81715	0	1.76343	9.44095	8.71851	10.9985	10.4639	0	7.92437	0	9.35772	9.8966	9.01928	9.21166	7.49705	0.050402	0.0674745	0.892664
ATOX1	0	9.49411	8.86263	11.0142	11.0028	8.07475	0	0	0	10.2408	0	2.04816	10.3678	0	9.49116	10.6286	0	6.09751	0.0610351	0.6364	0.167603
ATP10A	14.0604	12.4385	15.011	13.8669	11.1569	13.3067	13.2475	13.5546	14.1714	13.8312	14.2417	13.8093	13.6512	13.4352	14.145	13.8066	13.2806	13.6637	0.532802	0.543229	0.54987
ATP10B	0	0	0	0	0	0	0	0	0	0	0	0	0	0	9.8966	0	0	1.97932	N/A	0.373901	0.373901
ATP10D	0	11.1035	12.8515	10.8965	9.21108	8.81252	0	0	10.9985	13.7523	12.2904	7.40824	11.9772	11.6602	11.976	13.4618	12.3686	12.2888	0.616907	0.196184	0.160884
ATP11A	0	8.80104	11.0597	11.4561	0	6.26337	11.6381	9.81701	11.404	11.4935	9.03237	10.677	11.9772	11.1494	10.9952	11.5841	11.4629	11.4338	0.146917	0.128904	0.208687
ATP11A-AS1	0	0	0	0	0	0	0	0	8.91922	0	0	1.78384	0	0	0	0	0	0	0.373901	N/A	0.373901
ATP11B	10.985	10.8803	10.6543	11.5497	10.0045	10.8148	10.3572	12.1648	11.6102	12.2035	12.498	11.7667	12.948	12.3359	11.2399	11.1989	11.9196	11.9285	0.131675	0.0653074	0.811838
ATP11C	9.94416	9.49411	9.55571	9.91566	10.3096	9.84385	11.3127	9.81701	12.138	11.8502	11.5172	11.327	12.4881	11.4371	11.5705	13.0445	12.232	12.1544	0.0170883	0.000592474	0.0931944
ATP13A1	0	8.80104	0	0	0	1.76021	0	0	9.6123	0	0	1.92246	0	0	0	9.01928	0	1.80386	0.958254	0.988383	0.969824
ATP13A3	11.0427	11.2858	12.3282	12.0359	10.3096	11.4004	11.1456	11.2033	11.2217	12.1126	12.6432	11.6653	12.7657	11.7555	11.437	11.7272	12.0149	11.9401	0.662645	0.362829	0.526282
ATP1A1	11.8412	12.6076	14.0774	14.8307	12.302	13.1318	12.6796	13.4545	13.6196	13.4988	13.3761	13.3257	12.565	12.884	13.0606	12.7568	12.6773	12.7887	0.699482	0.54829	0.00852323
ATP1A1-AS1	0	0	0	0	0	0	0	0	0	0	0	0	9.96237	0	0	0	0	1.99247	N/A	0.373901	0.373901
ATP1A2	0	0	0	0	0	0	0	8.71851	8.91922	0	0	3.52755	0	0	0	0	0	0	0.177845	N/A	0.177845
ATP1A3	0	0	0	0	0	0	0	0	0	0	0	0	0	0	8.79809	0	0	1.75962	N/A	0.373901	0.373901
ATP1A4	0	8.80104	0	0	0	1.76021	0	8.71851	0	0	0	1.7437	0	0	0	0	0	0	0.373901	0.373901	0.373901
ATP1B1	10.3782	10.6714	11.7038	11.5192	11.7759	11.2097	11.416	11.5291	11.1163	11.4194	11.9023	11.4766	12.3059	11.9967	10.7439	11.6582	11.695	11.6799	0.427108	0.413239	0.423508
ATP1B3	0	0	0	0	0	0	10.3572	9.41157	10.865	11.1571	10.9782	10.5538	11.9082	10.9671	9.8966	11.8524	11.4629	11.2174	4.7324e-06	7.10152e-06	0.224706
ATP23	8.84564	0	0	0	0	1.76913	9.44095	9.41157	0	0	0	3.7705	9.26927	9.35772	0	0	8.51861	5.42912	0.341606	0.165471	0.38832
ATP2A1	0	0	0	0	0	0	0	8.71851	9.6123	0	0	3.66616	0	0	0	0	9.61709	1.92342	0.178484	0.373901	0.645133
ATP2A2	10.2318	9.89955	11.4274	11.8127	9.21108	10.5165	12.3031	13.0751	12.5826	12.1126	12.5586	12.5264	12.2649	12.248	11.889	12.5455	11.5629	12.1021	0.0261658	0.0180181	0.189568
ATP2A3	0	0	0	0	0	0	0	10.3278	0	0	0	2.06556	0	0	0	0	0	0	0.373901	N/A	0.373901
ATP2B1	14.0385	13.5371	14.3263	13.9703	13.9023	13.9549	13.8353	13.0088	14.4912	14.4999	14.6158	14.0902	14.4108	15.5642	14.8938	14.069	15.0666	14.8009	0.585852	0.0693586	0.223892
ATP2B1-AS1	0	10.1872	0	0	0	2.03744	0	0	0	9.54767	0	1.90953	0	0	8.79809	10.4055	0	3.84072	0.969277	0.651152	0.325535
ATP2B4	12.2467	13.0056	13.6416	12.5306	12.2067	12.7262	12.0799	13.1492	14.1009	13.9843	14.7848	13.6198	13.4436	13.8003	12.4089	13.8867	14.3266	13.5732	0.149269	0.206642	0.932571
ATP2C1	12.3005	0	9.55571	10.7629	12.0442	8.93266	10.3572	13.5978	11.6547	12.568	11.3349	11.9025	12.6365	12.0657	12.364	13.9366	12.6691	12.7344	0.343033	0.150612	0.264672
ATP2C2	0	0	0	0	0	0	0	0	0	0	0	0	0	0	8.79809	9.71236	9.90476	5.68304	N/A	0.0710877	0.0710877
ATP5A1	13.5817	11.6341	11.0597	14.0155	14.0862	12.8754	12.9221	13.4188	13.03	13.7744	12.2103	13.0711	13.5867	13.812	12.4615	12.9894	12.9373	13.1574	0.803955	0.690771	0.799835
ATP5B	13.3341	12.0967	12.1206	12.2182	12.5783	12.4696	12.9066	12.8772	12.3531	12.932	12.5288	12.7195	13.0068	13.383	13.0746	13.2533	13.2546	13.1945	0.335715	0.0610409	0.0167786
ATP5C1	11.7899	11.8919	12.6002	14.7413	13.2	12.8447	11.9258	13.7223	12.4454	13.3088	11.4302	12.5665	12.7657	11.7555	12.8923	12.7568	13.0617	12.6464	0.686222	0.706891	0.903804
ATP5D	0	0	0	0	0	0	0	0	0	9.54767	7.08546	3.32663	0	0	8.29128	0	0	1.65826	0.183988	0.373901	0.62247
ATP5E	9.53872	8.80104	12.359	12.4279	0	8.62533	0	10.7978	8.91922	9.54767	10.824	8.01774	11.5718	10.0508	10.5897	11.5041	10.3102	10.8053	0.866633	0.367414	0.285626
ATP5EP2	0	0	0	8.81715	0	1.76343	0	0	0	0	0	0	0	0	0	0	0	0	0.373901	0.373901	N/A
ATP5F1	8.84564	9.49411	11.1651	13.2114	9.21108	10.3855	10.8272	11.6628	11.9148	11.2524	13.2949	11.7904	11.8341	11.8425	12.3533	12.315	12.4887	12.1667	0.23116	0.0789447	0.330241
ATP5F1P1	0	0	0	0	0	0	0	0	0	0	0	0	0	0	8.79809	0	0	1.75962	N/A	0.373901	0.373901
ATP5F1P4	0	0	8.86263	0	0	1.77253	0	0	0	0	0	0	0	0	0	0	0	0	0.373901	0.373901	N/A
ATP5G1	11.4105	12.2021	11.5016	11.2149	11.7759	11.621	9.84639	11.0209	11.5581	12.7863	11.4302	11.3284	9.96237	11.9226	0	10.8109	10.1279	8.56475	0.621634	0.224439	0.287847
ATP5G1P4	0	0	0	0	0	0	8.74788	0	0	0	0	1.74958	0	9.35772	0	0	0	1.87154	0.373901	0.373901	0.968069
ATP5G2	11.3304	10.7468	8.86263	0	9.90418	8.1688	9.84639	9.41157	9.6123	9.54767	10.4186	9.76731	9.26927	12.4022	9.49116	11.0986	8.51861	10.156	0.47699	0.449696	0.672281
ATP5G3	13.4899	12.7521	12.359	11.0142	12.8745	12.4979	12.4613	13.2292	12.6803	13.4292	12.8164	12.9233	12.7032	12.4022	12.8923	12.315	13.0828	12.6791	0.491379	0.641574	0.461554
ATP5H	11.7899	0	0	0	0	2.35798	8.74788	0	0	0	9.03237	3.55605	11.5718	9.35772	10.5897	9.01928	8.51861	9.81142	0.58948	0.0186817	0.0445256
ATP5HP4	0	0	0	0	0	0	0	0	0	0	0	0	0	10.7439	0	9.71236	0	4.09125	N/A	0.178531	0.178531
ATP5I	0	8.80104	0	0	0	1.76021	0	0	8.91922	10.4639	0	3.87662	9.96237	9.35772	0	9.01928	0	5.66787	0.577345	0.162621	0.640617
ATP5J	12.6297	12.5386	10.472	11.2149	12.5783	11.8867	12.7551	13.207	12.9264	13.2612	12.6432	12.9586	13.5458	12.6535	12.9411	13.7554	13.3142	13.242	0.0970888	0.0499216	0.315928
ATP5J2	12.6067	12.7899	9.96115	13.5792	11.7759	12.1426	11.9258	11.4909	10.865	9.54767	0	8.76587	11.7541	12.3534	10.1843	12.6567	11.1575	11.6212	0.207146	0.0638664	0.259538
ATP5J2P6	0	0	0	0	0	0	0	0	0	0	0	0	0	0	0	0	0	0	N/A	N/A	N/A
ATP5L	12.5832	12.1682	10.2488	10.2033	12.4691	11.5345	10.8272	10.3278	10.3054	11.627	9.72546	10.5626	11.8341	11.3036	11.1958	11.6582	11.6965	11.5376	0.265704	0.995282	0.0338243
ATP5L2	0	0	0	0	0	0	0	0	0	0	0	0	0	9.35772	0	0	0	1.87154	N/A	0.373901	0.373901
ATP5O	12.0644	12.3844	10.6543	11.1196	11.0028	11.4451	12.4366	12.4319	11.317	10.6462	11.5972	11.6858	12.9068	12.1908	11.5422	11.9636	11.2265	11.966	0.312219	0.0742755	0.404403
ATP5S	0	9.89955	10.472	0	13.4305	6.76041	11.0503	12.9061	11.4617	14.1874	12.6757	12.4562	10.6555	12.1908	10.7439	12.4531	10.7759	11.3638	0.123868	0.194668	0.0225907
ATP5SL	12.8345	11.7453	0	9.51022	9.21108	8.66022	10.3572	12.456	10.0177	11.627	10.1309	10.9178	10.3678	9.35772	11.506	10.4055	10.821	10.4916	0.339571	0.513491	0.623441
ATP6AP1	11.89	11.1988	12.1947	12.5547	10.3096	11.6296	11.2326	11.9764	12.8311	11.4935	11.1117	11.7291	11.8341	11.1494	12.3533	11.3218	12.1293	11.7576	0.814724	0.806359	0.937489
ATP6AP1L	9.53872	10.7468	0	0	0	4.0571	0	12.7959	0	11.6877	9.03237	6.70319	10.8786	0	0	0	10.9163	4.35898	0.517309	0.934196	0.625653
ATP6AP2	11.7359	11.9364	12.0814	12.3724	13.1028	12.2458	12.6189	10.5101	12.3848	12.8247	12.028	12.0733	12.6014	12.884	12.8053	12.2773	12.6293	12.6395	0.723156	0.239912	0.315248
ATP6V0A1	10.2318	9.49411	0	0	0	3.94518	11.4558	11.2833	10.865	10.4639	10.824	10.9784	0	9.35772	10.1843	10.9651	11.9196	8.48534	0.0357572	0.349352	0.339321
ATP6V0A2	12.2795	12.6721	12.5761	12.806	10.5973	12.1862	10.6937	12.0856	12.0101	11.9455	12.5876	11.8645	12.8527	12.6535	12.5591	12.8693	11.4088	12.4687	0.62405	0.176176	0.321108
ATP6V0A4	0	0	0	0	0	0	0	0	0	0	9.03237	1.80647	0	0	0	0	0	0	0.373901	N/A	0.373901
ATP6V0B	12.7373	12.5145	9.96115	12.1843	12.3465	11.9488	12.0799	12.3819	12.8311	13.2612	13.389	12.7886	13.5319	13.5771	12.7298	13.6635	12.9958	13.2996	0.23965	0.0239991	0.226245
ATP6V0C	8.84564	10.9981	8.86263	9.91566	11.4082	10.006	9.44095	0	8.91922	0	0	3.67203	10.8786	11.3036	9.49116	12.0637	9.61709	10.6708	0.0812109	0.405315	0.0478726
ATP6V0D1	0	0	11.2604	0	0	2.25208	10.1341	10.3278	10.0177	0	0	6.09592	9.96237	0	11.1005	10.4055	9.90476	8.27463	0.215894	0.0730933	0.598147
ATP6V0E1	14.7316	14.1092	13.5069	15.5646	13.8838	14.3592	15.246	15.0319	15.0261	15.063	15.0867	15.0907	14.5574	14.3481	14.9964	14.9646	14.6583	14.705	0.104668	0.397454	0.0510283
ATP6V0E1P1	0	0	0	0	0	0	0	0	8.91922	0	0	1.78384	0	0	0	0	0	0	0.373901	N/A	0.373901
ATP6V0E2	0	0	0	12.5547	0	2.51094	0	0	0	0	10.6417	2.12834	0	0	0	0	0	0	0.922097	0.373901	0.373901
ATP6V0E2-AS1	0	11.2858	10.472	0	0	4.35156	0	0	0	0	0	0	0	0	8.79809	0	9.61709	3.68304	0.178206	0.850233	0.17837
ATP6V1A	10.2318	12.5621	10.472	12.4806	11.7759	11.5045	11.1456	11.6087	11.6917	12.8618	12.1678	11.8951	12.565	12.3534	11.437	13.2818	12.156	12.3586	0.352915	0.112803	0.190805
ATP6V1B2	9.94416	10.4104	12.3282	10.7629	0	8.68913	12.4113	11.3574	10.865	12.3808	10.4186	11.4866	12.1024	11.3036	12.0938	11.0986	12.5789	11.8355	0.237245	0.258585	0.59487
ATP6V1C1	8.84564	11.44	0	10.4265	0	6.14243	12.0436	9.81701	12.5026	9.54767	10.1309	10.8084	12.1024	12.5357	9.8966	13.0796	11.5629	11.8354	0.178275	0.0536861	0.39645
ATP6V1C2	0.00344422	0.0208409	0.0356139	9.93218	1.6847e-08	1.99842	11.3879	10.1172	5.35226e-06	0.000642463	1.23371e-09	4.30115	11.0211	0.00339507	3.94676e-09	10.0173	3.48187e-05	4.20837	0.586322	0.372358	0.978146
ATP6V1D	13.5817	11.2858	13.8864	13.4222	12.4691	12.929	12.0799	13.2509	13.2498	12.0325	11.7403	12.4707	12.6014	13.2495	14.2404	12.5455	12.7231	13.072	0.507091	0.80168	0.0306661
ATP6V1E1	8.84564	10.9981	0	12.1843	13.1622	9.03805	10.5395	10.9156	10.5285	11.627	9.72546	10.6672	12.7349	11.7555	11.1005	11.5841	11.4088	11.7168	0.53002	0.310227	0.0580608
ATP6V1E2	0	0	10.6543	0	0	2.13086	0	0	0	0	0	0	0	0	0	0	0	0	0.373901	0.373901	N/A
ATP6V1F	0	10.4104	8.86263	8.81715	12.4691	8.11186	8.74788	9.41157	10.3054	9.54767	9.72546	9.5476	0	9.35772	11.3629	10.1178	10.3102	8.22972	0.505832	0.893417	0.518968
ATP6V1G1	11.5536	11.6341	11.5016	12.2182	11.9836	11.7782	11.5203	12.1195	11.8095	11.0517	11.9226	11.6847	12.4047	11.7555	11.889	11.6582	12.5074	12.043	0.761256	0.32717	0.182497
ATP6V1G2-DDX39B	7.9288	1.02034e-08	6.072	2.91724e-08	6.95893	4.19195	9.18453	8.21859	6.98046	7.63603	6.79309	7.76254	5.74547	7.92693	4.81054	9.38538	9.43262	7.46019	0.117762	0.235869	0.804671
ATP6V1H	13.4202	11.3658	11.1651	10.4265	12.7663	11.8288	12.3586	12.2737	12.608	12.7463	12.9035	12.578	11.061	12.248	12.4089	10.1178	12.0738	11.5819	0.262947	0.718822	0.099825
ATP7A	12.6067	11.6341	10.9419	8.81715	10.3096	10.8619	9.84639	11.0209	11.5582	12.6831	11.9767	11.4171	9.96237	12.3021	10.5897	10.4055	11.0834	10.8686	0.642688	0.9931	0.408637
ATP7B	0	0	8.86263	0	0	1.77253	0	0	10.0177	0	0	2.00354	9.96237	0	10.1843	0	0	4.02933	0.373901	0.310091	0.36504
ATP8A2	0	0	0	0	0	0	0	0	0	0	0	0	0	0	9.8966	0	0	1.97932	N/A	0.373901	0.373901
ATP8B1	10.7914	8.80104	11.9535	10.8965	11.1569	10.7199	12.2442	12.547	11.9148	11.5625	12.7458	12.2029	11.6671	11.9967	12.0938	11.5041	12.1019	11.8727	0.0804304	0.0952065	0.115145
ATP8B2	12.342	11.44	0	12.1843	11.0028	9.39382	11.6922	12.6502	12.0546	12.3808	11.5972	12.075	12.3602	12.4022	10.8774	12.6027	12.5438	12.1573	0.319854	0.247895	0.836895
ATP8B3	0	0	10.472	0	0	2.0944	11.6381	11.6628	12.8311	10.8004	0	9.38648	13.3296	14.2018	12.6898	13.6343	12.8359	13.3383	0.0448049	0.00771148	0.158185
ATP8B4	0	0	0	0	0	0	0	0	0	0	0	0	0	0	0	0	11.5142	2.30284	N/A	0.373901	0.373901
ATP8B5P	0	0	0	0	0	0	0	0	0	0	0	0	0	10.3251	0	0	0	2.06502	N/A	0.373901	0.373901
ATP9A	12.2467	13.1316	11.8582	12.5547	11.919	12.342	13.2251	12.8127	12.6803	13.0591	13.2949	13.0144	12.2136	12.3534	12.6898	12.7804	12.4887	12.5052	0.0775657	0.588257	0.049195
ATP9B	9.51633	10.1164	10.2575	0	0	5.97805	9.949	10.4416	11.3637	11.4915	11.5519	10.9595	10.3678	9.35772	10.6243	0	9.61709	7.99338	0.135872	0.352782	0.242453
ATPAF1	14.2482	13.3007	13.1252	14.5274	13.4737	13.735	12.9962	13.4005	13.664	14.0474	12.3996	13.3015	13.8743	13.0953	13.4519	12.6027	14.0032	13.4055	0.271354	0.487942	0.852732
ATPAF2	8.84564	0	0	0	10.3096	3.83105	11.2326	0	10.3054	11.627	11.9767	9.02834	10.8786	0	8.79809	9.01928	9.21166	7.58153	0.0958904	0.158282	0.0624844
ATPIF1	10.925	12.6076	9.55571	12.1128	10.3096	11.1021	11.1456	12.3019	11.2217	10.9339	11.5172	11.4241	11.4664	11.5549	10.5897	12.0149	12.4304	11.6113	0.5638	0.393572	0.648068
ATR	11.7899	9.49411	10.472	12.1492	11.2904	11.0391	12.3031	11.8964	11.5581	11.4935	12.028	11.8558	10.3678	10.0508	11.3629	12.238	10.5979	10.9235	0.172668	0.79721	0.148433
ATRAID	15.2391	15.3647	14.4497	15.8514	16.0044	15.3819	15.5645	15.5351	14.589	15.2954	15.5558	15.308	15.104	14.867	14.6785	15.3399	15.2601	15.0499	0.70014	0.123747	0.150607
ATRIP	0	0	0	0	0	0	0	0	8.91922	0	0	1.78384	0	0	0	9.01928	0	1.80386	0.373901	0.373901	0.994708
ATRN	8.84564	8.80104	11.9535	12.8243	0	8.4849	9.44095	0	10.0177	8.85459	12.5876	8.18017	9.26927	11.9226	10.5897	11.7272	10.5979	10.8213	0.936129	0.350749	0.341315
ATRNL1	0	0	0	0	0	0	9.44095	0	0	0	9.72546	3.83328	0	0	0	0	0	0	0.177871	N/A	0.177871
ATRX	11.1481	10.1872	12.2298	11.9525	11.1569	11.3349	11.0503	11.8538	12.138	11.7448	11.9226	11.7419	12.1596	15.1353	11.437	12.238	12.5074	12.6955	0.321825	0.233033	0.218018
ATXN1	8.84564	10.4104	12.0405	12.1128	10.8204	10.8459	10.945	12.456	11.317	11.5625	12.9035	11.8368	12.2136	11.9226	12.0938	12.3514	12.2073	12.1577	0.210554	0.0910283	0.46
ATXN10	11.3304	10.9981	10.2488	13.0067	13.5417	11.8251	11.3127	12.2737	12.2864	11.0517	10.9782	11.5805	12.4015	13.4007	12.5356	12.3514	12.1019	12.5582	0.797253	0.3969	0.00624458
ATXN1L	0	8.80104	9.55571	0	0	3.67135	0	8.71851	10.0177	0	9.03237	5.55372	9.26927	0	0	11.7918	10.3102	6.27425	0.352333	0.618395	0.879866
ATXN2	11.7899	13.0056	13.5165	12.8601	10.5973	12.3539	12.1817	14.4354	13.078	13.5179	13.5649	13.3556	12.8245	12.1908	12.5115	12.8033	13.3467	12.7354	0.156455	0.610825	0.256935
ATXN2-AS	0	0	0	0	0	0	0	0	0	0	0	0	0	9.35772	0	0	0	1.87154	N/A	0.373901	0.373901
ATXN2L	9.94416	9.89955	8.86263	10.7629	5.41689e-09	7.89385	8.84155	10.3278	10.9405	10.2408	0	8.07013	0	10.0508	9.8966	11.4171	8.51861	7.97662	0.760489	0.978892	0.97467
ATXN3	8.84564	9.49411	12.5514	13.0797	11.1569	11.0255	12.0436	12.908	12.4454	11.7989	12.6158	12.3623	12.5273	13.0953	10.8774	11.5841	12.3896	12.0947	0.217618	0.412409	0.488544
ATXN7	9.53872	10.1872	11.2604	11.9525	10.5973	10.7072	14.1945	11.6628	11.6271	12.0733	11.5172	12.215	12.0418	13.4181	11.1958	12.4531	11.8506	12.1919	0.140185	0.0725245	0.972874
ATXN7L1	9.53872	0	0	0	0	1.90774	10.3572	0	0	0	12.1678	4.505	9.26927	9.35772	0	10.1178	0	5.74896	0.33967	0.1863	0.77517
ATXN7L2	0	0	9.96115	0	0	1.99223	0	0	8.91922	0	9.72546	3.72894	9.96237	0	0	0	9.21166	3.83481	0.435748	0.640171	0.973466
ATXN7L3	0	9.49411	11.6957	13.402	0	6.91836	11.8832	11.6628	11.7523	10.4639	13.2066	11.7938	10.3678	11.4371	11.437	10.4055	11.0834	10.9462	0.206979	0.22997	0.107708
ATXN7L3B	9.53872	9.89955	12.0405	11.0142	11.0028	10.6992	10.3572	10.7978	11.2217	0	10.824	8.64014	11.3486	10.4563	9.8966	11.7272	10.1279	10.7113	0.414094	0.98673	0.444393
AUH	8.84564	0	0	0	0	1.76913	0	0	8.91922	0	0	1.78384	0	0	0	0	8.51861	1.70372	0.996071	0.982137	0.978213
AUNIP	0	9.49411	0	0	0	1.89882	10.5395	0	8.94167	0	9.14119	5.72447	0	9.38976	0	0	0	1.87795	0.373052	0.373901	0.368666
AUP1	13.7871	10.5927	13.7825	13.929	11.9836	12.815	13.4662	13.161	12.608	12.9976	12.5876	12.9641	12.1024	13.2288	12.9723	12.5745	12.8089	12.7374	0.83676	0.927755	0.509893
AURKA	0	0	0	0	0	0	9.84639	11.2033	11.8635	0	10.1309	8.60882	10.3678	11.5549	11.3629	9.71236	9.61709	10.523	0.0169015	1.29697e-05	0.384296
AURKAIP1	11.3304	0	9.96115	8.81715	0	6.02174	9.44095	8.71851	9.6123	0	0	5.55435	9.26927	0	0	9.01928	0	3.65771	0.875353	0.290781	0.60715
AURKAPS1	0	0	0	0	0	0	0	0	0	0	0	0	0	0	0	0	11.1286	2.22572	N/A	0.373901	0.373901
AURKAPS2	0	0	0	0	0	0	0	0	0	0	9.72546	1.94509	0	0	0	0	0	0	0.373901	N/A	0.373901
AURKB	9.53872	12.7712	0	0	0	4.46198	12.7551	10.6643	13.4189	12.1867	0	9.805	11.2151	10.0508	12.6266	0	0	6.7785	0.166886	0.434903	0.25912
AURKC	9.53872	0	0	0	0	1.90774	10.3572	8.71851	10.0177	0	0	5.81868	0	10.0508	0	0	0	2.01016	0.156079	0.975212	0.219151
AUTS2	14.6566	15.2028	13.9059	15.582	15.736	15.0167	15.421	15.5405	15.1257	15.658	15.532	15.4554	14.9763	15.7327	15.2641	15.1676	15.8599	15.4001	0.156737	0.256328	0.762855
AVEN	8.84564	0	0	9.51022	0	3.67117	8.74788	0	8.91922	9.95311	0	5.52404	9.96237	11.1494	0	10.4055	0	6.30345	0.354044	0.286352	0.818553
AVIL	0	8.80104	0	0	0	1.76021	11.7959	11.8964	9.6123	9.54767	0	8.57045	0	0	0	12.5455	9.37301	4.3837	0.0384082	0.527571	0.392464
AVL9	10.2318	11.1035	9.96115	10.8965	0	8.43859	12.7372	11.2033	12.6327	10.4639	11.3349	11.6744	10.6555	11.6602	11.889	10.1178	11.8857	11.2416	0.20133	0.291858	0.417056
AVPI1	0	8.80104	0	0	9.21108	3.60242	0	0	0	0	0	0	0	0	0	9.01928	0	1.80386	0.177955	0.622078	0.373901
AVPR1B	0	0	0	0	0	0	0	0	8.91922	0	0	1.78384	0	0	0	0	0	0	0.373901	N/A	0.373901
AXIN1	9.53872	0	0	0	0	1.90774	0	0	8.91922	0	0	1.78384	9.26927	0	0	9.01928	0	3.65771	0.968182	0.390288	0.609426
AXIN2	0	0	0	8.81715	10.3096	3.82535	0	0	0	0	10.1309	2.02618	9.26927	9.35772	0	0	9.21166	5.56773	0.363191	0.639544	0.208213
AXL	11.7899	12.0198	12.5761	13.0365	11.919	12.2683	12.8421	13.9965	13.3964	13.4083	11.8655	13.1018	13.3467	14.049	13.4423	13.879	13.9166	13.7267	0.0720536	0.0049901	0.166302
AZI2	9.94416	11.8919	11.7377	0.000248697	12.8233	9.27946	11.9223	12.269	12.4744	11.4194	11.9226	12.0015	12.3804	12.3528	11.8396	10.2679	13.051	11.9783	0.287784	0.236408	0.956641
AZIN1	12.9564	13.035	11.9535	12.9601	12.2555	12.6321	12.3312	13.6383	12.9795	13.8783	13.0212	13.1697	12.9327	12.5357	12.7492	13.0445	12.6455	12.7815	0.146908	0.526614	0.255436
AZIN1-AS1	0	0	8.86263	0	0	1.77253	0	0	0	0	0	0	0	0	0	0	8.51861	1.70372	0.373901	0.981228	0.373901
AZU1	0	0	0	0	0	0	0	0	8.09551	0	0	1.6191	0	0	0	0	0	0	0.373901	N/A	0.373901
B2M	15.5657	15.0333	15.305	16.365	16.1541	15.6846	15.6782	15.8823	15.4969	15.6434	15.5015	15.6405	16.0191	15.8499	15.5992	16.0103	16.1479	15.9253	0.887173	0.293959	0.0719126
B3GALNT1	9.53872	9.89955	10.6543	0	9.90418	7.99935	8.74788	10.1047	10.3054	9.95311	0	7.82222	9.26927	9.35772	10.1843	10.1178	10.3102	9.84786	0.957783	0.423167	0.385585
B3GALNT1P1	0	0	0	0	0	0	0	0	9.6123	0	0	1.92246	0	0	0	0	10.9163	2.18326	0.373901	0.373901	0.939892
B3GALNT2	0	0	0	0	0	0	0	0	8.91922	0	0	1.78384	0	0	9.49116	9.01928	10.5979	5.82167	0.373901	0.0715645	0.163831
B3GALT1	0	9.0053	0	0	2.22045e-16	1.80106	0	0	9.41068	2.22045e-15	9.95936	3.87401	0	0	0	0	0	0	0.58725	0.373901	0.178036
B3GALT2	9.53872	0	0	0	10.8204	4.07182	11.2326	11.4264	10.865	13.722	9.03237	11.2557	10.3678	0	10.5897	0	8.51861	5.89522	0.077454	0.463689	0.145286
B3GALT6	12.4009	13.9129	11.8582	12.9914	9.21108	12.0749	8.74788	11.8094	12.3531	9.54767	12.1233	10.9163	10.3678	12.248	10.5897	9.71236	10.5979	10.7032	0.409108	0.148423	0.753855
B3GAT2	2.09388e-13	9.42484	2.704e-07	0	2.71627e-12	1.88497	0	1.33227e-15	3.89094e-10	4.02353e-07	0	8.05484e-08	3.19877e-12	1.05693e-13	1.99618e-13	3.25977e-11	1.64313e-14	7.22364e-12	0.373901	0.373901	0.373387
B3GAT3	0	0	9.55571	0	0	1.91114	0	9.41157	0	0	0	1.88231	0	0	8.79809	9.01928	0	3.56347	0.992791	0.421696	0.648282
B3GLCT	10.455	0	10.472	11.6502	12.645	9.04444	11.4558	10.9156	12.0546	11.99	12.5288	11.789	12.8527	11.6602	10.1843	12.4849	12.7525	11.9869	0.254191	0.256958	0.738182
B3GNT2	0	8.80104	0	8.81715	0	3.52364	8.74788	0	8.91922	0	0	3.53342	0	11.5549	0	9.01928	0	4.11484	0.99814	0.336739	0.8989
B3GNT4	2.40452e-12	0	5.43965e-12	0	3.70715e-11	8.98313e-12	1.39888e-14	2.83411e-11	1.33227e-15	3.24429e-12	1.71683e-11	9.7538e-12	12.9327	1.65645e-13	0	3.03999e-11	1.7967e-11	2.58654	0.926805	0.373901	0.373901
B3GNT5	0	8.80104	0	0	0	1.76021	0	0	0	0	0	0	0	0	0	0	0	0	0.373901	0.373901	N/A
B3GNT6	0	0	0	0	0	0	0	0	0	0	0	0	0	0	0	0	0	0	N/A	N/A	N/A
B3GNT9	0	10.4719	0	5.46605	0	3.18759	10.3206	9.4085	0	10.6462	10.1309	8.10124	7.85106e-09	9.96364	10.5897	9.99802	3.35195	6.78066	0.111346	0.146106	0.731059
B3GNTL1	9.53872	0	7.92069	0	0	3.49188	0	0	0	0	0	0	0	0	9.42604	0	0	1.88521	0.180243	0.467698	0.373901
B4GALNT2	0	0	8.86263	0	0	1.77253	0	0	0	0	0	0	0	0	0	0	8.51861	1.70372	0.373901	0.981228	0.373901
B4GALNT4	0	0	0	0	0	0	0	0	0	0	0	0	0	0	0	0	0	0	N/A	N/A	N/A
B4GALT1	12.8886	14.1762	13.1666	14.9676	12.7663	13.5931	13.291	13.8888	13.6376	13.3088	13.1266	13.4506	15.4198	15.0101	13.8284	14.625	14.9019	14.757	0.741418	0.0895157	0.0166547
B4GALT1-AS1	0	8.80104	0	8.81715	0	3.52364	0	8.71851	0	0	0	1.7437	0	0	0	0	0	0	0.368913	0.177808	0.373901
B4GALT2	8.84564	9.49411	0	12.4005	10.8204	8.31213	10.5395	10.7978	11.2217	10.6462	10.824	10.8058	10.6555	11.7555	10.7439	11.0986	11.2265	11.096	0.332447	0.252703	0.284534
B4GALT3	0	0	9.55571	0	0	1.91114	11.4558	10.5101	11.1163	10.8004	9.72546	10.7216	12.0418	9.35772	9.49116	10.6286	10.5979	10.4234	0.00861716	0.017628	0.570134
B4GALT4	9.53872	8.80104	0	0	0	3.66795	8.74788	9.41157	8.91922	10.4639	10.4186	9.59223	11.3486	10.0508	8.79809	10.6286	9.90476	10.1462	0.0753413	0.0338287	0.367044
B4GALT5	13.3781	12.6076	10.9419	13.3813	9.21108	11.904	12.2741	13.4279	12.5026	11.7448	11.3349	12.2569	12.9068	12.4022	12.9723	12.2773	11.9196	12.4956	0.657523	0.473246	0.493567
B4GALT6	0	0	0	0	0	0	0	0	0	0	0	0	9.96237	0	0	0	8.51861	3.6962	N/A	0.17954	0.17954
B4GALT7	9.53872	0	0	0	0	1.90774	0	10.3278	0	0	0	2.06556	0	0	8.79809	9.01928	0	3.56347	0.962357	0.655014	0.695956
B4GAT1	0	0	0	10.4265	0	2.0853	10.5395	9.41157	10.0177	9.54767	0	7.90329	10.3678	0	8.79809	10.1178	8.51861	7.56046	0.0858602	0.0776874	0.910039
B9D1	0	0	8.86263	0	0	1.77253	0	0	0	0	0	0	0	0	0	0	0	0	0.373901	0.373901	N/A
B9D2	0	0	0	0	0	0	0	0	10.9985	0	0	2.1997	0	0	0	0	0	0	0.373901	N/A	0.373901
BAALC	9.53872	11.245	0	0	10.3096	6.21866	12.0799	12.429	9.6123	0	0	6.82424	9.26927	10.9651	8.79809	0	12.0149	8.20947	0.859087	0.316717	0.634579
BAALC-AS1	0	0	0	8.81715	0	1.76343	0	0	0	0	0	0	0	12.1302	0	0	0	2.42604	0.373901	0.85228	0.373901
BABAM1	11.6787	12.2349	10.6543	12.9441	11.0028	11.703	13.3121	12.7614	13.0462	11.4194	11.8049	12.4688	12.0418	11.9967	13.032	11.2164	11.6965	11.9967	0.310193	0.682081	0.1188
BACE1	11.3304	12.5851	12.7517	11.6996	11.7523	12.0238	13.3121	13.3113	13.473	11.8879	13.0396	13.0048	13.3635	13.4685	13.032	13.879	13.5681	13.4622	0.0322746	0.0172638	0.330648
BACE1-AS	0	0	8.86263	0	0	1.77253	0	8.71851	0	0	0	1.7437	0	0	0	0	8.51861	1.70372	0.992224	0.981228	0.988999
BACE2	10.455	10.4104	13.797	11.1196	12.5432	11.665	12.1489	12.0506	12.7477	13.608	13.3497	12.781	12.0418	12.5765	12.7682	12.4204	12.8225	12.5259	0.137975	0.200814	0.424826
BACH1	10.7914	8.80104	8.86263	8.81715	9.21108	9.29666	9.44095	10.9156	10.865	11.4935	11.4302	10.829	10.6555	11.5549	11.437	10.9651	11.5142	11.2253	0.103668	0.021548	0.247043
BACH1-IT2	0	0	11.1651	0	0	2.23302	0	0	0	0	0	0	0	0	0	0	0	0	0.373901	0.373901	N/A
BACH2	0	0	0	0	0	0	0	0	0	0	0	0	0	10.0508	0	0	0	2.01016	N/A	0.373901	0.373901
BAD	0	8.80104	0	0	0	1.76021	0	9.41157	8.91922	0	9.72546	5.61125	0	0	8.79809	0	10.1279	3.7852	0.160706	0.587925	0.390586
BAG1	10.6373	9.49411	8.86263	9.91566	9.21108	9.62416	8.74788	8.71851	9.6123	9.54767	9.72546	9.27036	0	0	0	9.01928	10.5979	3.92344	0.49754	0.0822605	0.0780165
BAG2	11.1198	9.28354	12.1583	10.3982	10.9589	10.7837	11.307	12.0221	11.7042	10.3057	11.5972	11.3872	12.9327	12.6511	12.2095	13.3303	12.2324	12.6712	0.344006	0.033467	0.0554339
BAG3	10.455	9.89955	0	8.81715	0	5.83434	11.4558	11.6087	12.0971	12.2557	11.6713	11.8177	10.6555	11.5549	10.9952	10.6286	10.5979	10.8864	0.0704569	0.0992886	0.022273
BAG4	9.53872	8.80104	0	8.81715	0	5.43138	8.74788	9.41157	8.91922	0	0	5.41573	9.26927	0	10.1843	10.1178	8.51861	7.618	0.995828	0.555487	0.560385
BAG5	13.8954	13.0204	11.0597	14.838	9.21108	12.4049	13.7716	13.2827	13.078	13.3204	14.649	13.6203	13.6759	14.6099	13.2406	11.9636	13.6659	13.4312	0.367263	0.450416	0.708153
BAG6	11.1481	10.4104	11.1651	8.81715	0	8.30815	12.6395	12.547	12.6568	11.5625	11.1117	12.1035	12.1596	10.9671	12.4089	9.71236	11.6965	11.3889	0.108656	0.226373	0.185284
BAHCC1	11.1481	10.8803	11.8069	12.6671	11.0028	11.501	12.1489	12.1523	11.7523	11.9455	11.4302	11.8858	11.3486	10.7439	10.5897	12.4531	12.0738	11.4418	0.344804	0.880111	0.358022
BAHD1	9.94416	0	0	8.81715	0	3.75226	0	0	0	0	9.03237	1.80647	0	0	9.8966	0	0	1.97932	0.603778	0.647972	0.956744
BAIAP2	0	0	0	11.4561	0	2.29122	0	8.71851	0	0	0	1.7437	0	0	0	0	8.51861	1.70372	0.872745	0.86236	0.988999
BAIAP2-AS1	10.925	8.80104	0	0	0	3.94521	10.3572	9.41157	10.9985	10.2408	11.8049	10.5626	11.3486	0	9.49116	0	10.1279	6.19353	0.071106	0.55561	0.127967
BAIAP2L1	10.2737	12.2666	11.9077	10.4265	9.21108	10.8171	9.84639	8.71851	11.1297	11.4042	0	8.21976	9.26927	9.35772	9.8966	0	0	5.70472	0.224387	0.0590505	0.325078
BAK1	0	8.80104	0	11.7074	0	4.10169	11.0503	11.2033	8.91922	0	10.824	8.39936	9.26927	0	9.8966	0	9.61709	5.75659	0.373845	0.751797	0.294567
BAMBI	8.84564	8.80104	0	8.81715	9.21108	7.13498	9.44095	11.0209	10.9985	8.85459	9.72546	10.0081	11.061	11.5549	10.4074	0	10.1279	8.63024	0.236415	0.651463	0.50886
BANF1	12.5344	11.8919	12.1947	13.9645	12.7945	12.676	14.3084	14.0365	13.956	13.8584	13.1098	13.8538	13.2204	12.3534	13.7678	13.3759	13.2975	13.203	0.0584203	0.200468	0.121371
BANF1P1	0	12.2021	11.998	0	0	4.84002	11.8832	10.9156	11.1163	8.85459	10.1309	10.5801	9.96237	0	11.506	9.71236	10.821	8.40035	0.112235	0.468686	0.385803
BANK1	0	0	8.86263	0	0	1.77253	0	0	0	0	0	0	0	0	0	9.01928	0	1.80386	0.373901	0.99169	0.373901
BANP	0	10.4104	0	0	0	2.08208	8.74788	10.9156	10.3054	12.2557	9.72546	10.39	11.3486	0	10.7439	0	10.1279	6.44408	0.0150173	0.362014	0.278736
BAP1	0	8.80104	0	0	0	1.76021	8.74788	11.7141	10.7109	0	0	6.23458	11.2151	11.1494	10.5897	0	0	6.59084	0.1155	0.127449	0.543957
BARD1	8.84564	0	9.96115	8.81715	0	5.52479	0	9.41157	10.9985	9.95311	10.1309	8.09882	10.6555	12.0657	12.1301	10.6286	13.3782	11.7716	0.497618	0.0780737	0.112113
BASP1	13.8427	14.2898	13.7067	14.2286	15.5281	14.3192	12.8586	12.995	13.2758	12.2218	12.9443	12.8591	14.2731	14.4011	13.2047	13.7641	14.7169	14.072	0.0182843	0.334735	0.0208239
BATF3	0	0	0	0	0	0	0	0	0	0	0	0	9.26927	0	0	0	0	1.85385	N/A	0.373901	0.373901
BAX	0	8.80104	0	11.8127	10.8204	6.28683	10.5395	9.81701	10.9985	10.2408	10.1309	10.3453	9.96237	9.35772	10.9952	9.71236	10.821	10.1697	0.216999	0.228549	0.503737
BAZ1A	9.53872	11.8454	10.6543	12.2182	10.3096	10.9132	10.5395	9.81701	11.2217	0	9.03237	8.12212	12.1596	10.7439	10.8774	10.4055	11.2265	11.0826	0.313483	0.838413	0.195851
BAZ1B	10.455	10.1872	12.6467	11.8127	9.21108	10.8625	11.6381	11.7141	11.2217	11.8502	12.4335	11.7715	12.5273	9.35772	11.3629	11.5041	11.4629	11.243	0.305982	0.636067	0.390212
BAZ2A	9.94416	0	9.96115	10.7629	11.4082	8.41528	11.3868	11.0684	11.1202	0	10.6417	8.84342	9.96237	10.4563	10.5897	9.71522	10.3102	10.2068	0.907874	0.45941	0.550923
BAZ2B	9.94416	0	8.86263	8.81715	10.5973	7.64425	0	10.5101	10.5285	0	10.1311	6.23394	11.9772	0	9.8966	0	10.1279	6.40034	0.72544	0.556683	0.965008
BBC3	9.53872	0	0	0	0	1.90774	0	8.71851	8.91922	0	0	3.52755	0	0	0	0	0	0	0.660131	0.373901	0.177845
BBIP1	10.6342	10.2249	10.2455	0.000100631	12.2005	8.66104	11.2335	10.2033	10.7109	11.0259	11.2295	10.8806	10.209	11.692	11.1839	10.7259	11.5518	11.0725	0.373735	0.31817	0.670218
BBOF1	0	9.49411	0	10.8965	0	4.07812	10.1341	8.71851	0	0	0	3.77052	9.96237	9.35772	8.81386	9.71236	9.92336	9.55393	0.93081	0.0954005	0.0639787
BBS1	8.75859	9.40705	12.8328	11.438	11.5497	10.7972	9.28169	10.2408	11.7817	9.46061	8.94532	9.94202	10.5684	10.919	8.71104	11.0115	10.2231	10.2866	0.273846	0.660072	0.710931
BBS10	9.53872	0	0	10.7629	0	4.06032	8.74788	0	0	0	0	1.74958	10.6555	10.9671	9.49116	10.1178	9.90476	10.2273	0.336702	0.0655001	0.00694948
BBS12	0	0	0	0	0	0	9.84639	8.71851	0	10.2408	0	5.76114	0	0	0	9.01928	9.61709	3.72727	0.0715328	0.178101	0.593253
BBS2	10.7914	0	0	11.0142	0	4.36112	10.8272	11.4264	11.5582	12.4098	10.6417	11.3727	11.2151	11.3036	9.8966	11.2164	11.2265	10.9716	0.0533468	0.0627114	0.414548
BBS4	0	9.49411	0	0	0	1.89882	9.44095	11.7629	8.91922	8.85459	9.72546	9.74062	12.1596	12.5357	10.5897	0	9.21166	8.89933	0.00502271	0.0400305	0.705574
BBS5	0	0	8.86263	0	0	1.77253	0	0	9.22601	0	0	1.8452	0	0	0	0	8.51861	1.70372	0.373901	0.981228	0.962218
BBS7	11.9365	8.80104	10.6543	0	9.21108	8.12058	10.1341	0	10.3054	9.54767	10.6417	8.12577	9.26927	10.0508	10.5897	11.3218	11.291	10.5045	0.99868	0.372216	0.292433
BBS9	0	0	0	0	0	0	8.74788	12.0506	10.7109	9.95311	0	8.2925	0	10.0508	9.8966	12.1102	9.90476	8.39247	0.0179528	0.0172111	0.975278
BBX	14.0712	13.105	14.1952	12.9113	13.3219	13.5209	13.4391	14.7198	13.4077	12.7665	13.6766	13.6019	13.2945	14.1779	12.9568	13.8633	13.7333	13.6052	0.860523	0.865105	0.991775
BCAP29	0	11.44	10.6543	10.7629	9.21108	8.41366	11.5809	12.1523	11.1163	12.2557	10.1309	11.4472	11.8341	10.9671	11.1005	12.1102	11.0834	11.4191	0.229938	0.251343	0.939033
BCAP31	9.53872	10.5927	0	9.51022	11.2904	8.18641	12.7731	11.4264	11.317	10.9339	11.1117	11.5124	14.434	12.7916	11.437	13.0622	11.3516	12.6153	0.183947	0.0829266	0.0497029
BCAR1	0	0	12.0814	0	9.21108	4.2585	0	9.41157	8.91922	8.85459	9.72546	7.38217	0	10.0508	0	9.01928	8.51861	5.51774	0.285241	0.768947	0.356359
BCAR3	11.89	10.4104	8.86263	0	0	6.23261	10.6947	10.5101	11.7523	12.4098	11.7403	11.4214	11.6671	11.8425	11.2829	13.45	12.1019	12.0689	0.146983	0.111972	0.113718
BCAS2	12.923	0	8.86263	0	11.5136	6.65985	10.8272	9.41157	10.7109	8.85459	9.03237	9.76733	10.3678	0	8.79809	10.1178	11.4088	8.1385	0.294081	0.540674	0.477097
BCAS2P2	0	0	0	0	0	0	11.1456	9.81701	0	0	0	4.19252	0	0	0	10.1178	0	2.02356	0.178949	0.373901	0.60502
BCAS3	0	0	10.472	0	0	2.0944	9.44095	0	0	11.2524	11.3349	6.40565	9.26927	10.9671	9.8966	9.01928	8.51861	9.53417	0.367584	0.0220242	0.358539
BCAS4	0	0	0	0	11.85	2.37	0	10.1047	0	0	11.9767	4.41628	10.8786	9.35772	8.79809	10.8109	9.21166	9.81139	0.367236	0.0434343	0.142487
BCAT1	13.7582	11.6341	13.6416	13.7223	13.4595	13.2431	12.8421	13.4457	13.1386	12.6386	13.3363	13.0803	13.5319	11.9226	13.4229	13.8066	12.7231	13.0814	0.770229	0.403641	0.998189
BCAT2	13.5729	13.1576	14.1355	14.7305	12.8219	13.6837	12.9524	13.9333	13.1818	13.4394	12.2103	13.1434	13.942	14.3815	14.4469	13.6441	13.9166	14.0662	0.199623	0.404647	0.02737
BCCIP	10.5225	12.3449	12.0568	12.0496	12.6749	11.9297	11.7276	12.8003	12.086	12.8381	12.1904	12.3285	12.0686	10.9671	12.4151	11.5968	12.853	11.9801	0.245754	0.921741	0.5227
BCDIN3D	10.2626	3.77476e-15	10.7419	0	0	4.2009	9.37654	11.3048	12.1509	12.4382	10.9009	11.2343	12.1587	4.64029e-12	11.3816	10.961	11.6444	9.22914	0.0659032	0.123311	0.456823
BCDIN3D-AS1	0	0	0	0	0	0	0	0	0	0	0	0	0	0	0	0	10.4643	2.09286	N/A	0.373901	0.373901
BCKDHA	0	0	0	0	0	0	0	0	0	8.85459	0	1.77092	0.000189798	0	0	0	0	3.79596e-05	0.373901	0.373901	0.373912
BCKDHB	11.8412	8.80104	0	10.6088	9.90418	8.23104	9.44095	9.41157	10.5285	11.4194	0	8.16008	0	9.35772	8.79809	10.9651	11.4088	8.10594	0.983796	0.971734	0.987826
BCKDK	11.1481	0	0	0	9.21108	4.07184	0	9.41157	9.6123	10.4639	0	5.89755	11.2151	0	9.8966	9.71236	0	6.16481	0.729077	0.589408	0.938899
BCL10	9.94416	9.89955	9.55571	10.6088	11.6089	10.3234	10.1341	10.6643	11.8635	10.9339	12.028	11.1248	11.4664	11.9226	11.2829	12.1102	12.0149	11.7594	0.108078	0.00634073	0.180325
BCL11B	0	0	0	0	0	0	0	0	0	0	0	0	0	0	0	0	0	0	N/A	N/A	N/A
BCL2	9.53872	0	0	0	0	1.90774	0	8.71851	10.0177	0	0	3.74724	0	11.1494	9.49116	10.1178	10.7157	8.29481	0.63062	0.184791	0.136925
BCL2L1	10.7914	10.7468	12.2298	0	11.2904	9.01168	12.9962	11.8094	12.3531	11.627	12.3281	12.2228	11.7541	12.4022	13.2288	10.4055	12.5257	12.0633	0.206105	0.173041	0.741356
BCL2L11	0	0	0	0	0	0	9.44095	11.4264	0	8.85459	0	5.94439	0	10.0508	0	0	0	2.01016	0.073351	0.373901	0.140577
BCL2L12	0	0	0	0	0	0	0	0	0	0	0	0	0	0	0	9.01928	0	1.80386	N/A	0.373901	0.373901
BCL2L13	11.6181	12.2349	10.2488	11.8615	13.9901	11.9907	11.1456	12.7073	12.1772	11.627	13.4511	12.2216	12.2136	12.5765	11.9334	11.2164	12.156	12.0192	0.642441	0.964105	0.620648
BCL2L2	11.4105	11.9789	11.3474	11.6502	9.21108	11.1196	11.6922	11.5516	12.53	11.8502	10.9782	11.7204	11.2151	10.9671	11.1005	11.0986	13.0182	11.4799	0.196857	0.701262	0.706104
BCL2L2-PABPN1	11.033	8.26014	0	0	0	3.85863	0	11.5778	0	0	0.00034649	2.31563	0	9.60452	10.0831	9.75335	7.83038	7.45427	0.564218	0.417518	0.114048
BCL3	0	0	0	0	0	0	0	8.71851	0	0	0	1.7437	0	0	0	0	0	0	0.373901	N/A	0.373901
BCL6	10.7914	11.1035	10.8084	9.91566	9.21108	10.366	10.1341	11.9372	11.484	10.8004	12.1678	11.3047	11.7541	10.7439	11.506	11.0986	11.6965	11.3598	0.180233	0.0954279	0.911561
BCL6B	0	0	0	0	0	0	0	0	0	0	0	0	0	0	8.79809	0	0	1.75962	N/A	0.373901	0.373901
BCL7A	0	10.8803	0	0	0	2.17606	10.1341	0	10.0177	9.95311	9.03237	7.82746	11.061	10.0508	12.1301	11.2164	9.21166	10.734	0.243738	0.0232832	0.184132
BCL7B	10.6373	0	8.86263	12.6012	11.9836	8.81695	12.9962	12.2737	12.5026	10.8004	12.9241	12.2994	11.7541	10.4563	12.7492	11.3218	12.182	11.6927	0.216677	0.237813	0.240847
BCL7C	14.5359	11.7966	9.96115	0	0	7.25873	9.44095	0	8.91922	9.54767	9.72546	7.52666	11.2151	10.4563	10.5897	12.315	12.7669	11.4686	0.952114	0.290438	0.0753102
BCL9L	0	0	1.3145e-13	10.2033	0	2.04066	8.79297e-14	2.27596e-13	6.95e-14	6.52811e-14	7.40297e-13	2.38121e-13	9.58984	1.61871e-13	0	9.01928	9.79659	5.68114	0.373901	0.216135	0.0707641
BCLAF1	9.94416	12.5386	12.6237	10.4265	10.3096	11.1685	13.0104	11.2033	12.0101	13.6585	11.5972	12.2959	12.565	12.4487	13.4327	11.4171	12.3251	12.4377	0.292267	0.0558254	0.844804
BCO2	13.564	0	0	8.81715	0	4.47623	0	0	12.8311	13.0441	13.4511	7.86526	0	0	0	12.5745	11.4088	4.79666	0.531151	0.940711	0.281847
BCOR	11.1481	13.3548	9.55571	13.0217	11.6959	11.7552	11.8388	12.8127	13.078	11.6877	12.0768	12.2988	11.7541	11.6602	12.1652	12.6027	12.6928	12.175	0.546156	0.590643	0.776021
BCORL1	10.455	10.7468	9.55571	0	9.21108	7.99372	9.44095	0	8.91922	8.85459	0	5.44295	9.26927	9.35772	8.79809	0	9.21166	7.32735	0.508652	0.08359	0.610366
BCORP1	0	0	0	0	0	0	0	0	0	0	0	0	0	0	8.79809	0	0	1.75962	N/A	0.373901	0.373901
BCR	11.2434	10.9706	8.86263	10.441	0	8.30353	10.7604	11.3454	11.3938	11.2788	9.72546	10.9008	11.9722	3.84137e-14	11.2642	10.1178	10.821	8.83504	0.232704	0.886057	0.430863
BCRP2	0	9.01949	0	9.47291	0	3.69848	10.3043	10.0005	10.3912	10.5174	0	8.24268	11.3739	9.35772	10.273	0	8.64826	7.93058	0.128435	0.342908	0.923511
BCRP3	0	0	0	0	0	0	0	9.65982	10.3054	8.85459	0	5.76396	0	0	0	0	0	0	0.0713709	N/A	0.0713709
BCS1L	8.84564	10.7468	8.86263	0	0	5.69101	8.74788	12.0856	8.91922	0	10.4186	8.03426	0	9.35772	0	9.01928	0	3.6754	0.31387	0.575976	0.29199
BCYRN1	0	0	0	0	0	0	0	0	0	0	0	0	0	0	0	0	8.51861	1.70372	N/A	0.373901	0.373901
BDH1	0	0	0	0	0	0	8.74788	0	0	0	0	1.74958	0	0	0	0	0	0	0.373901	N/A	0.373901
BDH2	12.7967	10.5927	14.4756	0	13.5285	10.2787	11.2326	12.5705	12.5826	11.99	10.4186	11.7589	12.0028	10.8268	10.9389	12.0637	11.3944	11.4453	0.620267	0.698031	0.619332
BDNF	0	0	8.86263	9.51022	0	3.67457	0	0	0	0	0	0	0	0	0	0	0	0	0.178161	0.178161	N/A
BDNF-AS	0	0	0	0	0	0	0	0	0	0	0	0	10.6555	9.35772	9.49116	0	9.21166	7.74321	N/A	0.0166013	0.0166013
BDP1	9.94416	0	8.86263	0	0	3.76136	10.1341	10.3278	9.6123	0	0	6.01484	9.96237	11.1494	0	9.01928	11.0834	8.24289	0.327779	0.316226	0.57864
BEAN1	0	0	0	0	0	0	0	0	0	0	0	0	0	9.35772	0	0	0	1.87154	N/A	0.373901	0.373901
BECN1	11.4105	10.9981	10.9419	12.5059	11.5136	11.474	12.8657	13.1575	11.8635	11.899	10.9339	12.1439	12.1024	11.079	12.6481	11.7917	11.5629	11.8368	0.291524	0.41903	0.588077
BEND3	13.2522	0	0	0	0	2.65044	0	10.5101	0	0	0	2.10202	0	0	0	0	10.4643	2.09286	0.891437	0.889445	0.997928
BEND6	9.53872	0	0	10.8965	10.5973	6.2065	9.44095	9.81701	11.2217	0	9.03237	7.90241	10.3678	9.35772	10.5897	0	10.821	8.22724	0.697368	0.628714	0.514742
BEND7	0	8.80104	0	8.81715	0	3.52364	10.1341	9.41157	9.6123	0	9.72546	7.77669	10.3678	10.0508	11.2829	0	11.6965	8.6796	0.317141	0.265616	0.0822792
BEST1	11.4422	0	0	0	0	2.28844	0	10.8158	9.49346	0	0	4.06185	9.74101	9.37308	9.32217	9.02609	9.72571	9.43761	0.681492	0.0320646	0.101309
BEST2	0	0	0	0	0	0	0	0	0	0	0	0	0	0	0	0	0	0	N/A	N/A	N/A
BET1	10.2318	8.80104	11.5016	12.3135	10.5973	10.689	11.9258	11.5516	11.1163	12.0733	12.7699	11.8874	12.5273	12.5765	11.3629	11.8524	13.2189	12.3076	0.134273	0.12046	0.10971
BET1L	10.7914	10.1872	0	0	0	4.19572	11.0533	0	9.6123	9.95311	0	6.12374	10.6555	0	0	9.01928	12.4304	6.42104	0.631581	0.604849	0.936711
BEX1	0	0	0	0	0	0	9.44095	0	8.91922	0	0	3.67203	0	0	0	0	0	0	0.178038	N/A	0.178038
BEX3	13.546	13.3442	12.446	12.8601	14.1236	13.264	13.1422	12.8455	12.9081	12.4654	12.9035	12.8529	13.2945	13.3466	12.7298	13.6539	13.7058	13.3461	0.198421	0.720464	0.108436
BEX4	9.53872	9.49411	0	0	0	3.80657	11.4558	11.2833	10.7109	10.4639	0	8.78278	10.6555	11.9226	10.8774	10.8109	0	8.85328	0.0981355	0.103105	0.785392
BFAR	8.84564	10.5927	10.2488	11.4561	0	8.22865	11.5809	12.547	12.5567	11.0517	10.1309	11.5734	12.4881	13.6751	12.6266	12.238	11.7765	12.5609	0.133694	0.0872537	0.0188823
BFSP1	0	0	9.55571	0	0	1.91114	0	8.71851	8.91922	0	9.03237	5.33402	0	9.35772	10.4074	9.01928	8.51861	7.4606	0.199527	0.0574455	0.292375
BGLAP	0	0	0	0	9.14415	1.82883	0	0	0	0	0	0	0	0	0	0	0	0	0.373901	0.373901	N/A
BGLT3	0	0	0	0	0	0	0	0	0	10.6462	0	2.12924	0	0	0	0	0	0	0.373901	N/A	0.373901
BGN	13.7582	12.2666	12.3889	13.199	11.0028	12.5231	13.3529	13.7088	12.3848	12.8057	13.3497	13.1204	12.9327	12.3534	12.2637	12.315	11.4629	12.2655	0.341127	0.380179	0.0605574
BHLHB9	0	0	0	0	0	0	8.74788	0	0	0	0	1.74958	0	0	0	0	10.1279	2.02558	0.373901	0.373901	0.930875
BHLHE22	0	0	0	8.81715	0	1.76343	0	0	0	0	0	0	0	0	0	0	0	0	0.373901	0.373901	N/A
BHLHE40	0	10.1872	12.6467	10.2033	11.0028	8.808	10.1341	10.6643	11.317	10.2408	12.498	10.9708	11.4664	12.248	12.1301	10.4055	11.5629	11.5626	0.34962	0.282146	0.26106
BHLHE41	0	11.9364	0	0	0	2.38728	9.44095	0	9.6123	9.54767	0	5.72018	0	10.4563	0	0	0	2.09126	0.475824	0.373901	0.413033
BHMT2	8.84564	11.9789	9.55571	11.0142	9.90418	10.2597	12.0058	12.0856	9.6123	11.8502	12.2103	11.5528	9.26927	10.7439	12.841	10.1178	11.1575	10.8259	0.104853	0.52527	0.518916
BICC1	13.4802	12.8439	12.9734	13.6612	13.1428	13.2203	13.2364	13.3033	13.1532	13.7817	12.9241	13.2797	13.8335	13.0212	13.7179	13.6343	13.8703	13.6154	0.675399	0.0596745	0.22704
BICD1	9.53872	10.9981	11.0597	11.0142	9.90418	10.503	11.3868	10.3278	10.3054	10.9339	11.3349	10.8578	11.2151	11.8425	10.7439	10.4055	12.8225	11.4059	0.5479	0.23676	0.26061
BICD2	13.0199	12.3844	11.4274	12.2182	12.8486	12.3797	11.6381	13.1843	12.608	11.7989	11.9767	12.2412	12.9828	12.9412	13.8284	13.45	13.6183	13.3641	0.791069	0.0736475	0.0331011
BID	0	11.2858	8.86263	11.1196	9.21108	8.09582	12.2135	9.81701	10.9985	13.4696	10.1309	11.3259	11.3486	10.0508	11.2829	10.1178	12.4102	11.0421	0.240625	0.265965	0.772971
BIN1	9.94416	10.4104	0	0	0	4.07091	0	10.3278	0	9.54767	0	3.97509	0	0	8.79809	0	9.21166	3.60195	0.976689	0.918255	0.934087
BIN2	0	0	11.5705	0	0	2.3141	0	0	0	0	0	0	0	0	0	0	0	0	0.373901	0.373901	N/A
BIN2P1	0	0	0	0	0	0	0	0	0	9.54767	0	1.90953	0	0	0	0	0	0	0.373901	N/A	0.373901
BIN3	0	0	0	8.81716	11.919	4.14723	9.84639	10.7921	9.6123	0	10.824	8.21496	9.26927	0	10.4665	10.1753	9.83011	7.94824	0.354295	0.209451	0.939997
BIRC2	11.4846	8.80104	12.0814	12.1492	11.0028	11.1038	12.5979	12.3293	12.6803	12.1503	12.2904	12.4096	12.7349	12.3534	12.2945	12.6027	13.007	12.5985	0.0947849	0.068398	0.372291
BIRC3	11.6181	0	10.2488	11.1196	11.0028	8.79786	10.8272	11.8964	10.7109	10.4639	9.72546	10.7248	11.2151	0	10.8774	10.9651	9.90476	8.59247	0.485248	0.504955	0.431825
BIRC5	14.0216	9.49411	9.55571	12.5059	0	9.11546	12.718	10.9156	14.4836	10.8004	0	9.78352	12.6704	12.7249	14.2786	11.8524	12.7669	12.8586	0.606684	0.212973	0.277898
BIRC6	10.6373	12.1331	11.3474	12.4546	12.302	11.7749	11.6922	12.6304	12.2149	11.99	13.7596	12.4574	12.565	12.6535	11.5705	13.13	13.0402	12.5918	0.104297	0.0487294	0.742087
BIRC8	0	0	0	0	0	0	0	0	9.6123	0	0	1.92246	0	0	0	0	0	0	0.373901	N/A	0.373901
BIVM	9.53872	0	11.0597	0	10.8204	6.28376	10.945	9.41157	11.1163	10.2408	10.6417	10.4711	11.061	10.0508	9.49116	10.2158	11.5279	10.4693	0.145622	0.166812	0.997022
BIVM-ERCC5	0	0	4.20676e-08	0	0	8.41352e-09	8.87727	2.69072e-07	0	0	0	1.77545	1.38883e-07	6.90215e-08	0	12.3975	9.91881	4.46326	0.373901	0.181301	0.52243
BLCAP	12.8158	12.9905	11.7529	11.9951	12.4299	12.3968	12.2442	12.2447	13.1386	12.0325	12.6698	12.466	12.7955	12.4487	11.889	10.9651	12.232	12.0661	0.863343	0.187015	0.315962
BLID	0	0	8.86263	0	0	1.77253	0	0	10.7109	0	0	2.14218	0	0	0	0	11.5142	2.30284	0.373901	0.877855	0.965739
BLM	9.53872	0	0	0	0	1.90774	8.74788	0	9.6123	9.54767	0	5.58157	0	9.35772	12.0938	0	9.61709	6.21372	0.202921	0.345351	0.887503
BLMH	10.7914	0	9.55571	9.51022	9.21108	7.81368	9.44095	9.41157	9.6123	12.8798	9.03237	10.0754	9.26927	10.0508	11.6312	9.01928	0	7.99411	0.311076	0.95642	0.355035
BLOC1S1	10.0876	0	0	0	12.3465	4.48682	0	8.71851	0	0	11.3296	4.00962	10.6555	12.9383	0	9.71236	10.1279	8.68681	0.880557	0.232779	0.126149
BLOC1S2	11.3304	12.2666	12.1583	13.9229	11.7759	12.2908	13.6965	13.5224	12.9621	13.5818	13.0576	13.3641	13.3801	12.6535	13.1287	13.4735	12.8089	13.0889	0.0700386	0.124036	0.180849
BLOC1S3	0	0	0	0	0	0	8.74788	8.71851	8.91922	8.85459	0	7.04804	0	0	9.49116	0	8.51861	3.60195	0.0161414	0.178637	0.38009
BLOC1S4	9.94416	0	0	0	9.90418	3.96967	0	0	10.3054	0	9.03237	3.86755	9.26927	0	0	0	9.21166	3.69619	0.97613	0.177855	0.958545
BLOC1S5	13.1762	10.1872	13.18	0	0	7.30868	11.1456	12.3293	11.6917	9.54767	11.4302	11.2289	12.4881	10.9671	9.49116	11.3218	11.6095	11.1755	0.232958	0.291499	0.947651
BLOC1S5-TXNDC5	7.89994	7.39761	8.77932	9.2591	4.75039	7.61727	7.88354	8.35018	7.82229	8.30281	6.50177	7.77212	7.93773	10.07	7.8444	12.1524	8.32077	9.26506	0.785928	0.13512	0.101665
BLOC1S6	12.9564	13.2424	14.2936	14.0556	9.21108	12.7518	13.0104	14.3251	13.2406	13.8931	11.8536	13.2646	13.3986	13.6835	13.3309	12.5705	13.8849	13.3737	0.462452	0.596392	0.856286
BLVRA	9.94416	0	0	0	11.0028	4.18939	10.1341	8.71851	9.6123	12.518	0	8.19658	0	10.4563	0	9.01928	9.61709	5.81853	0.401883	0.684802	0.555926
BLVRB	0	0	0	0	0	0	0	0	0	0	0	0	9.26927	0	0	0	0	1.85385	N/A	0.373901	0.373901
BLZF1	0	0	8.86263	10.2033	0	3.81319	0	10.3278	11.2217	0	0	4.3099	11.2151	0	0	9.01928	9.61709	5.97029	0.886944	0.591925	0.760678
BMI1	0	8.80104	9.96115	10.6088	0	5.8742	12.0436	12.8772	9.6123	12.2557	10.9782	11.5534	11.5718	11.9226	12.5821	11.5041	12.3686	11.9898	0.0844962	0.0649898	0.595731
BMP1	11.4105	12.6076	12.1206	11.2149	13.6653	12.2038	12.5764	12.1841	12.0546	11.99	12.8389	12.3288	11.9772	10.0508	11.6312	11.8524	12.5257	11.6075	0.752889	0.37126	0.116269
BMP2	17.5387	17.8173	17.5418	18.3655	19.2743	18.1075	19.1193	19.446	19.9182	19.9656	20.8241	19.8546	20.9125	20.9831	20.8308	21.1515	21.3018	21.0359	0.00037886	0.000288204	0.00692793
BMP2K	0	0	8.88177	0	0	1.77635	9.51724	11.3574	11.5151	0	7.30451	7.93885	9.26927	0	9.8966	0	9.94809	5.82279	0.0438798	0.150719	0.429703
BMP4	0	3.96115	0	0	0	0.79223	6.5841	9.10476	5.6555	4.8212	3.9732	5.72775	7.4639	11.5972	17.3868	11.7185	10.3177	11.6968	0.000897412	0.00382739	0.0402109
BMP5	0	0	0	0	0	0	0	0	0	0	0	0	0	0	0	0	9.61709	1.92342	N/A	0.373901	0.373901
BMP6	0	1.94587	0	1.76598	0	0.74237	0	0	0	0	0	0	0	0	9.49116	0	0	1.89823	0.178476	0.615375	0.373901
BMP7	0	0	10.8084	0	0	2.16168	0	0	0	0	0	0	0	0	0	0	0	0	0.373901	0.373901	N/A
BMP8A	0	10.4104	0	0	0	2.08208	0	0	0	0	0	0	0	0	0	0	0	0	0.373901	0.373901	N/A
BMPER	0	0	10.2488	11.6502	0	4.3798	8.74788	12.3559	0	0	0	4.22076	0	10.0508	12.6898	11.2164	10.1279	8.81698	0.975395	0.133133	0.342906
BMPR1A	12.3679	12.4186	10.2818	10.2033	9.23748	10.9018	10.7423	11.1566	11.7339	10.8437	10.8552	11.0663	13.0701	11.9505	12.0641	11.821	11.9584	12.1728	0.820602	0.078196	0.0291156
BMPR1B	0	0	0	0	0	0	3.654	7.71851	4.21922	0	8.39809	4.79796	16.2693	15.7439	16.6417	15.8004	17.9048	16.472	0.0342372	1.95551e-06	0.000985362
BMPR1B-AS1	0	0	0	0	0	0	0	0	0	0	0	0	0	0	0	9.01928	0	1.80386	N/A	0.373901	0.373901
BMPR2	12.5832	14.0426	14.2424	14.56	15.8779	14.2612	14.5589	14.3131	13.7474	15.3647	13.2369	14.2442	14.0399	13.9323	13.4327	14.3567	13.4163	13.8356	0.983413	0.537461	0.0986975
BMS1	9.53872	9.49411	9.55571	12.1492	10.8204	10.3116	9.84639	12.0142	11.484	11.2524	9.03237	10.7259	10.8786	10.4563	11.889	9.01928	8.51861	10.1524	0.638287	0.889436	0.395132
BMS1P1	11.1481	9.49411	12.7543	0	10.3096	8.74122	13.1785	13.161	12.6803	11.2524	9.03998	11.8624	12.7955	12.1302	12.7298	12.6027	11.5629	12.3642	0.229553	0.188034	0.475564
BMS1P10	0.156195	0	0	0	0	0.031239	0	0	5.33573e-13	10.6081	0	2.12162	0	0.203512	0	0	0	0.0407024	0.381889	0.876554	0.384343
BMS1P11	9.76184	0	0	0	0	1.95237	0	0	10.1396	10.5288	0	4.13368	0	10.0508	8.10509	0.325589	0	3.6963	0.594445	0.645691	0.898742
BMS1P12	0	0	0	0	0	0	0	0	0.00311164	10.2128	0	2.04318	0	0	0	10.1178	0	2.02356	0.373737	0.373901	0.356761
BMS1P13	0.162633	0	0	0	0	0.0325266	0	0	3.64019	0.352902	0	0.798618	0	9.7462e-12	0	0.325589	0	0.0651178	0.349333	0.703657	0.369897
BMS1P14	0	0	0	0	0	0	0	0	0	0	0	0	0	0	0	9.01928	0	1.80386	N/A	0.373901	0.373901
BMS1P15	0	0	0	0	0	0	0	0	8.34644	0	0	1.66929	0	0	0	0	0	0	0.373901	N/A	0.373901
BMS1P16	0	0	0	0	0	0	0	0	8.08951	0	0	1.6179	0	0	0	0	0	0	0.373901	N/A	0.373901
BMS1P2	0	0	0	9.51022	0	1.90204	0	0	9.6123	9.95311	0	3.91308	0	0	9.49116	9.01928	0	3.70209	0.350045	0.40271	0.311342
BMS1P4	0	0	0	9.91566	0	1.98313	0	0	0	0	12.2182	2.44364	0	0	0	0	0	0	0.90198	0.373901	0.373901
BMS1P8	0	0	0	0	0	0	0	0	0	0	0	0	0	0	0	0	0	0	N/A	N/A	N/A
BMS1P9	9.76184	0	0	0	0	1.95237	0	0	2.44249e-15	0	0	4.88498e-16	0	9.7462e-12	8.10509	0	0	1.62102	0.373901	0.912507	0.373901
BMT2	12.8158	11.1988	10.8084	11.2149	12.2067	11.6489	11.6381	11.4264	11.6271	12.2884	12.028	11.8016	12.2649	11.9226	11.5705	12.5745	12.7525	12.217	0.721142	0.142294	0.0403743
BNC1	0	8.80104	0	0	0	1.76021	0	0	11.317	0	9.03237	4.06987	9.26927	9.35772	0	0	8.51861	5.42912	0.556968	0.161419	0.740257
BNC2	12.2467	12.8952	13.9684	12.1492	12.8219	12.8163	13.2021	12.5685	12.4156	11.3394	13.0025	12.5056	11.8341	11.8425	12.2637	11.9636	13.4457	12.2699	0.506643	0.238483	0.558181
BNIP1	11.3304	0	0	8.81715	0	4.02951	9.44095	9.41157	8.91922	11.1571	10.1309	9.81195	0	9.35772	11.1958	10.1178	0	6.13426	0.0714618	0.627016	0.223218
BNIP2	11.981	11.9789	10.6543	12.6882	11.6089	11.7823	12.2741	11.9372	12.3203	11.3394	11.5972	11.8936	13.161	11.7555	11.9334	12.6301	12.1293	12.3219	0.828123	0.15462	0.247282
BNIP3	11.4105	13.5967	10.9419	14.2808	13.0822	12.6624	11.7509	11.1163	12.3531	9.54767	12.3281	11.4192	13.161	12.3534	12.5356	13.3886	11.5142	12.5906	0.315391	0.925339	0.206652
BNIP3L	14.4252	13.8761	13.0521	14.3779	12.5068	13.6476	13.584	13.4719	13.6397	13.8584	13.7858	13.668	14.2389	12.886	13.8917	13.8092	13.9991	13.765	0.961397	0.810536	0.659959
BNIP3P11	0	0	0	0	0	0	0	0	0	0	9.03237	1.80647	0	0	0	0	0	0	0.373901	N/A	0.373901
BNIP3P17	0	0	0	0	0	0	0	0	0	0	0	0	0	0	0	0	0	0	N/A	N/A	N/A
BNIP3P18	0	0	0	0	0	0	0	0	0	0	0	0	0	0	0	0	8.51861	1.70372	N/A	0.373901	0.373901
BNIP3P25	0	0	0	0	0	0	0	0	0	0	9.72546	1.94509	0	0	0	0	0	0	0.373901	N/A	0.373901
BNIP3P28	0	0	8.86263	0	0	1.77253	0	0	0	0	0	0	9.26927	0	0	0	0	1.85385	0.373901	0.978731	0.373901
BNIPL	0	0	0	0	0	0	0	0	0	0	0	0	9.26927	0	8.79809	0	0	3.61347	N/A	0.178001	0.178001
BOC	0	10.1872	11.2579	9.51022	13.3827	8.8676	10.134	0	0	0	9.80909	3.98862	10.3678	10.7439	0	9.01928	8.51857	7.72991	0.287875	0.764615	0.214003
BOD1	11.981	9.49411	11.998	12.8601	11.6089	11.5884	10.945	12.5895	11.5582	12.0733	11.4302	11.7192	11.6671	11.4371	11.8425	9.01928	11.9842	11.19	0.870928	0.696085	0.499103
BOD1L1	8.84564	10.4104	0	8.81715	0	5.61464	9.44095	12.7788	12.7692	11.99	10.4186	11.4795	12.8801	12.0657	0	10.9651	10.3102	9.24422	0.0712874	0.112465	0.462223
BOK	8.84564	0	0	8.81715	9.21108	5.37477	0	0	0	8.85459	10.4186	3.85464	9.96237	9.35772	0	0	0	3.86402	0.45649	0.68525	0.998373
BOLA1	0	12.6721	0	0	0	2.53442	0	0	0	0	0	0	0	0	0	0	0	0	0.373901	0.373901	N/A
BOLA2	2.4989	0	9.91177	3.87235	10.9875	5.4541	2.10861e-05	2.781e-05	3.8899	0	3.92605e-05	0.777998	11.2468	9.52207e-06	2.43332	0	1.37746	3.01152	0.0653975	0.492883	0.386015
BOLA2B	8.84525	8.80104	3.76588e-12	10.4261	10.2618	7.66684	0	0	8.91763	0	10.1309	3.80971	11.3088	0	8.7977	10.6286	8.51846	7.85071	0.352704	0.951859	0.228455
BOLA3	8.84564	0	0	8.81715	0	3.53256	0	8.71851	0	0	0	1.7437	9.96237	0	8.79809	9.01928	8.51861	7.25967	0.615136	0.139131	0.1969
BOLA3-AS1	0	8.80104	0	13.0511	0	4.37043	0	0	11.484	0	0	2.2968	9.26927	0	0	9.01928	10.3102	5.71975	0.649791	0.735195	0.457286
BOP1	0	0	0	0	0	0	0	0	0	0	0	0	0	0	8.79809	0	0	1.75962	N/A	0.373901	0.373901
BORA	11.4105	8.81036	9.55569	9.51022	0	7.85735	10.6688	10.9156	11.1624	8.85459	0	8.32028	9.26926	10.6559	11.1005	0	0	6.20513	0.475356	0.472996	0.282293
BORCS5	0	0	8.86263	9.51022	0	3.67457	10.3572	8.71851	8.91922	9.95311	10.9782	9.78525	0	10.9671	8.79809	0	9.21166	5.79537	0.0651346	0.596743	0.19932
BORCS6	0	8.80104	0	0	0	1.76021	0	0	0	10.9938	0	2.19876	0	0	0	0	0	0	0.895718	0.373901	0.373901
BORCS7	15.9255	14.3993	15.1886	15.3609	14.9502	15.1649	15.4595	15.1497	15.2143	14.6165	15.4039	15.1688	15.009	15.1566	15.3288	14.1491	15.4351	15.0157	0.989516	0.720821	0.29184
BORCS7-ASMT	4.09997e-08	7.13313	0	0	9.95392	3.41741	0	0	6.80226	5.47618	0	2.45569	0	9.41911	0	0.000873791	6.99852	3.2837	0.786995	0.880225	0.811143
BORCS8	9.53872	0	0	8.81715	0	3.67117	9.44095	0	0	0	0	1.88819	9.26927	0	8.79809	0	0	3.61347	0.368	0.984466	0.384525
bP-21201H5.2	0	0	9.55571	0	0	1.91114	0	0	0	0	0	0	11.2151	0	0	0	0	2.24302	0.373901	0.924514	0.373901
bP-21264C1.2	0	0	0	0	0	0	8.74788	0	0	0	0	1.74958	0	0	0	0	0	0	0.373901	N/A	0.373901
bP-2189O9.2	0	0	0	0	0	0	0	9.41157	0	0	0	1.88231	0	0	0	0	0	0	0.373901	N/A	0.373901
BPESC1	0	0	0	0	0	0	0	0	0	0	0	0	0	0	0	0	0	0	N/A	N/A	N/A
BPGM	11.7899	8.80104	8.86263	8.81715	10.8204	9.81822	9.44095	8.71851	9.6123	9.95311	10.1309	9.57115	10.3678	10.4563	0	10.1178	10.5979	8.30796	0.708098	0.475273	0.580625
BPHL	0	9.49401	8.86263	0	10.3096	5.73325	10.3571	0	10.5285	10.6462	0	6.30636	0	10.4562	0	0	10.1279	4.11682	0.906304	0.42526	0.689581
BPIFA1	0	0	0	0	0	0	0	0	0	0	9.03237	1.80647	0	0	0	0	0	0	0.373901	N/A	0.373901
BPIFB1	0	0	0	9.51022	0	1.90204	0	0	0	0	0	0	0	0	0	0	0	0	0.373901	0.373901	N/A
BPNT1	12.1036	12.2974	9.96115	8.81715	0	8.63586	9.84639	10.6643	12.4454	9.54767	10.824	10.6656	9.26927	9.35772	11.5705	10.8109	11.0834	10.4184	0.43757	0.523271	0.616724
BPTF	11.6181	11.4203	14.6103	11.9525	11.4082	12.2019	13.3224	12.9525	13.0756	12.1503	11.9767	12.6955	13.0758	12.4022	12.9155	13.0445	13.1453	12.9167	0.443417	0.311207	0.550691
BPTFP1	0	0	1.56176e-06	0	0	3.12352e-07	0	0	9.06281	0	0	1.81256	0	0	10.3463	0	0	2.06926	0.373901	0.373901	0.373901
BRAF	9.53872	8.80104	0	8.81715	9.21108	7.2736	10.3349	9.88679	10.1804	10.4596	10.4186	10.2561	9.46877	9.35772	9.49116	11.3218	10.3519	9.99827	0.173741	0.19331	0.452269
BRAFP1	0	0	8.86263	0	0	1.77253	0	0	0	0	0	0	0	0	0	0	0	0	0.373901	0.373901	N/A
BRAP	8.84564	9.49411	0	0	0	3.66795	11.2326	10.3278	8.91922	10.2408	11.2295	10.39	10.8786	10.9671	10.4074	0	11.7765	8.80592	0.0344651	0.10528	0.508379
BRAT1	0	13.3652	0	0	0	2.67304	0	0	0	0	9.03237	1.80647	0	0	0	0	0	0	0.820684	0.373901	0.373901
BRCA1	8.84564	8.80104	0	0	0	3.52934	10.5395	9.41157	11.1163	0	9.03237	8.01995	0	11.5549	10.7439	9.01928	9.90476	8.24457	0.124906	0.268341	0.946471
BRCA2	0	8.80104	0	0	0	1.76021	10.1341	9.81701	10.5285	8.85459	0	7.86684	0	11.3036	9.49116	9.01928	10.3102	8.02485	0.057224	0.0403157	0.963635
BRCC3	0	0	10.472	11.0142	11.2904	6.55532	9.84639	11.2033	10.0177	9.95311	10.1309	10.2303	12.2649	10.7439	10.7439	0	10.5979	8.87012	0.260643	0.614781	0.56953
BRD1	8.84564	0	10.472	0	9.21108	5.70574	11.0503	9.81701	8.91922	0	10.4186	8.04103	10.3678	10.4563	8.79809	10.4055	9.21166	9.84787	0.302048	0.188598	0.452134
BRD2	0	0	0	0	0	0	11.4558	10.3278	11.1163	12.5921	11.6713	11.4327	9.26927	12.4931	10.1843	9.01928	10.821	10.3574	6.46332e-06	7.7037e-05	0.32089
BRD3	9.77676	0	8.86263	0	12.1014	6.14816	12.0489	2.22289e-06	10.2859	2.86	10.8094	7.20084	10.6783	13.365	12.583	10.9651	10.3995	11.5982	0.237319	0.133122	0.189303
BRD4	12.7967	10.7468	10.9419	12.5547	10.5973	11.5275	12.2135	12.3819	12.3531	12.0325	12.1233	12.2209	12.3602	13.2288	12.4355	12.238	12.1293	12.4784	0.245584	0.17086	0.163433
BRD7	10.455	11.2858	11.7529	10.4265	13.3381	11.4517	10.5448	11.8964	12.5026	12.5921	12.2904	11.9653	12.6351	11.4864	12.6691	12.1972	12.3147	12.2605	0.379357	0.230255	0.558298
BRD7P1	0	0	0	0	0	0	0	0	0	0	0	0	0	0	0	0	0	0	N/A	N/A	N/A
BRD8	0	0	0	8.81715	0	1.76343	10.1341	0	0	0	0	2.02682	0	0	10.5897	9.71236	8.51861	5.76413	0.934275	0.156461	0.397542
BRD9	12.1036	13.2895	11.5016	13.9931	13.3381	12.8452	13.6381	12.8455	13.2498	13.564	12.3996	13.1394	12.7657	12.3021	14.495	13.2387	12.4102	13.0423	0.626236	0.808578	0.80349
BRE	11.1481	12.059	0	14.2463	13.4305	10.1768	11.7923	12.6696	10.5285	12.7046	11.5972	11.8584	12.5273	11.1494	13.4801	11.8524	11.1575	12.0333	0.500279	0.56756	0.834639
BRF1	0	0	0	0	0	0	0	0	0	0	0	0	0	0	12.5591	0	0	2.51182	N/A	0.373901	0.373901
BRF2	12.0475	10.9981	11.3474	11.5251	11.05	11.3936	11.7923	0.241849	12.0971	10.7407	11.7514	9.32467	12.1408	11.4553	13.1674	10.9651	11.8143	11.9086	0.39853	0.261105	0.298478
BRI3	14.417	14.2302	13.6499	14.2637	13.593	14.0308	14.1276	14.1822	13.4611	13.873	13.0576	13.7403	13.5596	13.3466	13.6731	13.902	13.9695	13.6902	0.025305	0.238195	0.878205
BRI3BP	0	9.27201	12.5326	14.3622	10.3582	9.305	11.7067	12.0654	13.3914	13.2813	13.2562	12.7402	12.5859	12.9412	12.4454	12.0769	13.2676	12.6634	0.192246	0.25685	0.869652
BRINP1	0	0	0	0	0	0	8.74788	8.71851	0	0	9.72546	5.43837	0	0	0	0	9.90476	1.98095	0.0711033	0.373901	0.183752
BRINP3	0	9.49411	0	0	0	1.89882	0	0	0	0	0	0	0	0	8.79809	0	0	1.75962	0.373901	0.963936	0.373901
BRIP1	8.84564	0	8.86263	8.81715	0	5.30508	0	0	10.0177	8.85459	10.1309	5.80064	0	11.6602	10.1843	9.71236	10.9163	8.49463	0.877144	0.445764	0.296874
BRIX1	9.53872	0	9.96115	8.81715	10.3096	7.72532	0	10.5101	11.6917	10.0246	10.6417	8.57362	9.26927	10.9671	11.1005	11.3218	9.61709	10.4552	0.802921	0.270129	0.376031
BRK1	15.8799	14.5969	13.797	14.9569	14.0232	14.6508	14.938	15.4788	14.6905	15.3253	14.8553	15.0576	14.5319	14.5887	15.1678	14.3898	14.5149	14.6386	0.310936	0.980239	0.175458
BRMS1	8.84564	0	0	0	0	1.76913	8.74788	0	9.6123	0	0	3.67204	9.26927	0	0	9.01928	8.51861	5.36143	0.3794	0.16484	0.646111
BRMS1L	8.84564	10.1872	8.86263	11.2679	12.3465	10.302	9.44095	8.71851	10.865	9.54767	10.824	9.87923	10.6555	10.4563	8.79809	11.3218	11.7373	10.5938	0.597611	0.512249	0.373554
BROX	11.4105	11.5735	9.96115	11.8615	11.6089	11.2831	11.0503	11.6628	11.317	12.438	11.5172	11.5971	12.2136	11.5549	11.976	11.3218	11.7373	11.7607	0.357236	0.33876	0.692406
BRPF1	0	0	0	0	0	0	8.74788	0	0	0	0	1.74958	9.26927	0	0	9.01928	0	3.65771	0.373901	0.177861	0.344253
BRPF3	9.53872	10.4104	0	0	0	3.98982	10.6937	8.71851	8.91922	8.85459	10.824	9.602	10.6555	10.7439	10.4074	10.1178	10.5979	10.5045	0.0853592	0.0513176	0.11023
BRSK1	0	0	8.86263	0	0	1.77253	0	0	0	0	0	0	0	0	0	0	0	0	0.373901	0.373901	N/A
BRWD1	9.94416	11.1035	10.5024	11.7614	0	8.66229	11.8388	11.6628	11.2217	11.1571	9.72546	11.1212	12.5273	11.6602	11.3629	9.71236	11.5629	11.3651	0.256554	0.311565	0.670335
BRWD3	8.84564	9.49411	0	0	0	3.66795	0	8.71851	0	8.85459	0	3.51462	0	0	0	0	9.61709	1.92342	0.958999	0.644766	0.666151
BSCL2	9.53872	8.80104	10.2488	11.0142	10.3096	9.98247	12.115	10.3278	10.9985	0	10.4186	8.77198	10.8786	10.0508	8.79809	11.5041	9.61709	10.1697	0.651693	0.749756	0.612242
BSDC1	11.6181	10.8803	10.2488	11.7074	9.21108	10.7331	11.3868	11.4909	11.1163	11.4194	12.498	11.5823	11.061	10.9671	11.437	11.4171	11.0834	11.1931	0.261727	0.375414	0.256021
BSG	11.981	10.9981	12.0405	13.199	11.1569	11.8751	12.7908	13.1727	13.2095	12.932	13.7508	13.1712	12.2649	12.7916	13.3412	12.0149	12.182	12.5189	0.063064	0.2819	0.0833233
BSN	0	0	8.86263	0	0	1.77253	0	0	0	0	0	0	0	0	0	0	0	0	0.373901	0.373901	N/A
BST1	0	8.80104	11.4274	11.0142	12.1554	8.67961	9.84639	11.8964	10.7109	0	11.9226	8.87526	9.96237	0	0	9.71236	11.9524	6.32543	0.956592	0.56425	0.557359
BST2	0	0	0	9.51022	9.21108	3.74426	0	9.41157	0	0	0	1.88231	0	9.35772	9.8966	0	0	3.85086	0.623958	0.981177	0.376833
BTAF1	0	11.2858	11.0597	0	0	4.4691	10.3572	10.5101	11.484	11.2524	9.03237	10.5272	11.061	11.3036	10.4074	9.71236	11.1575	10.7284	0.0783912	0.081221	0.778855
BTBD1	8.84564	10.8803	9.55571	13.2829	11.5136	10.8156	11.1456	12.0142	12.1772	9.95311	13.0927	11.6766	12.2136	11.7555	11.8425	13.4136	12.4697	12.339	0.469953	0.0576709	0.431453
BTBD10	12.2795	11.8454	11.3474	12.5059	10.3096	11.6576	11.6922	12.0506	12.5026	11.627	11.4302	11.8605	12.2649	12.6535	11.6883	12.6301	11.8506	12.2175	0.654887	0.118181	0.311293
BTBD11	0	0	0	0	0	0	0	0	0	9.54767	0	1.90953	0	0	0	0	0	0	0.373901	N/A	0.373901
BTBD18	0	0	0	0	0	0	0	0	8.91922	0	0	1.78384	0	0	0	0	0	0	0.373901	N/A	0.373901
BTBD19	11.0427	0	0	11.4561	0	4.49976	9.44095	8.71851	0	0	0	3.63189	9.26927	0	11.506	9.71236	9.90476	8.07848	0.800244	0.290133	0.316325
BTBD2	0	0	0	8.81715	0	1.76343	0	9.81701	0	0	9.03237	3.76988	0	0	8.79809	0	9.90476	3.74057	0.590183	0.594008	0.99256
BTBD3	0	10.8803	8.86263	0	9.21108	5.7908	9.44095	9.81701	8.91922	9.95311	9.72546	9.57115	10.3678	9.35772	8.79809	9.71236	11.9196	10.0311	0.194823	0.160583	0.40531
BTBD6	11.4105	12.3273	12.2965	11.2149	11.5136	11.7526	11.7923	11.5516	8.91922	9.95311	0	8.44325	9.96237	11.6602	11.8425	11.5841	9.61709	10.9333	0.196826	0.1069	0.270728
BTBD7	14.3344	11.7453	13.6665	13.7073	13.2	13.3307	12.9524	13.2827	13.4624	12.8798	12.7935	13.0742	13.3801	13.1188	13.602	13.363	13.8511	13.463	0.629433	0.759448	0.128128
BTBD7P1	0	0	0	0	0	0	0	0	0	0	0	0	0	0	0	0	8.51861	1.70372	N/A	0.373901	0.373901
BTBD8	0	0	0	0	0	0	8.74788	0	0	0	0	1.74958	0.0001211	0.00026458	0	0	11.5629	2.31266	0.373901	0.373883	0.870069
BTBD9	0	0	0	10.7629	9.21108	3.9948	0	8.71851	11.2217	0	11.5172	6.29148	0	10.4563	9.49116	10.4055	10.4643	8.16345	0.583101	0.156047	0.445093
BTD	12.6297	12.3844	11.2604	12.5782	10.5973	11.89	11.7923	13.0622	12.5567	12.9976	11.9767	12.4771	10.6555	10.0508	12.6266	11.4171	12.5257	11.4551	0.215861	0.64547	0.180199
BTF3	12.4564	10.9981	11.1651	10.6088	11.9836	11.4424	11.1456	12.4319	11.404	11.899	11.1117	11.5984	12.9581	12.913	12.1301	12.1547	13.2369	12.6786	0.792106	0.00692859	0.0445329
BTF3L4	10.455	8.80104	9.55571	11.9525	11.1569	10.3842	12.1489	11.7141	11.404	12.4098	10.9782	11.731	10.8786	11.5549	12.3243	10.1178	11.9842	11.372	0.0689088	0.312018	0.60291
BTF3P12	0	0	9.55571	0	0	1.91114	0	0	0	0	0	0	0	0	0	0	8.51861	1.70372	0.373901	0.945678	0.373901
BTG1	10.7914	10.4104	10.472	11.7074	10.3096	10.7382	11.7923	11.4264	11.9148	10.6462	10.824	11.3207	11.4664	11.8425	10.9952	11.5041	12.5074	11.6631	0.25283	0.0874584	0.492058
BTG2	0	0	0	14.2242	0	2.84484	8.74788	11.0209	8.91922	8.85459	0	7.50852	0	11.5549	0	0	9.61709	4.2344	0.212062	0.776495	0.426088
BTG3	10.455	9.49411	0	0	0	3.98982	0	11.0209	0	0	0	2.20418	9.26927	12.0657	8.79809	0	10.821	8.19081	0.460138	0.153672	0.0571682
BTG4	0	0	0	0	0	0	0	0	0	0	0	0	0	9.35772	0	0	0	1.87154	N/A	0.373901	0.373901
BTN1A1	0	0	0	0	0	0	0	0	0	0	0	0	0	0	10.1843	0	0	2.03686	N/A	0.373901	0.373901
BTN2A1	0	8.80104	0	0	0	1.76021	8.74788	8.71851	10.0177	8.85459	9.72546	9.21283	9.96237	9.35772	10.1843	0	8.51861	7.6046	0.0171994	0.0633079	0.434929
BTN2A2	0	0	0	0	0	0	0	0	0	0	0	0	0	0	8.79809	11.2164	0	4.0029	N/A	0.181938	0.181938
BTN2A3P	0	8.80104	0	0	0	1.76021	0	10.1047	10.5285	0	0	4.12664	0	10.0508	11.976	0	9.61709	6.32878	0.313874	0.15129	0.305433
BTN3A1	9.53872	0	0	8.81715	9.21108	5.51339	10.945	9.41157	10.3054	11.4194	10.824	10.5811	11.061	11.3036	10.5897	10.1178	11.2265	10.8597	0.0619332	0.080026	0.611873
BTN3A2	13.0044	7.97859	12.8698	13.3056	12.9722	12.0261	11.6386	12.6696	11.2217	0	0	7.10598	9.96237	11.1494	8.79809	10.6286	8.51861	9.81141	0.237102	0.185046	0.392887
BTN3A3	8.84564	8.22264	0	10.8965	9.21108	7.43517	9.84639	11.4264	0	10.4639	10.824	8.51214	10.3678	10.4563	9.8966	10.4055	9.90476	10.2062	0.168981	0.206171	0.458984
BTRC	10.2318	12.2349	8.86263	8.81715	0	8.0293	10.8272	9.81701	11.1163	9.95311	10.824	10.5075	0	13.7014	8.79809	11.2164	10.7157	8.88632	0.327791	0.810415	0.553764
BUB1	8.84564	0	8.86263	8.81715	0	5.30508	9.84639	0	12.3848	0	0	4.44624	9.26927	12.3021	11.7424	0	12.9251	9.24777	0.702342	0.384668	0.207046
BUB1B	0	0	0	0	0	0	11.0503	0	9.6123	8.85459	0	5.90344	0	11.4371	0	0	0	2.28742	0.0724744	0.373901	0.441096
BUB3	12.0236	11.8454	14.1252	13.7798	12.7945	12.9137	12.9374	13.161	13.6898	13.6251	13.1594	13.3145	13.2204	13.6203	13.3305	13.2677	14.0073	13.4892	0.284636	0.325807	0.500293
BUD13	0	10.5927	0	13.2114	10.3096	6.82274	10.3572	0	10.3054	9.54767	9.03237	7.84853	9.26927	11.3036	10.7439	9.71236	8.51861	9.90955	0.814567	0.348984	0.425621
BUD31	14.4105	14.6386	14.5747	12.9634	13.52	14.0214	14.2559	14.8006	14.7036	13.6585	13.914	14.2665	14.3038	12.5349	15.0123	14.466	14.0041	14.0642	0.160064	0.946251	0.723679
BVES	9.53872	0	8.86263	0	9.21108	5.52249	0	11.3574	9.6123	12.3808	0	6.6701	10.3678	9.35772	0	9.71236	0	5.88758	0.821129	0.934208	0.820187
BX842568.2	0	0	0	0	0	0	0	9.41157	0	0	0	1.88231	0	0	0	0	0	0	0.373901	N/A	0.373901
BYSL	0	0	9.55571	0	0	1.91114	0	0	0	0	0	0	0	0	0	0	0	0	0.373901	0.373901	N/A
BZW1	13.4098	13.1576	14.1952	15.6015	14.1236	14.0975	15.1391	14.3496	14.3615	13.3653	13.8444	14.212	14.369	14.8299	14.495	14.3567	14.3905	14.4882	0.875865	0.463886	0.402154
BZW1P2	0	0	0	0	0	0	8.74788	0	0	0	0	1.74958	0	9.35772	0	0	0	1.87154	0.373901	0.373901	0.968069
BZW2	10.6373	10.7468	8.86263	10.7629	0	8.20193	10.945	11.9372	12.0546	0	9.03237	8.79383	11.2151	11.3036	12.2319	10.8109	10.9163	11.2956	0.863097	0.204161	0.302776
C10orf10	12.6522	10.5927	12.7337	13.3056	12.0442	12.2657	12.115	12.3559	11.2217	12.568	12.5288	12.1579	10.3678	11.3036	11.5705	11.7272	12.6293	11.5197	0.858195	0.279572	0.172598
C10orf107	0	0	0	0	0	0	0	0	0	0	0	0	9.26927	10.4563	0	0	0	3.94511	N/A	0.178837	0.178837
C10orf11	0	0	0	11.382	0	2.2764	0	11.7141	0	11.0517	12.2103	6.99522	0	11.9967	0	0	11.6539	4.73012	0.18597	0.603166	0.361553
C10orf25	0	0	0	0	0	0	0	0	0	0	0	0	0	0	8.79809	9.71236	0	3.70209	N/A	0.178501	0.178501
C10orf53	0	0	0	0	0	0	0	0	0	0	0	0	0	0	0	11.9095	0	2.3819	N/A	0.373901	0.373901
C10orf76	9.94416	8.80104	11.3474	12.4005	11.919	10.8824	10.3572	8.71851	12.8703	9.95311	12.1678	10.8134	12.2136	10.0508	10.8774	10.9651	12.0448	11.2303	0.920876	0.619922	0.575177
C10orf88	0	10.4104	10.6543	0	9.90418	6.19378	8.74788	10.6643	10.0177	8.85459	12.3281	10.1225	9.96237	10.0508	10.7439	9.01928	8.51861	9.65899	0.127875	0.234238	0.630018
C10orf90	0	0	0	0	0	0	0	0	0	0	9.03237	1.80647	0	0	0	0	0	0	0.373901	N/A	0.373901
C11orf1	0	0	0	0	0	0	8.74788	0	0	0	0	1.74958	0	9.35772	0	0	0	1.87154	0.373901	0.373901	0.968069
C11orf24	13.136	12.3273	11.5705	14.2935	12.6122	12.7879	12.5319	12.6102	12.9966	12.9653	12.6432	12.7494	13.201	11.8425	12.3533	11.6582	11.6095	12.1329	0.937417	0.31966	0.14499
C11orf49	0	0	0	0	0	0	10.8272	8.71851	0	0	9.03237	5.71562	9.96237	9.35772	0	0	11.0834	6.0807	0.0726937	0.0716404	0.493147
C11orf52	8.84564	0	0	0	0	1.76913	0	0	0	0	0	0	0	0	0	0	0	0	0.373901	0.373901	N/A
C11orf54	12.0236	9.49411	10.6543	9.91566	0	8.41753	11.9666	10.3278	10.5285	10.9339	11.2295	10.9973	11.7541	11.1494	10.1843	10.9651	11.8857	11.1877	0.301151	0.297236	0.460166
C11orf57	9.53872	10.7468	9.55571	9.91566	9.21108	9.79359	11.8078	9.81701	11.8095	9.95311	10.1309	10.7037	9.26927	11.3036	8.79809	12.5157	10.4643	10.4702	0.218751	0.316512	0.842061
C11orf58	11.6787	13.5631	11.2604	13.6453	10.3096	12.0914	12.0436	11.9764	11.8095	10.8004	11.8049	11.687	12.2649	12.4931	11.6883	12.1972	12.3896	12.2066	0.635399	0.864565	0.108513
C11orf63	0	8.80104	0	0	0	1.76021	8.74788	9.41157	10.0177	0	0	5.63543	0	9.35772	8.79809	9.71236	11.8506	7.94375	0.161571	0.0659982	0.574654
C11orf65	0	0	0	0	0	0	0	0	0	0	0	0	0	0	0	0	8.51861	1.70372	N/A	0.373901	0.373901
C11orf68	0	0	0	8.81715	11.7759	4.11861	9.84639	0	8.91922	8.85459	9.03237	7.33051	0	9.35772	8.79809	0	8.51861	5.33488	0.280064	0.746183	0.59782
C11orf70	11.6181	10.1872	0	0	11.1569	6.59244	11.6381	10.6643	0	10.4639	9.03237	8.35973	11.2151	9.35772	10.9952	0	9.21166	8.15594	0.470665	0.547132	0.955165
C11orf71	0	0	0	0	0	0	0	0	8.91922	0	0	1.78384	0	0	0	0	8.51861	1.70372	0.373901	0.373901	0.978213
C11orf72	8.98815	0	10.8856	11.1727	0	6.20929	11.6736	10.538	10.8285	8.85459	9.90234	10.3594	10.6555	10.4351	10.5093	10.4998	9.66813	10.3536	0.186165	0.165737	0.990095
C11orf74	10.925	10.4104	0	9.91566	0	6.25021	11.6381	11.3574	11.317	0	12.0768	9.27786	12.1596	11.3036	11.3629	11.0986	11.9524	11.5754	0.496129	0.108697	0.355895
C11orf80	0	0	0	0	0	0	10.1341	9.41157	9.6123	0	0	5.83159	0	0	0	0	0	0	0.0707121	N/A	0.0707121
C11orf84	0	0	0	0	0	0	0	8.71851	10.0177	10.2408	9.03237	7.60188	9.26927	0	10.1843	9.01928	0	5.69457	0.016745	0.071131	0.601433
C11orf87	0	0	0	0	0	0	0	0	0	0	0	0	10.3678	0	0	0	0	2.07356	N/A	0.373901	0.373901
C11orf88	0	0	0	9.91566	0	1.98313	0	0	0	0	0	0	0	0	0	0	8.51861	1.70372	0.373901	0.928364	0.373901
C11orf95	12.342	8.80104	0	11.6502	11.5136	8.86137	12.8253	12.4072	12.4744	0	13.0212	10.1456	11.9082	12.0657	10.7439	13.4259	12.7525	12.1792	0.7563	0.163801	0.516327
C11orf96	0	10.1872	9.96115	0	9.90418	6.01051	9.84639	8.71851	10.0177	0	9.72546	7.66161	0	10.0508	0	0	8.51861	3.71388	0.469304	0.300681	0.186077
C11orf98	9.53872	0	0	8.81715	0	3.67117	0	0	0	0	0	0	9.26927	0	0	10.9651	10.9163	6.23013	0.178247	0.296723	0.0718229
C12orf10	0	0	0	10.2033	0	2.04066	9.44095	0	0	0	0	1.88819	0	0	0	9.01928	8.51861	3.50758	0.963219	0.455656	0.657861
C12orf29	0	8.80104	0	9.91566	9.90418	5.72418	11.3127	10.7978	10.865	8.85459	10.1309	10.3922	11.061	10.7439	8.79809	10.6286	11.4629	10.5389	0.154941	0.0864229	0.838927
C12orf4	10.2318	10.1872	8.86263	10.2033	0	7.89699	10.1341	10.3278	12.4744	8.85459	9.03237	10.1647	11.5718	11.1494	8.79809	10.9651	12.232	10.9433	0.294429	0.257325	0.545886
C12orf43	8.90256	12.8439	12.7543	13.5532	14.534	12.5176	11.1456	13.3235	12.9966	12.0733	13.3329	12.5744	12.1596	13.365	13.5601	12.3514	13.7002	13.0273	0.93638	0.552264	0.050276
C12orf45	0	0	9.55571	0	0	1.91114	10.5395	9.41157	10.3054	10.2408	10.4186	10.1832	11.061	9.35772	0	9.01928	9.61709	7.81102	0.0119244	0.20296	0.30247
C12orf49	10.6373	10.1872	9.55571	0	0	6.07604	9.44095	11.2833	12.8109	0	9.72546	8.65212	11.2151	12.1302	11.437	9.71236	13.4237	11.5837	0.253223	0.0973142	0.194182
C12orf50	12.3844	10.0947	10.5247	0.0329681	8.21284	8.24992	10.7936	11.5007	11.6998	11.644	10.9085	11.3093	11.3957	10.8759	11.4733	10.9448	11.7265	11.2832	0.245358	0.221465	0.937589
C12orf56	0	0	0	0	0	0	0	0	0	0	0	0	0	0	8.79809	0	0	1.75962	N/A	0.373901	0.373901
C12orf57	14.8294	8.80104	0	10.6088	14.0708	9.66201	12.3312	13.0224	12.138	0	12.0768	9.91368	11.8341	0	13.1546	10.4055	12.0733	9.4935	0.95027	0.965188	0.915736
C12orf60	0	0	0	0	0	0	0	9.81701	0	0	0	1.9634	0	0	0	0	0	0	0.373901	N/A	0.373901
C12orf65	0	13.7496	11.5705	14.4624	0	7.9565	12.8749	11.8538	12.3848	10.2408	12.0768	11.8862	11.5718	11.1494	12.0938	11.8524	12.4304	11.8196	0.334105	0.316058	0.90017
C12orf66	0	0	0	0	0	0	0	9.81701	0	0	0	1.9634	10.8786	0	9.8966	0	9.21166	5.99737	0.373901	0.0715725	0.367673
C12orf71	0	0	0	0	0	0	0	0	8.91922	0	0	1.78384	0	0	0	0	0	0	0.373901	N/A	0.373901
C12orf73	9.53872	12.059	13.0369	0	0	6.92692	11.0503	12.6886	12.3531	8.85459	9.72546	10.9344	11.9772	0	0	0	9.61709	4.31886	0.141111	0.581758	0.0883686
C12orf75	10.2318	10.7468	10.2488	11.382	10.8204	10.686	11.9258	11.4264	11.8095	12.0325	10.9782	11.6345	12.4881	11.4371	11.2829	12.1102	11.9524	11.8541	0.031753	0.0148781	0.438713
C12orf76	10.925	0	8.86263	11.9525	0	6.34803	9.84639	10.3278	9.6123	0	9.03237	7.76377	9.96237	10.7439	0	10.8614	12.2905	8.77163	0.742329	0.57601	0.774431
C14orf1	13.0044	11.2858	8.86263	10.2033	11.2904	10.9293	12.2135	11.4909	10.3054	11.627	9.72546	11.0725	12.6014	12.4487	11.437	11.9636	12.8225	12.2546	0.822223	0.0538841	0.0785973
C14orf119	10.6373	13.5371	0	11.908	11.2904	9.47456	12.6796	12.5025	11.6917	11.4935	11.5972	11.9929	11.9082	10.9671	9.8966	0	11.8857	8.93152	0.34432	0.884643	0.2256
C14orf132	0	0	9.55571	8.81715	0	3.67457	0	11.2033	9.6123	0	9.03237	5.96959	11.3486	10.9671	9.49116	9.71236	11.0033	10.5045	0.557956	0.0598663	0.14297
C14orf159	10.6373	0	9.55571	0	0	4.0386	11.0503	9.41157	8.91922	10.6462	0	8.00546	12.0418	0	0	0	11.291	4.66656	0.186091	0.858668	0.471951
C14orf166	13.094	13.483	12.5514	13.2943	12.6122	13.007	13.4662	13.7618	13.943	12.9978	13.4017	13.5141	13.5401	13.4848	13.8731	13.408	13.623	13.5858	0.145341	0.0861421	0.576327
C14orf178	0	0	0	0	0	0	0	0	0	0	0	0	0	0	0	10.8109	0	2.16218	N/A	0.373901	0.373901
C14orf180	0	0	0	0	0	0	0	0	0	11.2671	0	2.25342	0	0	0	0	0	0	0.373901	N/A	0.373901
C14orf2	0	10.1872	8.86263	0	0	3.80997	10.1341	0	10.0177	0	9.72546	5.97545	10.6555	10.0508	0	9.71236	8.51861	7.78745	0.593116	0.347609	0.654079
C14orf28	10.2318	10.1872	11.1651	0	0	6.31682	9.44095	10.7978	10.3054	10.4639	0	8.20161	9.96237	0	10.1843	10.1178	8.51861	7.75662	0.432492	0.714836	0.891783
C14orf37	0	8.80104	0	9.04684	9.21108	5.41179	10.1341	9.81701	11.6917	8.85459	0	8.09948	9.96237	11.8425	8.79809	9.01928	11.2265	10.1697	0.518685	0.0721064	0.440516
C14orf79	0.00106343	6.78268	8.86263	8.81715	6.26969e-07	4.8927	11.3868	10.1047	4.80742	8.85459	0	7.0307	9.26927	10.0508	8.88178e-16	0	8.51861	5.56774	0.45564	0.874786	0.640131
C14orf93	0	0	0	0	0	0	0	10.3278	0	0	0	2.06556	0	0	0	0	9.21166	1.84233	0.373901	0.373901	0.945921
C15orf38-AP3S2	0	12.5352	0	6.59472e-14	12.8201	5.07106	1.1213	11.4081	2.19833e-10	12.1029	0	4.92646	13.8792	6.69696	4.74442e-09	12.8451	9.85324	8.6549	0.972605	0.431462	0.31708
C15orf39	0	0	0	0	0	0	8.74788	0	0	0	0	1.74958	0	0	0	9.01928	0	1.80386	0.373901	0.373901	0.985511
C15orf40	8.84564	11.1035	0	11.6502	0	6.31987	12.6796	9.41157	9.7187	10.8004	12.5288	11.0278	9.26927	9.35772	12.6691	9.01928	10.4643	10.1559	0.170172	0.298586	0.470402
C15orf41	8.84564	12.6076	10.6543	0	0	6.42151	8.74788	8.71851	10.5285	0	0	5.59898	9.96237	0	10.5897	10.1178	8.51861	7.8377	0.343965	0.74312	0.543025
C15orf48	0	8.80104	0	0	0	1.76021	0	0	0	0	0	0	0	0	0	0	0	0	0.373901	0.373901	N/A
C15orf52	0	0	8.86263	0	11.7759	4.12771	0	0	10.0177	0	0	2.00354	0	9.35772	8.79809	10.1178	0	5.65472	0.430211	0.720803	0.217599
C15orf54	0	0	10.2488	0	0	2.04976	8.74788	0	0	0	0	1.74958	9.26927	10.4563	0	13.573	8.51861	8.36344	0.92534	0.209784	0.0716779
C15orf57	11.1481	10.5927	9.96115	0	9.90418	8.32123	13.0104	10.3278	9.6123	0	9.03237	8.39657	0	0	10.5897	9.71236	9.79711	6.01983	0.880049	0.587165	0.59704
C15orf61	9.53872	10.1872	9.55571	10.6088	0	7.97809	9.84639	11.4909	9.6123	10.4639	10.4186	10.3664	9.96237	9.35772	0	11.2164	9.61709	8.03072	0.303159	0.987023	0.282544
C15orf65	0	0	0	0	0	0	0	0	0	0	0	0	9.26927	0	0	0	0	1.85385	N/A	0.373901	0.373901
C16orf45	12.3719	10.5927	9.55571	10.4265	9.90418	10.5702	11.6381	11.8094	12.0546	11.627	10.9782	11.6215	11.6671	11.3036	10.4074	10.4055	10.3102	10.8188	0.111453	0.426985	0.0506331
C16orf46	0	0	0	9.51022	9.21108	3.74426	10.6934	8.71851	1.41243e-12	10.4639	0	5.97516	2.00329e-12	0	0	11.1626	0	2.23252	0.563218	0.481734	0.202477
C16orf47	0	8.80104	0	0	0	1.76021	0	0	0	0	0	0	0	9.35772	0	0	0	1.87154	0.373901	0.373901	0.373901
C16orf52	11.2434	11.6913	9.55571	12.1492	9.90418	10.9088	11.7923	11.2033	11.2217	8.85459	9.72546	10.5595	11.061	11.5549	12.6691	10.6286	11.8143	11.5456	0.69357	0.484226	0.130619
[truncated: 17,257 more rows]
[truncated: 3 more columns]
