# Supplementary material for: Molecular Characterization of Differentiated-Resistance MSC Subclones by Single-Cell Transcriptomes
Source: Front Cell Dev Biol. 2022 Mar 9;10:699144. doi: 10.3389/fcell.2022.699144 (PMC8959432; doi:10.3389/fcell.2022.699144)
Supplement: Supplementary file 1 [file DataSheet1.ZIP › Suppl.Table 3. DRvU_MSC.xlsx]

## Sheet: Sheet1
gene_name	DR1	DR2	DR3	DR4	DR5	Average	U_MSC1	U_MSC2	U_MSC3	Average	pvalue-DRvU_MSC
7SK	11.1443	11.294	8.61493	0	10.668	8.34425	11.0038	14.3237	0	8.4425	0.982343
A1BG	0	0	8.86263	0	0	1.77253	0	0	0	0	0.481618
A1BG-AS1	0	8.80104	0	0	0	1.76021	0	0	10.5739	3.52463	0.630555
A1CF	0	0	0	0	0	0	0	11.7526	0	3.91753	0.219944
A2M	8.84564	0	11.4274	12.6012	11.7759	8.93003	12.5394	11.1335	9.18772	10.9535	0.547145
A2M-AS1	0	0	0	0	0	0	0	0	0	0	N/A
A2ML1-AS2	0	0	0	0	0	0	9.1722	0	0	3.0574	0.219944
A4GALT	0	0	9.96115	11.3019	0	4.25261	0	0	0	0	0.267988
AAAS	0	9.89955	9.55571	0	9.21108	5.73327	10.9639	0	0	3.65463	0.630988
AACS	12.1413	11.2858	13.2933	9.51022	0	9.24612	11.8801	11.1335	0	7.6712	0.723578
AADAC	0	0	0	0	0	0	0	0	9.88081	3.2936	0.219944
AADACL3	0	0	0	0	0	0	0	0	0	0	N/A
AADAT	0	0	0	0	0	0	0	10.5739	9.88081	6.81824	0.0340092
AAED1	10.925	11.1035	12.1583	12.6456	9.90418	11.3473	0	9.18772	0	3.06257	0.0119325
AAGAB	0	10.5927	12.8878	11.3019	10.3096	9.0184	12.9563	9.88081	0	7.61237	0.748503
AAK1	0	11.44	10.8084	12.7088	9.21108	8.83366	0	0	0	0	0.0270874
AAMDC	8.84564	8.80104	8.86263	0	0	5.30186	0	11.2671	9.18772	6.81827	0.70633
AAMP	0	0	0	9.91566	0	1.98313	0	9.18772	0	3.06257	0.765826
AAR2	16.533	9.89955	10.472	0	13.3219	10.0453	0	14.6929	0	4.89763	0.355732
AARD	0	0	0	0	0	0	0	0	0	0	N/A
AARS	9.53872	10.4104	10.9419	8.81715	0	7.94163	0	9.18772	0	3.06257	0.212673
AARS2	0	0	0	0	0	0	0	0	0	0	N/A
AARSD1	11.6181	12.928	13.9684	0	9.21108	9.54512	0	0	0	0	0.0293275
AASDH	0	0	0	0	0	0	0	0	0	0	N/A
AASDHPPT	9.53872	11.7966	10.6543	11.1196	0	8.62184	9.1722	9.88081	0	6.351	0.564806
AASS	9.53872	8.80104	0	0	0	3.66795	0	0	0	0	0.267148
AATF	8.84564	9.89955	0	11.3019	0	6.00942	0	0	0	0	0.119549
AB019440.50	0	0	0	0	0	0	0	0	0	0	N/A
ABAT	0	10.8803	0	9.91566	9.90418	6.14003	0	12.7985	0	4.26617	0.696346
ABC14-1188822O7.1	0	0	0	0	0	0	0	0	0	0	N/A
ABC7-42404400C24.1	0	0	0	0	0	0	0	0	0	0	N/A
ABC7-42418200C9.1	0	0	0	0	0	0	0	0	0	0	N/A
ABC7-481722F1.1	0	0	0	0	0	0	0	0	9.18772	3.06257	0.219944
ABCA1	10.455	0	9.55571	0	9.90418	5.98298	0	0	0	0	0.116348
ABCA10	0	0	9.96115	0	0	1.99223	0	0	0	0	0.481618
ABCA11P	0	0	0	0	0	0	0	0	0	0	N/A
ABCA12	0	0	0	0	0	0	0	0	0	0	N/A
ABCA13	0	0	0	12.0751	0	2.41502	0	0	0	0	0.481618
ABCA17P	0	0	0	0	0	0	0	0	0	0	N/A
ABCA2	0	8.80104	0	0	0	1.76021	0	9.18772	0	3.06257	0.701809
ABCA3	0	0	0	11.3019	0	2.26038	0	0	0	0	0.481618
ABCA4	0	0	10.6543	0	0	2.13086	0	9.18772	0	3.06257	0.805268
ABCA5	0	0	8.86263	0	9.21108	3.61474	0	0	0	0	0.266703
ABCA6	0	10.1872	14.1508	11.8615	10.3096	9.30182	0	11.4902	10.5739	7.3547	0.660451
ABCA8	0	10.5927	10.8084	12.729	13.0611	9.43824	9.86529	0	0	3.28843	0.176248
ABCA9	0	0	0	0	0	0	0	0	0	0	N/A
ABCB10	9.53872	8.80104	0	11.2149	0	5.91093	0	0	10.5739	3.52463	0.586473
ABCB11	0	0	8.86263	0	0	1.77253	0	0	12.4457	4.14857	0.559062
ABCB6	0	0	9.55571	8.81715	9.21101	5.51677	0	0	0	0	0.116237
ABCB7	0	0	8.86263	0	0	1.77253	0	13.1766	0	4.3922	0.535249
ABCB8	0.968022	8.80104	0	8.81715	0	3.71724	0	0	0	0	0.229882
ABCB9	0	0	0	0	0	0	0	0	10.5739	3.52463	0.219944
ABCC1	14.6107	10.7468	11.0597	11.3019	0	9.54382	0	12.9253	9.19213	7.37248	0.634825
ABCC10	8.84564	8.80104	0	0	0	3.52934	0	9.18772	0	3.06257	0.902364
ABCC2	0	0	0	0	0	0	0	0	9.18772	3.06257	0.219944
ABCC3	12.5591	14.079	14.854	14.2463	13.8554	13.9188	9.86529	13.282	0	7.71576	0.0802881
ABCC4	9.94416	8.80104	8.86263	12.9914	0	8.11985	0	9.18772	0	3.06257	0.215733
ABCC5	10.2318	0	9.55571	9.91566	13.2363	8.58789	10.2707	11.2671	0	7.17927	0.735758
ABCC6	0	0	0	0	0	0	0	0	9.18772	3.06257	0.219944
ABCC6P2	0	0	0	0	0	0	11.9447	0	0	3.98157	0.219944
ABCC9	9.85986	0	10.1398	0	9.90418	5.98077	0	0	9.18772	3.06257	0.48795
ABCD1P3	0	0	0	0	0	0	0	0	0	0	N/A
ABCD3	11.6181	10.8803	8.86263	10.4265	11.7759	10.7127	0	12.6841	0	4.22803	0.0864286
ABCD4	0	0	0	0	0	0	9.1722	0	0	3.0574	0.219944
ABCE1	10.6373	10.1872	9.55571	10.7629	9.90418	10.2095	0	0	0	0	4.2605e-08
ABCF1	13.094	0	0	8.81715	0	4.38223	0	0	0	0	0.279862
ABCF2	12.429	12.2021	10.6543	11.5251	11.2904	11.6202	9.1722	12.4835	9.88081	10.5122	0.24006
ABCF3	0	0	0	0	0	0	0	0	0	0	N/A
ABCG1	0	0	0	0	0	0	0	0	11.66	3.88667	0.219944
ABCG2	0	0	0	0	0	0	0	0	0	0	N/A
ABCG4	0	0	10.2488	0	0	2.04976	0	0	12.0658	4.02193	0.640492
ABHD10	10.7914	9.89955	10.6543	11.1196	11.85	10.863	9.1722	10.5739	9.38432	9.71014	0.0724905
ABHD11	9.53872	0	0	0	0	1.90774	9.86529	0	14.0474	7.9709	0.177063
ABHD12	0	0	0	0	0	0	0	0	9.88081	3.2936	0.219944
ABHD12B	0	0	0	0	0	0	0	0	0	0	N/A
ABHD13	10.455	8.80104	12.3889	0	11.7759	8.68417	0	0	9.18772	3.06257	0.184415
ABHD14A	9.94416	8.80104	8.86263	0	0	5.52157	0	0	0	0	0.117038
ABHD14B	0	0	8.86263	0	0	1.77253	0	0	0	0	0.481618
ABHD15	8.84564	9.89955	12.8328	10.8965	12.4299	10.9809	0	9.18772	2.31128	3.833	0.0191472
ABHD16A	10.925	10.7468	8.86263	13.5792	0	8.82273	10.2707	10.2863	0	6.85233	0.638904
ABHD17A	0	8.80104	0	0	0	1.76021	10.5584	0	0	3.51947	0.631268
ABHD17AP4	0	0	0	0	0	0	0	0	0	0	N/A
ABHD17AP8	0	0	0	0	0	0	9.1722	0	12.6216	7.2646	0.0384804
ABHD17B	10.6373	12.651	0	0	9.21108	6.49988	9.86529	9.88081	0	6.58203	0.985507
ABHD17C	11.0427	0	10.9419	10.4265	10.5973	8.60168	0	9.88081	0	3.2936	0.206201
ABHD18	8.84564	0	0	0	0	1.76913	0	0	0	0	0.481618
ABHD2	16.0225	15.8326	14.9146	14.8992	15.3573	15.4052	15.1661	15.934	9.18772	13.4293	0.259593
ABHD3	0	10.8803	0	0	13.2885	4.83376	0	9.18772	0	3.06257	0.711398
ABHD4	9.94416	13.3117	0	8.81715	0	6.4146	0	9.88081	12.4065	7.4291	0.831372
ABHD5	0	0	8.86263	0	12.7373	4.31999	0	0	0	0	0.27784
ABHD6	8.84564	8.80104	0	0	0	3.52934	0	0	0	0	0.266572
ABI1	12.1036	11.5735	8.86263	12.6671	10.3814	11.1176	9.1722	10.2863	3.11041e-07	6.48617	0.118786
ABI2	12.269	12.455	13.4164	11.7074	11.2904	12.2276	0	13.7726	10.5739	8.1155	0.229879
ABI3BP	12.4564	0	10.472	11.5251	0	6.8907	9.1722	0	0	3.0574	0.415645
ABL1	8.84564	9.49411	12.9568	0	10.3096	8.32123	0	9.88081	0	3.2936	0.23269
ABL2	15.5339	13.6912	13.3284	13.402	14.3409	14.0593	0	9.88081	9.88081	6.58721	0.0231162
ABLIM1	0	12.6076	0	0	0	2.52152	0	14.0628	0	4.6876	0.667532
ABLIM2	0	0	0	0	0	0	0	0	0	0	N/A
ABLIM3	10.6373	0	8.86263	8.81715	0	5.66342	11.9447	0	0	3.98157	0.70666
ABR	13.1418	11.6913	13.1632	13.0142	13.2166	12.8454	12.8357	13.665	11.3848	12.6285	0.739154
ABRACL	10.925	8.80104	0	11.2149	0	6.18819	0	9.88081	0	3.2936	0.514157
ABT1	0	10.7468	8.86263	9.91566	0	5.90502	0	0	0	0	0.118098
ABT1P1	0	0	0	0	0	0	13.8726	0	0	4.6242	0.219944
ABTB2	0	8.80104	8.86263	0	0	3.53273	0	0	0	0	0.266574
AC000081.2	0	0	0	0	0	0	0	0	0	0	N/A
AC000123.2	12.342	0	0	0	0	2.4684	0	0	0	0	0.481618
AC000123.3	0	0	0	0	9.21108	1.84222	0	0	0	0	0.481618
AC000123.4	0	0	0	0	0	0	0	0	0	0	N/A
AC000403.4	8.84564	0	0	0	0	1.76913	0	0	9.18772	3.06257	0.704469
AC002044.1	0	13.8115	11.4274	0	10.8204	7.21186	0	9.88081	0	3.2936	0.431915
AC002075.4	0	0	0	8.48238	9.90418	3.67731	0	0	0	0	0.268701
AC002117.1	10.9768	9.16261	10.0404	0.315342	8.73915	7.84686	0	1.51856e-12	0	5.06187e-13	0.0221552
AC002306.1	0	0	0	0	0	0	0	0	0	0	N/A
AC002310.12	0	0	0	0	0	0	0	0	0	0	N/A
AC002366.3	0	0	8.86263	0	0	1.77253	0	0	0	0	0.481618
AC002398.11	0	8.80104	0	0	0	1.76021	0	0	0	0	0.481618
AC002398.9	0	0	0	0	0	0	0	4.69869e-12	0	1.56623e-12	0.219944
AC002407.3	0	0	8.86263	0	0	1.77253	0	0	0	0	0.481618
AC002429.5	0	0	0	0	0	0	9.86529	0	0	3.28843	0.219944
AC002451.3	0	0	0	0	0	0	8.62006	0	9.88081	6.16696	0.034655
AC002456.2	0	0	0	0	0	0	0	0	0	0	N/A
AC002472.8	0	0	0	0	0	0	0	0	0	0	N/A
AC002519.6	0	0	0	0	0	0	0	0	0	0	N/A
AC002519.8	0	0	0	0	0	0	9.86529	0	0	3.28843	0.219944
AC002543.2	0	0	0	0	0	0	0	0	0	0	N/A
AC002550.5	0	7.04442	0	6.95266	0	2.79942	0	0	0	0	0.266585
AC002553.4	0	0	0	0	0	0	0	0	0	0	N/A
AC002985.3	0	0	0	0	0	0	0	0	0	0	N/A
AC003005.2	0	0	8.86263	0	0	1.77253	0	0	0	0	0.481618
AC003075.4	0	0	0	8.81715	0	1.76343	0	0	0	0	0.481618
AC003973.3	0	0	0	0	0	0	0	0	0	0	N/A
AC003984.1	0	0	0	0	0	0	9.1722	0	0	3.0574	0.219944
AC003986.6	0	0	8.86263	0	0	1.77253	0	0	9.18772	3.06257	0.70548
AC003991.3	0	0	9.03251	7.87292	0	3.38109	8.94783	0	0	2.98261	0.913683
AC004009.3	0	0	0	0	0	0	9.86529	0	0	3.28843	0.219944
AC004051.2	0	0	0	11.0142	0	2.20284	0	0	9.88081	3.2936	0.783532
AC004057.1	10.8692	0	9.22848	0	1.48326e-13	4.01954	9.61757	9.18772	0	6.26843	0.595872
AC004067.5	0	0	0	0	0	0	0	0	0	0	N/A
AC004076.5	0	0	0	0	0	0	0	0	0.0677696	0.0225899	0.219944
AC004076.7	0	0	2.72031	6.64952	0	1.87397	0	0	9.18772	3.06257	0.689484
AC004237.1	0	0	0	9.51022	0	1.90204	9.1722	0	10.9794	6.7172	0.223637
AC004381.6	0	0	11.3474	0	11.2904	4.52756	0	0	11.4902	3.83007	0.885331
AC004490.1	0	0	0	0	0	0	0	0	0	0	N/A
AC004623.2	0	0	3.78297e-12	0	0	7.56594e-13	0	0	0	0	0.481618
AC004691.5	9.94416	0	0	0	0	1.98883	0	0	0	0	0.481618
AC004862.6	0	0	0	0	0	0	0	0	10.2863	3.42877	0.219944
AC004878.2	0	0	0	0	0	0	0	0	12.7711	4.25703	0.219944
AC004893.11	0	0	0	0	0	0	0	0	0	0	N/A
AC004895.4	0	0	0	0	0	0	9.1722	0	9.18772	6.11997	0.0337979
AC004951.6	0	10.1872	0	0	0	2.03744	0	0	10.5966	3.5322	0.703701
AC004980.7	0	8.80104	0	0	0	1.76021	9.1722	0	0	3.0574	0.702698
AC004988.1	0	8.80104	0	0	0	1.76021	0	9.18772	0	3.06257	0.701809
AC005037.3	0	10.8682	10.4295	0	11.6089	6.58132	0	0	9.88081	3.2936	0.475692
AC005154.6	0	11.1035	10.8084	0	9.90418	6.36322	0	9.18772	0	3.06257	0.454798
AC005154.7	0	0	0	0	0	0	0	0	0	0	N/A
AC005253.2	0	10.5127	0	0	0	2.10254	0	0	12.5198	4.17327	0.634841
AC005253.4	0	7.75613	0	0	0.453293	1.64188	0	0	9.18772	3.06257	0.65552
AC005276.1	0	0	0	0	0	0	0	0	0	0	N/A
AC005301.9	0	0	8.86263	0	0	1.77253	0	0	0	0	0.481618
AC005336.4	0	0	0	0	0	0	0	0	13.1766	4.3922	0.219944
AC005339.2	0	0	0	0	0	0	0	0	11.1335	3.71117	0.219944
AC005351.1	0	0	0	0	0	0	0	0	0	0	N/A
AC005363.9	0	0	0	0	0	0	0	0	9.18772	3.06257	0.219944
AC005498.3	0	0	0	0	0	0	0	0	0	0	N/A
AC005498.4	0	0	0	0	0	0	0	0	0	0	N/A
AC005517.3	0	0	0	0	0	0	0	0	11.7526	3.91753	0.219944
AC005519.4	0	0	0	0	0	0	0	0	0	0	N/A
AC005522.7	0	0	0	0	0	0	0	0	0	0	N/A
AC005523.2	13.0292	9.61043	10.617	11.7614	13.5227	11.7081	0	0	0	0	1.98833e-05
AC005532.5	0	0	0	0	0	0	0	0	11.1335	3.71117	0.219944
AC005537.2	0	0	0	0	0	0	0	0	0	0	N/A
AC005538.3	6.20166	0	4.1006e-10	0	9.19661	3.07965	0	0	0	0	0.279771
AC005562.1	13.2202	9.89955	3.0297	11.0142	10.3096	9.49465	9.1722	3.34132	9.88081	7.46478	0.487031
AC005592.2	0	0	0	0	0	0	0	0	0	0	N/A
AC005606.15	0	0	0	8.81715	0	1.76343	0	0	9.88081	3.2936	0.665163
AC005609.18	0	0	0	0	0	0	0	0	9.18772	3.06257	0.219944
AC005618.6	0	0	0	0	0	0	9.1722	0	0	3.0574	0.219944
AC005682.5	0	0	0	0	0	0	0	0	9.18772	3.06257	0.219944
AC005703.3	0	0	0	0	0	0	9.1722	0	10.5739	6.58203	0.0347282
AC005740.6	0	0	0	0	0	0	0	0	9.88081	3.2936	0.219944
AC005752.10	0	0	0	0	0	0	0	0	0	0	N/A
AC005785.2	0	0	0	0	0	0	0	0	0	0	N/A
AC005785.5	0	0	0	0	0	0	0	0	0	0	N/A
AC005932.1	0	0	8.86263	0	0	1.77253	0	0	0	0	0.481618
AC005944.2	10.6213	9.03346	0	9.69713	11.0028	8.07094	9.1722	10.7971	9.18772	9.71901	0.571939
AC006011.4	12.879	0	0	2.30897e-08	0	2.5758	0	0	11.3848	3.79493	0.791625
AC006014.8	0	0	0	0	0	0	0	0	11.5855	3.86183	0.219944
AC006116.15	0	0	0	0	0	0	0	0	10.7971	3.59903	0.219944
AC006116.27	0	0	0	0	0	0	0	0	0	0	N/A
AC006195.2	0	0	9.55571	0	0	1.91114	0	0	0	0	0.481618
AC006262.6	0	0	0	0	0	0	9.1722	0	0	3.0574	0.219944
AC006277.2	0	0	0	0	0	0	0	0	0	0	N/A
AC006366.3	0	0	0	0	0	0	0	0	0	0	N/A
AC006369.2	0	0	0	0	0	0	0	0	0	0	N/A
AC006372.4	0	0	0	0	0	0	0	0	0	0	N/A
AC006460.2	0	0	0	0	0	0	0	0	9.88081	3.2936	0.219944
AC006486.9	0	0	0	0	0	0	0	0	11.8957	3.96523	0.219944
AC006547.13	0	0	0	0	0	0	0	0	0	0	N/A
AC006547.15	0	9.76996e-14	5.52407	9.2199	0	2.94879	0	0	0	0	0.288144
AC006547.8	8.84564	0	0	0	0	1.76913	10.5584	0	0	3.51947	0.633732
AC006548.28	0	10.1976	8.89413	9.51945	9.21972	7.56618	11.5107	9.19569	0	6.90213	0.86012
AC006946.16	0	0	0	0	0	0	10.9639	0	0	3.65463	0.219944
AC006978.6	8.84564	0	0	0	0	1.76913	0	0	0	0	0.481618
AC006994.1	0	0	0	0	0	0	0	0	0	0	N/A
AC007000.10	0	0	0	0	0	0	0	0	10.5739	3.52463	0.219944
AC007036.4	0	0	8.86263	0	0	1.77253	0	0	0	0	0.481618
AC007036.5	0	8.76951	8.73191	8.53603	0	5.20749	0	10.5739	10.5739	7.04927	0.647573
AC007038.7	0	0	0	0	0	0	0	0	0	0	N/A
AC007050.17	0	0	0	0	0	0	0	0	0	0	N/A
AC007078.4	0	0	0	0	0	0	0	0	0	0	N/A
AC007161.5	0	0	0	0	0	0	0	0	10.5739	3.52463	0.219944
AC007191.4	0	0	9.79101	0	0	1.9582	0	0	0	0	0.481618
AC007192.4	9.58229	0.00172636	0.00986368	10.3509	3.17322	4.6236	2.34561e-06	0	0	7.8187e-07	0.175817
AC007192.6	0	10.3397	0	0	0	2.06794	0	0	0	0	0.481618
AC007228.9	9.03464	0	0	0	9.21108	3.64914	0	0	9.87985	3.29328	0.928983
AC007246.3	10.455	0	0	8.81715	14.0068	6.65579	0	0	0	0	0.129726
AC007255.8	0	0	0	0	0	0	0	0	0	0	N/A
AC007274.2	0	0	0	0	0	0	9.1722	0	0	3.0574	0.219944
AC007308.7	0	0	0	0	9.42424	1.88485	0	0	0	0	0.481618
AC007319.1	8.84564	0	0	0	0	1.76913	0	0	0	0	0.481618
AC007322.1	0	0	0	0	0	0	11.8112	0	0	3.93707	0.219944
AC007326.11	10.541	8.80104	11.2079	10.7068	0	8.25135	10.2707	9.18772	0	6.48614	0.648166
AC007326.13	0.0063401	0.00111566	1.84491	0.00747922	0	0.371969	0.00484235	0	9.88081	3.29522	0.278608
AC007362.3	0	0	0	0	0	0	0	0	0	0	N/A
AC007383.3	0	8.14006	8.86263	0	0	3.40054	0	0	0	0	0.267215
AC007383.4	0	0	8.35137	0	0	1.67027	0	9.18772	0	3.06257	0.674575
AC007563.1	0	0	0	0	0	0	0	0	0	0	N/A
AC007566.10	0	0	0	0	0	0	0	0	0	0	N/A
AC007618.3	0	0	0	0	0	0	0	0	0	0	N/A
AC007743.1	0	0	10.1085	0	0	2.0217	11.2306	10.5943	0	7.27497	0.214712
AC007750.5	0	0	9.63023	0	0	1.92605	0	0	0	0	0.481618
AC007773.2	0	0	0	0	0	0	0	0	0	0	N/A
AC007790.4	0	11.1035	0	0	0	2.2207	0	0	0	0	0.481618
AC007879.2	8.84564	0	0	0	0	1.76913	0	0	0	0	0.481618
AC007950.2	0	0	0	0	0	0	9.1722	0	9.18772	6.11997	0.0337979
AC008060.7	0	0	0	0	0	0	0	0	0	0	N/A
AC008065.1	0	0	0	0	0	0	0	0	0	0	N/A
AC008073.9	0	0	0	0	0	0	0	0	9.18772	3.06257	0.219944
AC008079.10	8.84746	0	0	0	0	1.76949	0	0	9.18772	3.06257	0.704577
AC008079.9	0	7.65099	0	0	0	1.5302	0	0	0	0	0.481618
AC008088.4	0	0	0	0	0	0	0	0	0	0	N/A
AC008132.13	0	8.82254	0	0	0	1.76451	9.21803	0	9.18772	6.13525	0.227116
AC008264.4	0	0	0	0	0	0	0	0	10.7971	3.59903	0.219944
AC008268.1	0	0	0	0	0	0	0	0	0	0	N/A
AC008440.5	3.12897e-06	6.23102e-12	8.10179	6.77281e-10	0.0637248	1.6331	2.8377e-08	1.76664e-05	11.1335	3.71117	0.57045
AC008781.7	0	0	0	0	0	0	0	0	9.18772	3.06257	0.219944
AC008984.2	0	0	0	0	0	0	0	0	12.1321	4.04403	0.219944
AC008985.1	0	0	8.86263	0	0	1.77253	0	9.18772	0	3.06257	0.70548
AC008993.2	0	0	0	0	0	0	0	0	0	0	N/A
AC009095.4	0	0	0	0	0	0	0	0	0	0	N/A
AC009120.11	0	8.80104	0	0	0	1.76021	0	0	0	0	0.481618
AC009120.3	0	0	0	0	0	0	0	0	0	0	N/A
AC009120.4	0	0	0	0	0	0	9.1722	0	0	3.0574	0.219944
AC009120.6	12.2655	11.1021	13.1571	10.476	7.26682	10.8535	12.978	10.3318	0	7.76993	0.370953
AC009133.21	0	0	0	0	0	0	0	0	10.9794	3.6598	0.219944
AC009133.23	0	0	0	0.0325204	0.021764	0.0108569	0	0	0	0	0.280258
AC009166.7	0	0	0	10.4265	0	2.0853	0	0	0	0	0.481618
AC009245.3	0	0	0	9.51717	0	1.90343	0	1.11022e-15	0	3.70073e-16	0.481618
AC009264.1	0	0	0	0	0	0	0	0	10.5739	3.52463	0.219944
AC009303.2	0	0	0	0	0	0	0	0	0	0	N/A
AC009403.2	0	0	0	0	9.90418	1.98084	10.2707	0	0	3.42357	0.705314
AC009404.2	0	9.49411	0	0	0	1.89882	0	0	0	0	0.481618
AC009411.1	0	0	0	0	0	0	0	0	0	0	N/A
AC009487.6	0	0	0	9.67503	0	1.93501	0	0	0	0	0.481618
AC009501.4	0	0	0	0	0	0	0	0	0	0	N/A
AC009502.4	0	0	10.2488	0	0	2.04976	0	0	0	0	0.481618
AC009505.2	1.68308	9.40979	11.0707	0	0	4.43271	0	0	0	0	0.216143
AC009506.1	0	9.49411	0	0	0	1.89882	0	0	0	0	0.481618
AC009541.1	0	0	0	0	0	0	0	0	0	0	N/A
AC009948.5	0	0	0	0	9.21108	1.84222	0	0	0	0	0.481618
AC009961.3	0	0	0	0	0	0	0	0	0	0	N/A
AC010127.3	0	0	0	0	0	0	0	0	0	0	N/A
AC010136.2	0	7.14774	0	0	0	1.42955	0	0	0	0	0.481618
AC010150.1	0	0	0	0	0	0	0	0	0	0	N/A
AC010153.3	0	0	0	0	0	0	0	0	0	0	N/A
AC010226.4	0	0	0	0	0	0	0	0	0	0	N/A
AC010240.2	0	0	0	0	0	0	0	0	0	0	N/A
AC010504.2	0	0	0	0	0	0	0	0	0	0	N/A
AC010524.2	10.455	0	0	0	0	2.091	0	0	0	0	0.481618
AC010547.9	2.43361e-06	2.32743e-06	0	0	0	9.52208e-07	0	0	0	0	0.266748
AC010677.5	0	0	0	8.67341	0	1.73468	0	0	0	0	0.481618
AC010761.10	0	0	0	9.19253	11.0759	4.05369	0	9.07246	10.2863	6.45292	0.578874
AC010761.13	0	0	0	0	0	0	0	0	10.2863	3.42877	0.219944
AC010761.6	0	10.6562	0	0	0	2.13124	0	0	0	0	0.481618
AC010761.8	0	0	0	0	0	0	0	0	0	0	N/A
AC010886.2	0	0	0	0	0	0	0	0	0	0	N/A
AC010970.2	8.84564	8.80104	0	0	0	3.52934	0	0	10.2863	3.42877	0.979838
AC010976.2	0	0	8.86263	0	0	1.77253	0	0	0	0	0.481618
AC011288.2	0	0	8.86263	0	0	1.77253	0	0	9.88081	3.2936	0.667777
AC011290.5	0	0	0	0	0	0	0	0	9.88081	3.2936	0.219944
AC011330.13	0	0	0	0	0	0	0	0	9.18772	3.06257	0.219944
AC011525.2	0	0	0	0	0	0	0	0	0	0	N/A
AC011530.4	0	0	0	0	0	0	0	0	0	0	N/A
AC011558.5	15.3058	14.8011	14.9081	15.1059	14.7443	14.973	14.2148	15.9877	0	10.0675	0.232877
AC011738.4	0	0	0	0	0	0	11.4747	0	0	3.8249	0.219944
AC012146.7	0	0	0	0	0	0	0	0	0	0	N/A
AC012358.8	0	10.9981	0	0	0	2.19962	0	0	0	0	0.481618
AC012360.6	0	0	0	0	0	0	0	0	0	0	N/A
AC012363.4	0	0	0	0	0	0	0	0	0	0	N/A
AC012454.4	0	0	0	0	0	0	0	0	0	0	N/A
AC012512.1	0	0	0	0	0	0	0	0	0	0	N/A
AC012668.2	0	0	0	0	0	0	0	0	0	0	N/A
AC013267.1	0	0	0	0	0	0	0	0	0	0	N/A
AC013271.3	0	0	0	0	0	0	9.1722	0	0	3.0574	0.219944
AC013271.5	0	0	0	0	0	0	0	0	0	0	N/A
AC013401.1	0	0	0	0	0	0	0	0	0	0	N/A
AC013410.1	0	0	0	0	0	0	0	9.18772	0	3.06257	0.219944
AC013472.3	0	0	8.86263	0	0	1.77253	0	0	0	0	0.481618
AC013474.4	0	0	0	0	0	0	0	0	0	0	N/A
AC015849.13	0	8.80104	0	0	0	1.76021	0	0	0	0	0.481618
AC015922.7	0	0	8.86263	0	0	1.77253	0	0	12.3912	4.1304	0.560947
AC015987.1	0	0	0	0	0	0	0	0	0	0	N/A
AC016292.3	0	0	8.86263	0	0	1.77253	0	0	12.9943	4.33143	0.540942
AC016582.2	0	0	0	0	0	0	9.1722	0	0	3.0574	0.219944
AC016629.3	0	0	0	0	0	0	0	0	13.4217	4.4739	0.219944
AC016722.3	0	0	0	0	0	0	0	0	9.18772	3.06257	0.219944
AC016722.4	0	0	0	0	0	0	0	0	0	0	N/A
AC016723.4	0	0	0	0	0	0	0	0	9.18772	3.06257	0.219944
AC016738.3	0	0	0	0	0	0	0	0	0	0	N/A
AC016738.4	0	0	0	0	0	0	0	0	0	0	N/A
AC016739.2	0	0	0	0	0	0	0	0	13.0794	4.3598	0.219944
AC016747.3	13.1222	9.49411	11.907	13.7728	12.1014	12.0795	11.657	0	0	3.88567	0.0341338
AC016757.3	0	0	0	0	0	0	0	0	0	0	N/A
AC016894.1	0	0	0	0	0	0	0	0	0	0	N/A
AC017002.1	0	0	0	0	0	0	0	0	0	0	N/A
AC017002.2	0	0	0	0	0	0	0	0	9.18772	3.06257	0.219944
AC017006.2	0	10.4104	0	0	0	2.08208	0	0	10.5739	3.52463	0.716299
AC017104.2	0	8.80104	0	0	0	1.76021	0	0	0	0	0.481618
AC018462.2	0	13.7354	11.907	0	0	5.12848	0	0	9.18772	3.06257	0.679631
AC018641.7	0	0	0	0	0	0	9.86529	0	9.18772	6.351	0.0340307
AC018693.6	0	0	0	0	0	0	0	0	0	0	N/A
AC018738.2	0	0	8.20228	0	0	1.64046	0	0	0	0	0.481618
AC018766.6	0	0	9.55571	0	0	1.91114	0	0	0	0	0.481618
AC018804.6	0	0	0	8.80727	0	1.76145	0	0	13.6763	4.55877	0.51799
AC019181.3	0	0	0	0	0	0	0	0	0	0	N/A
AC020571.3	0	0	0	0	0	0	0	0	0	0	N/A
AC020594.5	0	0	0	0	0	0	9.1722	0	10.5739	6.58203	0.0347282
AC020951.1	0	12.944	0	0	0	2.5888	0	0	0	0	0.481618
AC020956.3	0	8.80104	0	0	0	1.76021	0	0	12.078	4.026	0.569033
AC022007.5	0	0	11.0597	9.38752	10.8181	6.25306	0	0	9.88081	3.2936	0.506014
AC022154.7	0	0	0	0	0	0	0	0	0	0	N/A
AC022173.2	0	0	9.55571	0	0	1.91114	0	0	0	0	0.481618
AC022816.2	0	0	0	0	0	0	0	0	0	0	N/A
AC022819.3	0	0	0	0	9.21108	1.84222	0	0	12.8252	4.27507	0.562732
AC023271.1	0	0	0	0	0	0	0	0	0	0	N/A
AC023347.1	0	0	0	0	0	0	0	0	9.18771	3.06257	0.219944
AC023590.1	0	9.49411	0	0	0	1.89882	0	0	13.6763	4.55877	0.548276
AC024560.3	9.53872	8.80104	0	0	0	3.66795	0	0	0	0	0.267148
AC024592.12	0	5.88812e-07	0	0	9.02759e-07	2.98314e-07	0	0	0	0	0.281964
AC025171.1	0	0	0	8.81715	12.9952	4.36247	0	0	0	0	0.279382
AC025335.1	8.84564	0	9.55571	0	0	3.68027	0	0	0	0	0.267102
AC026271.5	0	0	0	0	0	0	0	0	0	0	N/A
AC027612.6	12.4383	12.6003	10.4046	10.114	13.2715	11.7657	8.88178e-16	1.98465e-06	9.88081	3.2936	0.0159254
AC034187.2	9.85156	0	0	0	8.61865e-10	1.97031	9.0796	0	11.1335	6.7377	0.236506
AC037459.4	0	0	0	0	9.90145	1.98029	0	0	0	0	0.481618
AC046143.3	0	12.7899	0	9.51022	10.3096	6.52194	0	0	12.0208	4.00693	0.608595
AC055764.1	0	0	0	0	0	0	0	0	10.7971	3.59903	0.219944
AC058791.1	0	0	0	0	0	0	12.1678	10.5739	0	7.58057	0.0347047
AC062028.1	0	0	0	0	0	0	9.1722	0	9.18772	6.11997	0.0337979
AC062029.1	0	0	0	0	0	0	0	0	9.18772	3.06257	0.219944
AC063976.7	0	0	0	0	0	0	0	0	0	0	N/A
AC067945.2	0	0	0	9.51022	0	1.90204	0	0	9.88081	3.2936	0.704319
AC068196.1	0	0	0	0	0	0	0	0	10.5739	3.52463	0.219944
AC068282.3	0	0	0	0	0	0	0	0	0	0	N/A
AC068499.10	0	0	0	0	0	0	0	0	10.7971	3.59903	0.219944
AC068522.4	0	0	0	0	0	0	0.000157271	0	11.5855	3.86189	0.219936
AC068533.7	6.71369	0	0	0	0	1.34274	0	0	9.18772	3.06257	0.570259
AC068831.15	8.6892	0	8.86263	0	0	3.51037	0	0	0	0	0.266605
AC068831.6	0	0	8.86263	8.81715	0	3.53596	0	0	3.84679e-10	1.28226e-10	0.266572
AC069277.2	0	0	0	0	0	0	0	0	0	0	N/A
AC069282.6	0	0	0	0	0	0	0	0	0	0	N/A
AC069513.4	0	0	0	0	0	0	0	0	0	0	N/A
AC069542.1	0	0	0	0	0	0	0	0	10.5739	3.52463	0.219944
AC072062.1	0	0	0	0	0	0	0	0	0	0	N/A
AC072062.3	9.52717	0	0	0	0	1.90543	0	0	0	0	0.481618
AC073055.2	0	0	0	8.81715	0	1.76343	0	0	9.18772	3.06257	0.702771
AC073065.3	0	0	8.86263	0	9.21108	3.61474	0	0	0	0	0.266703
AC073254.1	10.455	0	0	2.22045e-16	0	2.091	0	0	0	0	0.481618
AC073283.4	0	0	0	0	0	0	0	13.1766	0	4.3922	0.219944
AC073283.7	0	10.5857	12.3897	0	0	4.59508	0	0	0	0	0.268766
AC073410.1	0	0	0	0	0	0	0	0	0	0	N/A
AC073610.5	0	0	0	0	0	0	0	0	0	0	N/A
AC073641.2	0	0	0	7.76619	0	1.55324	0	0	10.2863	3.42877	0.584809
AC074117.10	0	9.55495	9.96115	0	0	3.90322	10.2707	0	0	3.42357	0.909625
AC074141.3	0	0	0	0	0	0	0	0	10.7971	3.59903	0.219944
AC074183.3	0	0	0	0	0	0	0	0	0	0	N/A
AC074212.5	8.13501	0	0	0	0	1.627	0	0	9.18772	3.06257	0.661215
AC074286.1	0	10.0728	0	0	9.90418	3.9954	0	0	0	0	0.266595
AC074391.1	0	0	8.86263	0	0	1.77253	0	0	0	0	0.481618
AC078883.4	0	0	0	0	0	0	0	0	0	0	N/A
AC079250.1	0	0	0	0	0	0	0	0	0	0	N/A
AC079630.4	0	0	0	0	0	0	0	0	0	0	N/A
AC079742.4	0	8.09828e-07	7.9075e-10	2.56037e-06	0	6.74198e-07	0	0	3.33067e-15	1.11022e-15	0.348148
AC079776.6	0	0	0	0	0	0	0	0	0	0	N/A
AC079779.4	0	0	0	0	0	0	0	0	0	0	N/A
AC079779.7	0	0	0	0	0	0	0	0	0	0	N/A
AC079781.7	0	0	0	0	0	0	0	0	0	0	N/A
AC079807.2	0	0	0	0	0	0	0	0	0	0	N/A
AC079922.3	0	0	0	0	0	0	0	0	0	0	N/A
AC080125.1	0	0	0	0	0	0	0	0	0	0	N/A
AC083875.2	0	0	0	0	0	0	0	0	0	0	N/A
AC083884.8	0	0	0	0	0	0	0	0	0	0	N/A
AC083899.3	8.88178e-16	10.4351	0	0	0	2.08702	0	0	0	0	0.481618
AC084121.17	0	0	0	0	0	0	0	0	0	0	N/A
AC084219.4	6.25717	0	7.37148	0	0	2.72573	0	0	0	0	0.268951
AC084809.3	0	0	0	0	0	0	0	0	0	0	N/A
AC087294.2	0	0	0	0	0	0	0	0	0	0	N/A
AC090602.2	0	8.80104	0	0	0	1.76021	0	0	9.18772	3.06257	0.701809
AC091492.2	0	0	0	0	0	0	0	0	0	0	N/A
AC091729.9	8.84564	0	0	0	0	1.76913	0	0	9.18772	3.06257	0.704469
AC091814.3	0	0	8.86263	0	0	1.77253	0	0	2.07488e-10	6.91627e-11	0.481618
AC092066.1	0	11.3658	0	0	0	2.27316	0	0	0	0	0.481618
AC092155.1	0	0	0	0	0	0	0	0	11.5855	3.86183	0.219944
AC092170.1	0	0	0	0	0	0	9.1722	0	0	3.0574	0.219944
AC092171.4	0	0	0	0	9.21108	1.84222	12.5733	0	0	4.1911	0.57138
AC092192.1	0	0	0	0	0	0	0	0	0	0	N/A
AC092431.3	0	0	0	0	0	0	0	0	0	0	N/A
AC092620.2	0	0	0	0	0	0	0	0	9.18772	3.06257	0.219944
AC092798.2	0	0	0	10.7629	0	2.15258	0	0	0	0	0.481618
AC092933.4	0	0	0	0	0	0	0	0	0	0	N/A
AC093110.3	0	0	0	0	0	0	0	0	0	0	N/A
AC093323.3	8.84564	9.49411	9.96115	8.81715	0	7.42361	0	0	0	0	0.0246264
AC093495.4	0	0	0	0	10.5971	2.11942	0	0	0	0	0.481618
AC093616.4	0	0	0	0	0	0	0	0	0	0	N/A
AC093627.10	0	0	0	0	0	0	0	0	13.642	4.54733	0.219944
AC093673.5	9.94416	0	12.6911	9.91566	9.90418	8.49102	0	0	0	0	0.0270305
AC093690.1	0	0	0	0	0	0	0	0	9.88081	3.2936	0.219944
AC093838.4	9.53872	0	8.86263	7.79255e-05	0	3.68029	0	0	12.6841	4.22803	0.903043
AC097359.2	0	0	0	0	0	0	0	0	0	0	N/A
AC097374.2	0	0	0	0	0	0	0	0	12.4457	4.14857	0.219944
AC097461.4	0	0	0	0	0	0	0	0	0	0	N/A
AC097467.2	0	0	0	0	0.314927	0.0629854	0	0	0	0	0.481618
AC097662.2	0	0	0	0	0	0	0	0	9.18772	3.06257	0.219944
AC097721.1	0	0	0	0	0	0	0	0	0	0	N/A
AC097721.2	0	0	12.5514	0	0	2.51028	0	0	9.88081	3.2936	0.855537
AC097724.3	0	0	0	0	0	0	0	0	11.4902	3.83007	0.219944
AC098614.2	0	0	0	0	0	0	0	0	10.2863	3.42877	0.219944
AC098820.4	0	0	0	0	0	0	0	0	13.5314	4.51047	0.219944
AC099668.5	0	0	0	0	0	0	0	0	0	0	N/A
AC099684.1	0	0	0	0	0	0	0	0	9.18772	3.06257	0.219944
AC099850.1	0	0	0	0	0	0	0	0	14.5812	4.8604	0.219944
AC100830.3	0	0	0	0	0	0	0	0	0	0	N/A
AC103563.2	0	0	0	0	0	0	10.5584	0	0	3.51947	0.219944
AC104451.2	0	0	0	0	0	0	0	0	6.84522	2.28174	0.219944
AC104534.3	3.71064e-05	5.15366e-13	0	0	0	7.42128e-06	0	0	0	0	0.481618
AC104651.2	0	0	0	0	0	0	0	0	9.18772	3.06257	0.219944
AC104809.4	0	0	0	0	0	0	0	0	0	0	N/A
AC105342.1	0	0	0	0	0	0	0	0	0	0	N/A
AC105399.2	0	0	0	0	0	0	0	0	9.88081	3.2936	0.219944
AC105402.2	0	0	0	0	0	0	0	0	0	0	N/A
AC105760.2	0	0	0	0	0	0	0	0	0	0	N/A
AC107081.5	2.22045e-16	0	0	0	5.25112e-05	1.05022e-05	0	0	0	0	0.481618
AC107983.4	0	0	8.20228	0	0	1.64046	0	0	9.18772	3.06257	0.665386
AC108142.1	0	0	0	0	0	0	0	0	12.743	4.24767	0.219944
AC108448.2	0	0	0	10.2033	11.2904	4.29874	0	0	0	0	0.267483
AC108463.2	0	0	0	0	0	0	0	0	0	0	N/A
AC108488.4	0	0	0	0	0	0	0	0	0	0	N/A
AC108676.1	0	0	0	0	0	0	0	0	9.18772	3.06257	0.219944
AC110781.3	0	0	0	0	0	0	0	0	0	0	N/A
AC112198.1	0	0	0	0	0	0	0	0	0	0	N/A
AC112497.1	9.83145	0	0	0	0	1.96629	0	0	0	0	0.481618
AC113189.5	0	0	0	0	0	0	0	0	0	0	N/A
AC113404.1	2.26619	0.175534	12.1246	12.6998	12.5675	7.96672	11.5972	11.0352	9.18772	10.6067	0.506568
AC114752.3	0	0	0	0	0	0	0	0	0	0	N/A
AC114763.1	0	0	0	0	0	0	0	0	0	0	N/A
AC114776.3	0	0	0	0	0	0	9.1722	0	0	3.0574	0.219944
AC116366.5	0	0	0	0	0	0	0	0	0	0	N/A
AC116366.6	0	0	0	0	9.21108	1.84222	11.118	0	0	3.706	0.628303
AC116366.7	0	1.39888e-09	9.12886	1.12725e-07	0	1.82577	0	0	0	0	0.481618
AC125232.1	0	0	0	0	0	0	0	0	0	0	N/A
AC127904.2	0	0	8.86263	0	0	1.77253	0	0	9.88081	3.2936	0.667777
AC129778.2	8.84564	0	0	0	0	1.76913	0	0	0	0	0.481618
AC130709.1	0	0	0	0	0	0	11.4278	0	0	3.80927	0.219944
AC132217.4	11.882	10.814	9.13169	11.6501	7.54339	10.2042	0	10.9632	0	3.6544	0.0636401
AC133106.2	9.53872	10.1872	9.96115	10.4265	9.21108	9.86493	0	0	9.18772	3.06257	0.0235264
AC133965.1	0	0	0	9.50993	0	1.90199	0	0	0	0	0.481618
AC135048.13	8.84564	0	0	8.81715	0	3.53256	10.2707	0	0	3.42357	0.978147
AC136289.1	0	0	0	0	9.21108	1.84222	0	0	0	0	0.481618
AC137723.5	0	0	0	0	0	0	0	0	0	0	N/A
AC137932.4	0	0	0	0	0	0	0	0	9.88081	3.2936	0.219944
AC138969.4	0	9.60395	11.5338	0	8.51803	5.93116	0	0	9.88081	3.2936	0.541636
AC139100.4	0	0	0	0	0	0	0	0	9.18772	3.06257	0.219944
AC139712.1	0	0	0	0	0	0	0	0	0	0	N/A
AC140076.1	0	0	0	0	0	0	0	9.88081	0	3.2936	0.219944
AC140912.1	0	0	0	0	0	0	10.2707	0	12.1321	7.4676	0.0350741
AC141586.5	0	0	0	0	0	0	0	0	0	0	N/A
AC141928.1	0	0	0	0	0	0	9.1722	0	0	3.0574	0.219944
AC142472.6	10.455	0	0	0	0	2.091	0	0	0	0	0.481618
AC144449.1	0	0	0	0	0	0	0	0	12.8512	4.28373	0.219944
AC144831.1	0	10.1872	0	0	0	2.03744	0	9.18772	0	3.06257	0.78061
AC144833.1	0	0	8.86263	0	0	1.77253	0	0	9.18772	3.06257	0.70548
AC145124.2	0	0	0	0	0	0	0	0	0	0	N/A
AC159540.1	0	0	8.66682	9.22256	0	3.57788	0	0	6.88338e-15	2.29446e-15	0.266915
AC159540.14	0	0	0	0	0	0	0	0	0	0	N/A
AC159540.2	0	0	8.86263	0	0	1.77253	0	0	0	0	0.481618
AC226119.4	0	0	0	0	0	0	0	0	0	0	N/A
AC226119.5	0	0	0	0	0	0	0	0	0	0	N/A
ACAA1	8.84564	8.80104	1.22252e-06	0	0	3.52934	0	0	0	0	0.266572
ACAA2	0	11.7966	8.86263	9.91566	10.3096	8.1769	0	9.18772	12.0208	7.06951	0.78345
ACACA	10.455	11.8919	11.3474	9.51022	12.8219	11.2053	0	0	0	0	6.23789e-06
ACACB	0	0	0	0	0	0	0	0	10.5739	3.52463	0.219944
ACAD10	0	0	0	0	0	0	0	0	9.88081	3.2936	0.219944
ACAD11	8.84564	0	0	0	0	1.76913	0	0	0	0	0.481618
ACAD8	0	0	11.2604	9.51022	0	4.15412	9.1722	0	0	3.0574	0.796963
ACAD9	11.6181	10.9981	0	0	9.21108	6.36546	0	0	0	0	0.119241
ACADM	0	10.5927	11.1651	9.91566	12.1554	8.76577	0	10.2863	0	3.42877	0.218022
ACADS	0	8.80104	0	0	0	1.76021	0	0	9.18772	3.06257	0.701809
ACADSB	0	0	0	10.4265	0	2.0853	0	0	9.18772	3.06257	0.793365
ACADVL	0	0	10.6543	8.81715	0	3.89429	0	11.3848	0	3.79493	0.982046
ACAN	13.4705	10.9981	13.6161	13.7868	10.5973	12.4938	11.2515	10.7971	0	7.34953	0.12023
ACAP1	0	0	0	0	0	0	0	0	0	0	N/A
ACAP2	11.6181	11.6913	12.1947	11.9951	0	9.49984	0	12.7985	12.8512	8.5499	0.837994
ACAP3	0	0	8.86263	0	0	1.77253	0	0	0	0	0.481618
ACAT1	12.3719	12.7712	12.5261	10.4265	13.4305	12.3052	9.1722	0	10.2863	6.48617	0.056809
ACAT2	11.981	8.80104	0	0	0	4.15641	0	0	0	0	0.274817
ACBD3	10.455	10.1872	9.96115	10.4265	11.7759	10.5612	9.1722	10.9794	12.9253	11.0256	0.623099
ACBD4	0	0	0	0	0	0	0	0	0	0	N/A
ACBD5	10.2318	10.4104	11.8069	10.8965	10.3096	10.731	0	9.18772	11.2671	6.81827	0.176974
ACBD6	11.6181	0	0	0	0	2.32362	0	0	0	0	0.481618
ACCS	13.5904	0	12.6692	0	0	5.25192	0	10.5739	11.4902	7.3547	0.692583
ACD	11.7899	8.80104	0	11.7614	9.90418	8.4513	10.9639	9.88081	11.9602	10.935	0.432149
ACE	0	8.80104	0	0	0	1.76021	10.2707	0	0	3.42357	0.644834
ACE2	0	0	0	0	0	0	0	0	9.88081	3.2936	0.219944
ACEA_U3	0	0	0	0	0	0	0	0	12.4835	4.16117	0.219944
ACER3	10.455	10.5927	11.8582	15.2056	13.0396	12.2302	9.1722	9.88081	0	6.351	0.0646796
ACIN1	10.455	8.80104	9.96115	9.91566	10.8204	9.99065	0	0	9.18772	3.06257	0.0229345
ACKR1	11.7359	0	0	10.4265	0	4.43248	0	0	12.714	4.238	0.968801
ACKR2	0	10.1872	0	0	0	2.03744	0	0	0	0	0.481618
ACKR3	9.53872	10.8803	0	10.4265	9.21108	8.01132	0	0	0	0	0.0250527
ACLY	12.2795	12.2974	11.5016	13.1864	11.5136	12.1557	0	12.8252	0	4.27507	0.0463925
ACO1	13.4899	11.1988	11.4274	11.8615	9.90418	11.5764	0	13.1949	13.7827	8.99253	0.473009
ACO2	11.2434	14.9953	9.55571	13.0365	13.0611	12.3784	13.726	11.4902	10.9794	12.0652	0.827384
ACOT1	10.9542	10.3422	9.21557	3.32164	10.952	8.95712	1.11793e-07	9.18762	0	3.06254	0.0927713
ACOT11	0	0	0	0	0	0	0	0	0	0	N/A
ACOT13	9.63153	0	0	8.81706	0	3.68972	9.17211	0	0	3.05737	0.871759
ACOT2	10.5969	11.3909	11.8867	11.4558	10.8781	11.2417	9.86529	0.633969	9.18772	6.56233	0.0765486
ACOT4	0	0	0	8.81715	0	1.76343	0	0	9.18772	3.06257	0.702771
ACOT7	8.84564	11.3658	8.86263	9.91566	10.8204	9.96203	9.86529	9.18772	9.88081	9.64461	0.665182
ACOT8	9.53872	7.44163e-10	0	8.81715	0	3.67117	0	0	0	0	0.267122
ACOT9	8.84564	0	11.7529	12.1492	10.3096	8.61147	0	9.18772	0	3.06257	0.186482
ACOX1	14.2704	12.4385	14.4901	13.6292	11.0028	13.1662	14.661	14.808	10.5739	13.3476	0.896077
ACOX2	8.84564	0	0	8.81715	0	3.53256	0	0	9.18772	3.06257	0.90175
ACOX3	0	0	0	9.91566	0	1.98313	0	0	0	0	0.481618
ACP1	12.7773	0	11.8069	11.8615	9.21108	9.13136	0	11.4902	0	3.83007	0.254631
ACP2	0	0	0	8.81715	0	1.76343	0	0	10.9794	3.6598	0.613367
ACP6	0	0	9.96115	0	0	1.99223	0	0	0	0	0.481618
ACP7	0	0	0	0	0	0	11.4747	0	0	3.8249	0.219944
ACR	0	0	0	0	0	0	10.2707	0	0	3.42357	0.219944
ACRV1	0	0	0	0	0	0	0	0	0	0	N/A
ACSBG1	0	1.33227e-15	9.84451	1.75032e-05	0	1.96891	0	0	9.18772	3.06257	0.761898
ACSF2	10.6373	13.2317	13.7067	13.4614	10.5973	12.3269	0	10.5739	0	3.52463	0.0182802
ACSF3	0	0	8.86263	0	0	1.77253	0	0	9.18772	3.06257	0.70548
ACSL1	8.84564	9.89955	12.446	12.8601	10.8204	10.9743	0	0	0	0	3.56139e-05
ACSL3	0	12.1331	10.8084	13.0067	10.5973	9.3091	0	0	0	0	0.0256947
ACSL4	0	0	8.86263	11.0142	10.3096	6.03729	0	0	0	0	0.118754
ACSL5	0	0	9.55571	0	12.389	4.38894	0	0	9.18772	3.06257	0.766396
ACSL6	9.59976	10.2315	9.60275	9.55924	0	7.79865	0	10.3859	0	3.46197	0.277302
ACSM3	2.73559e-13	9.4941	0	9.77757	0	3.85433	0	5.60986	0	1.86995	0.584066
ACSM5	0	9.89955	12.7745	8.81715	0	6.29824	0	0	0	0	0.125096
ACSS1	11.8412	9.49411	10.472	0	9.21108	8.20368	0	9.18772	10.7971	6.66161	0.693388
ACSS2	0	9.49411	11.1651	0	0	4.13184	0	0	9.18772	3.06257	0.801221
ACSS3	10.455	8.80104	10.6543	6.64802e-13	9.21108	7.82428	0	0	9.18772	3.06257	0.21884
ACTA2	14.8725	14.0497	13.7594	14.8746	14.4742	14.4061	13.6277	14.1262	10.9794	12.9111	0.101001
ACTA2-AS1	9.76839	9.78145	13.1682	10.112	10.8008	10.7262	9.80912	9.54732	0	6.45215	0.138943
ACTB	15.7513	16.0191	15.1886	16.5817	15.4473	15.7976	14.1625	15.146	9.18772	12.8321	0.0759498
ACTBP12	0	0	0	0	0	0	0	0	0	0	N/A
ACTBP9	0	8.80104	0	0	11.7759	4.11539	0	0	0	0	0.273945
ACTC1	0	0	8.86263	14.5632	0	4.68517	0	0	0	0	0.286949
ACTG1	18.2527	18.0278	17.7402	18.6226	18.0107	18.1308	16.7604	17.4179	9.2953	14.4912	0.105713
ACTG1P22	0	0	0	0	0	0	0	9.88081	0	3.2936	0.219944
ACTG2	0	0	0	0	0	0	0	0	0	0	N/A
ACTL6A	9.94416	13.1703	12.0814	10.2033	11.85	11.4498	0	0	0	0	7.70139e-06
ACTL8	0	0	0	0	0	0	0	0	0	0	N/A
ACTN1	13.2149	12.4118	13.4972	13.7148	12.8999	13.1477	11.2515	12.1321	0	7.79453	0.111268
ACTN4	11.6758	10.6817	9.55571	10.2466	9.60945	10.3539	10.4633	10.9735	0	7.1456	0.273651
ACTR10	8.84564	10.4104	11.1651	11.7074	0	8.42571	0	0	0	0	0.0264758
ACTR1A	11.2434	10.5927	11.8069	12.7088	11.6089	11.5921	0	11.8957	0	3.96523	0.0406228
ACTR1B	11.8412	8.80104	11.1651	11.6502	11.0028	10.8921	0	11.8957	0	3.96523	0.0594357
ACTR2	12.5344	12.8952	13.0521	14.1923	13.3699	13.2088	10.9639	13.1579	9.88081	11.3342	0.0569019
ACTR3	13.4406	14.1762	13.4776	14.7059	13.9205	13.9442	11.8801	12.6216	9.88061	11.4608	0.0103435
ACTR3B	0	11.1035	0	0	0	2.2207	9.86529	0	10.7971	6.88746	0.275461
ACTR3BP2	0	0	0	0	0	0	0	0	0	0	N/A
ACTR3BP4	0	0	0	0	0	0	0	0	9.18772	3.06257	0.219944
ACTR3C	11.9365	0	0	0	0	2.3873	0	0	0	0	0.481618
ACTR5	8.84564	0	8.86263	9.91566	0	5.52479	0	0	13.0378	4.34593	0.796832
ACTR6	0	0	10.472	9.51022	10.5973	6.1159	0	0	9.18772	3.06257	0.476142
ACTR8	0	8.80104	10.2488	9.51022	0	5.71201	0	0	0	0	0.117259
ACTRT3	0	0	0	9.91566	0	1.98313	0	0	0	0	0.481618
ACVR1	10.2318	8.80104	8.86263	9.91566	0	7.56223	0	0	0	0	0.0250515
ACVR1B	0	9.49411	8.86263	0	0	3.67135	14.3761	0	0	4.79203	0.816021
ACVR1C	0	0	0	0	0	0	0	0	0	0	N/A
ACVR2A	9.53872	10.4104	0	0	9.90418	5.97066	0	0	0	0	0.116315
ACVR2B	0	0	0	0	9.21108	1.84222	9.86529	9.91312	12.5549	10.7778	0.0125622
ACVR2B-AS1	0	0	0	0	0	0	0	0	9.18772	3.06257	0.219944
ACVRL1	0	0	0	0	9.21108	1.84222	0	0	0	0	0.481618
ACY1	0	0	0	0	0	0	9.86529	0	0	3.28843	0.219944
ACYP1	9.94416	0	0	0	0	1.98883	0	0	9.18772	3.06257	0.767393
ACYP2	8.84564	0	0	11.382	9.21108	5.88774	0	9.18772	9.18772	6.12515	0.954034
AD000684.2	0	0	0	0	0	0	0	0	9.18772	3.06257	0.219944
ADA	11.6787	0	0	0	0	2.33574	0	0	13.0996	4.36653	0.664696
ADAL	0	10.8803	11.6957	12.4546	12.302	9.46652	0	9.18772	0	3.06257	0.1504
ADAM10	11.1481	11.8919	10.8084	12.3434	10.5973	11.3578	10.2707	10.5739	0	6.9482	0.137754
ADAM12	12.6067	12.4385	11.907	13.2829	13.1813	12.6833	9.1722	10.5739	0	6.58203	0.0468075
ADAM15	0	0	0	0	0	0	0	0	9.18772	3.06257	0.219944
ADAM17	13.415	0	9.1488	0	0	4.51276	0	0	0	0	0.279061
ADAM19	0	11.2858	0	0	0	2.25716	0	10.5739	9.18772	6.58721	0.305259
ADAM1B	0	0	0	0	0	0	0	0	12.0208	4.00693	0.219944
ADAM20	0	0	0	0	0	0	0	0	0	0	N/A
ADAM20P2	0	0	0	0	0	0	9.86529	0	0	3.28843	0.219944
ADAM21P1	0	0	0	0	0	0	0	0	10.7971	3.59903	0.219944
ADAM22	0	0	0	0	0	0	9.86529	0	9.18772	6.351	0.0340307
ADAM23	0	0	0	0	0	0	0	0	0	0	N/A
ADAM24P	0	0	0	0	0	0	0	0	0	0	N/A
ADAM32	0	9.49411	0	0	0	1.89882	0	0	0	0	0.481618
ADAM33	8.84564	0	0	0	0	1.76913	0	9.18772	12.0208	7.06951	0.185761
ADAM3B	0	0	0	0	0	0	0	0	0	0	N/A
ADAM5	0	0	0	0	0	0	0	0	11.4902	3.83007	0.219944
ADAM8	0	0	10.8084	0	0	2.16168	0	0	0	0	0.481618
ADAM9	11.4105	11.5735	12.3889	13.4804	11.1569	12.002	9.1722	12.4457	0	7.20597	0.135035
ADAMTS1	10.455	11.6913	10.2488	9.91566	16.2663	11.7154	9.1722	10.5739	11.1335	10.2932	0.415299
ADAMTS10	0	0	0	0	0	0	0	0	0	0	N/A
ADAMTS12	0	0	0	0	0	0	0	0	0	0	N/A
ADAMTS13	0	0	0	0	0	0	0	0	10.3584	3.4528	0.219944
ADAMTS14	0	0	0	0	0	0	0	11.7526	0	3.91753	0.219944
ADAMTS16	0	0	8.86263	0	9.90418	3.75336	0	0	0	0	0.267669
ADAMTS17	0	0	8.86263	0	0	1.77253	0	0	0	0	0.481618
ADAMTS2	12.7967	14.0992	13.6583	13.9229	14.0785	13.7111	12.5394	13.4503	0	8.66323	0.164144
ADAMTS3	0	0	0	0	0	0	0	0	0	0	N/A
ADAMTS4	0	12.0967	0	9.91566	0	4.40247	10.2707	0	0	3.42357	0.831423
ADAMTS5	0	0	9.55571	8.81715	0	3.67457	0	0	0	0	0.267147
ADAMTS6	0	8.80104	8.86263	9.51022	0	5.43478	0	0	0	0	0.116302
ADAMTS7	8.84564	10.8803	10.9419	0	9.90418	8.1144	0	0	9.18772	3.06257	0.204191
ADAMTS7P4	0	0	0	0	0	0	0	0	0	0	N/A
ADAMTS9	0	11.1988	12.6002	0	9.21108	6.60202	0	0	0	0	0.121698
ADAMTS9-AS1	0	0	0	0	0	0	9.1722	0	0	3.0574	0.219944
ADAMTS9-AS2	0	0	0	0	0	0	9.1722	0	0.000116349	3.05744	0.219936
ADAMTSL1	0	8.80104	0	8.81715	0	3.52364	13.2992	9.18772	10.9794	11.1554	0.0441218
ADAMTSL3	8.84564	0	0	0	0	1.76913	0	0	0	0	0.481618
ADAMTSL4	10.455	12.5258	11.2953	12.3135	10.5451	11.4269	0	8.10427e-11	0	2.70142e-11	1.0647e-06
ADAMTSL4-AS1	0.0173828	8.17193	9.33867	0.297967	7.61819	5.08883	0	9.88081	0	3.2936	0.637925
ADAMTSL5	10.7914	0	0	0	0	2.15828	0	11.8267	0	3.94223	0.676542
ADAP1	0	0	0	0	0	0	0	0	9.18772	3.06257	0.219944
ADAR	12.1413	10.7468	12.5261	11.8615	9.90418	11.436	11.4747	9.18772	0	6.88747	0.135782
ADARB1	13.9144	12.4385	13.3051	14.6008	14.0862	13.669	11.57	12.9718	12.0817	12.2078	0.0447417
ADAT1	8.84564	8.80104	11.998	9.51022	0	7.83098	0	0	0	0	0.0282499
ADAT2	8.84564	9.49411	0	0	0	3.66795	0	10.5739	0	3.52463	0.972244
ADCK1	0	0	0	0	0	0	0	0	0	0	N/A
ADCK2	11.4846	11.1035	10.2488	11.8127	0	8.92992	9.1722	0	10.9794	6.7172	0.590247
ADCY1	0	11.44	0	0	0	2.288	10.2707	0	13.1766	7.81577	0.238359
ADCY10P1	8.84564	10.1872	9.55571	0	0	5.71771	0	10.2863	0	3.42877	0.588363
ADCY3	9.77501	13.076	9.55571	9.91566	0	8.46448	0	9.18772	10.2863	6.49134	0.621429
ADCY4	0	0	0	0	0	0	0	0	10.2863	3.42877	0.219944
ADCY5	0	0	10.8634	0	0	2.17268	0	0	0	0	0.481618
ADCY6	12.8698	9.65644	10.8084	0	9.21108	8.50914	0	0	0	0	0.0282247
ADCY7	0	2.22045e-16	0.00468181	3.51122e-10	6.0986e-10	0.000936362	3.10508	9.19213	10.5739	7.6237	0.00389354
ADCY8	0	0	0	0	0	0	11.9447	0	11.9602	7.9683	0.0337979
ADCY9	11.3304	11.5735	8.89686	10.4265	11.9286	10.8312	9.18349	0	9.88081	6.35477	0.115694
ADD1	12.3719	11.5089	12.359	13.4991	9.90418	11.9286	11.4747	11.8957	0	7.79013	0.210909
ADD2	0	0	0	0	0	0	0	0	9.18772	3.06257	0.219944
ADD3	12.5344	11.8454	12.6692	14.1876	13.1813	12.8836	10.5584	12.4457	0	7.66803	0.119635
ADD3-AS1	0	0	0	0	0	0	0	0	0	0	N/A
ADGB	0	0	0	0	0	0	0	0	0.000218516	7.28387e-05	0.219944
ADGRA1	0	0	0	0	0	0	0	0	0	0	N/A
ADGRA2	10.0751	1.17684e-14	1.68754e-14	2.19824e-14	9.74744	3.96451	9.1722	6.27942e-13	0	3.0574	0.825257
ADGRA3	0	8.80104	0	8.81715	0	3.52364	0	0	0	0	0.26657
ADGRD1	0	0	0	0	0	0	9.1722	0	0	3.0574	0.219944
ADGRE3	0	0	0	0	0	0	0	0	0	0	N/A
ADGRE5	8.84564	11.1035	12.0814	11.9525	9.98986	10.7946	0	0	0	0	1.1741e-05
ADGRF1	0	0	0	0	0	0	0	0	10.2863	3.42877	0.219944
ADGRF4	0	0	0	0	0	0	0	0	13.915	4.63833	0.219944
ADGRG1	0	0	0	0	0	0	0	0	0	0	N/A
ADGRG2	11.2434	10.8803	0	0	0	4.42474	0	0	13.0829	4.36097	0.989866
ADGRG4	0	0	0	0	0	0	9.1722	0	9.88081	6.351	0.0340526
ADGRG5	0	0	0	0	0	0	0	0	0	0	N/A
ADGRG6	0	0	0	0	0	0	9.1722	0	0	3.0574	0.219944
ADGRG7	0	0	0	0	0	0	0	10.7971	0	3.59903	0.219944
ADGRL1	0	0	8.86263	0	0	1.77253	0	0	0	0	0.481618
ADGRL2	12.3112	9.89955	9.55571	12.9441	0	8.94211	10.5584	9.18772	12.6534	10.7998	0.581906
ADGRL3	0	0	12.7943	0	0	2.55886	0	0	0	0	0.481618
ADGRL4	10.7914	12.4645	10.9419	10.8965	12.1014	11.4391	9.86529	13.6184	0	7.8279	0.274356
ADGRV1	0	12.3317	9.96724	0	0	4.45979	9.1722	0	0	3.0574	0.75542
ADH1A	0	0	0	0	0	0	0	0	3.10862e-15	1.03621e-15	0.219944
ADH1B	0	0	10.472	9.60009	0	4.01442	0	9.18772	12.8512	7.34631	0.468765
ADH5	9.53872	14.2857	10.9419	9.91566	11.9836	11.3331	0	10.2863	0	3.42877	0.028257
ADH6	0	0	0	0	0	0	0	0	9.18772	3.06257	0.219944
ADH7	0	0	0	0	0	0	0	0	0	0	N/A
ADHFE1	0	0	0	8.81715	0	1.76343	0	0	10.2863	3.42877	0.644988
ADI1	12.3719	12.2021	11.7529	12.6882	12.0442	12.2119	14.7055	0	0	4.90183	0.0876197
ADIPOQ	0	0	0	0	0	0	9.1722	0	0	3.0574	0.219944
ADIPOR1	12.4831	10.8803	11.3474	12.1492	12.302	11.8324	10.5584	12.078	0	7.54547	0.177143
ADIPOR2	11.4105	8.80104	10.6543	10.6088	10.8204	10.459	12.8097	10.2863	0	7.69867	0.381016
ADIRF	10.455	9.49411	0	0	0	3.98982	0	0	0	0	0.267398
ADIRF-AS1	0	0	0	0	0	0	0	0	0	0	N/A
ADK	13.4899	11.6913	9.55571	13.669	14.4633	12.5738	10.5584	13.4361	0	7.99817	0.203356
ADM	13.0199	10.9981	11.3474	12.9601	10.8204	11.8292	10.5584	10.2863	9.88081	10.2418	0.052385
ADM2	0	0	0	0	0	0	0.00151385	0	11.2671	3.7562	0.219862
ADNP	12.5832	12.4118	12.3889	11.5251	10.3096	11.8437	0	11.2671	11.8267	7.69793	0.198713
ADNP-AS1	0	0	0	0	0	0	0	0	0	0	N/A
ADNP2	0	8.80104	0	0	9.21108	3.60242	0	0	0	0	0.266755
ADO	12.1036	0	11.8582	0	0	4.79236	0	9.18772	0	3.06257	0.714379
ADORA2A	0	0	0	0	0	0	0	0	0	0	N/A
ADORA2A-AS1	0	0	8.86263	0	0	1.77253	0	0	11.6725	3.89083	0.587361
ADORA2B	0	0	0	11.382	0	2.2764	0	9.88081	0	3.2936	0.8016
ADPGK	11.0427	8.80104	12.2637	13.0797	11.1569	11.2688	0	0	0	0	2.34232e-05
ADPRH	0	0	0	0	0	0	0	0	9.18772	3.06257	0.219944
ADPRHL1	8.84564	10.0681	13.0966	13.9169	9.90418	11.1663	0	10.5739	13.1389	7.90427	0.349821
ADPRHL2	0	0	10.9419	0	11.5136	4.4911	0	0	0	0	0.266802
ADPRM	0	0	8.86263	14.1053	0	4.59359	0	9.18772	0	3.06257	0.74553
ADRA1A	0	0	0	0	0	0	0	0	0	0	N/A
ADRA2A	0	0	0	8.81715	0	1.76343	0	0	0	0	0.481618
ADRB2	0	0	0	0	0	0	0	0	0	0	N/A
ADRM1	12.9886	13.9308	8.86263	13.2114	13.5417	12.507	15.7402	10.2863	0	8.6755	0.32672
ADSL	9.94416	12.0198	10.9419	12.8601	12.1554	11.5843	0	0	10.7971	3.59903	0.0259315
ADSS	9.53872	10.7468	11.0597	12.5059	10.3096	10.8321	0	10.5739	11.6725	7.41547	0.267405
ADSSL1	8.84564	0	9.96115	0	0	3.76136	0	0	12.6216	4.2072	0.921716
AE000662.93	0	0	0	0	9.21108	1.84222	0	0	0	0	0.481618
AEBP1	10.2318	10.8803	13.0056	11.5251	12.2555	11.5797	0	10.7971	10.9794	7.25883	0.164586
AEBP2	9.53872	8.80104	11.3474	0	0	5.93743	9.1722	0	9.18772	6.11997	0.9648
AEN	13.136	13.3227	12.2637	13.9587	12.7373	13.0837	12.9098	0	0	4.30327	0.0322593
AES	10.805	10.3566	0	9.7683	0	6.18598	0	0	11.3848	3.79493	0.603738
AF001548.5	0	0	12.5001	0	10.5973	4.61948	0	0	0	0	0.268987
AF011889.5	13.2443	0	0	0	7.42956	4.13477	9.1722	8.30626	0	5.82615	0.69967
AF038458.5	0	0	0	0	0	0	0	0	0	0	N/A
AF067845.2	0	0	0	0	0	0	11.4747	0	0	3.8249	0.219944
AF127577.10	8.7622	0	10.5185	8.63962	0	5.58406	0	0	0	0	0.118967
AF127577.11	0	0	0	0	0	0	0	0	13.0378	4.34593	0.219944
AF127936.7	10.3313	0	9.21206	8.81715	0	5.6721	0	0	0	0	0.117534
AF127936.9	10.7298	0	10.7468	0	0	4.29532	0	0	11.1335	3.71117	0.899455
AF129408.17	0	0	9.90818	0	0	1.98164	0	0	0	0	0.481618
AF131215.2	0	0	0	0	0	0	9.1722	0	0	3.0574	0.219944
AF131215.9	0	0	0	0	0	0	0	0	0	0	N/A
AF131216.6	0	0	8.86263	0	0	1.77253	0	0	0	0	0.481618
AF131217.1	0	0	0	0	0	0	0	0	0	0	N/A
AF196972.9	0	0	0	0	0	0	0	0	10.9794	3.6598	0.219944
AF230666.2	0	9.49411	0	0	0	1.89882	0	11.7526	14.8044	8.85233	0.145329
AFAP1	9.53872	0	10.8084	12.6882	10.8204	8.77114	0	0	11.1335	3.71117	0.257275
AFAP1-AS1	0	0	8.86263	0	0	1.77253	10.7816	0	9.18772	6.65644	0.201678
AFAP1L1	11.6181	11.1988	12.8515	10.2033	9.21108	11.0166	0	9.88081	0	3.2936	0.0229037
AFDN	9.94416	0	0	0	0	1.98883	13.2325	0	11.9602	8.39757	0.165775
AFF1	10.7914	10.4104	12.1206	10.2033	9.21108	10.5474	0	9.88081	0	3.2936	0.0267188
AFF2	0	0	0	10.6088	0	2.12176	0	0	11.6725	3.89083	0.674519
AFF3	0	0	0	0	0	0	0	0	9.18772	3.06257	0.219944
AFF4	9.94416	10.5927	10.8084	10.6088	0	8.39081	10.2707	9.18772	0	6.48614	0.62302
AFG3L1P	0	0	10.6543	0	0	2.13086	10.2707	0	10.2863	6.85233	0.258821
AFG3L2	0	0	10.472	10.242	0	4.1428	0	0	0	0	0.266614
AFMID	10.2318	12.0967	10.2488	12.1128	9.21108	10.7802	9.1722	9.18772	0	6.11997	0.0958882
AFTPH	8.84564	10.8803	12.359	9.91566	10.3096	10.462	0	9.88081	0	3.2936	0.0296595
AGA	0	0	8.86263	11.908	0	4.15413	0	0	9.88081	3.2936	0.844704
AGAP1	13.0352	0	8.86263	8.81715	10.8204	8.30708	9.86529	0	0	3.28843	0.235605
AGAP10P	0	0	0	0	0	0	0	0	0	0	N/A
AGAP12P	0	0	0	0	0	0	0	0	0	0	N/A
AGAP2-AS1	0	0	0	0	0	0	0	0	9.88081	3.2936	0.219944
AGAP3	0	8.80104	0	0	0	1.76021	0	0	0	0	0.481618
AGAP4	0	0	0	0	0	0	10.5584	0	13.7415	8.09997	0.0369903
AGAP5	0	0	0	0	0	0	0	0	1.11022e-15	3.70073e-16	0.219944
AGAP6	8.84564	9.49411	9.96115	0	9.90418	7.64102	1.11806e-11	0	9.88081	3.2936	0.26216
AGAP7P	0	0	0	0	0	0	0	0	0	0	N/A
AGAP9	0	0	8.86263	0	0	1.77253	0	0	0	0	0.481618
AGBL2	0	0	0	0	11.0028	2.20056	0	0	0	0	0.481618
AGBL3	8.84564	0	0	0	0	1.76913	0	0	9.18772	3.06257	0.704469
AGBL4	9.53872	0	0	0	0	1.90774	0	0	0	0	0.481618
AGBL5	0	0	0	9.51022	0	1.90204	9.17861	0	0	3.05954	0.743683
AGER	0	0	0	10.2033	0	2.04066	0	0	0	0	0.481618
AGFG1	9.53872	9.89955	12.5261	11.5251	13.1813	11.3342	0	12.714	0	4.238	0.0708916
AGFG2	0	9.49411	0	8.81715	0	3.66225	0	10.7971	13.0588	7.95197	0.346237
AGGF1	9.53872	11.7966	13.3051	10.8965	0	9.10738	13.917	9.18772	12.743	11.9492	0.423646
AGGF1P1	0	0	0	0	0	0	0	0	0	0	N/A
AGGF1P2	0	0	0	0	0	0	0	0	0	0	N/A
AGK	10.2318	12.6295	12.0814	12.2827	9.21108	11.2873	0	0	0	0	1.44316e-05
AGL	0	8.80104	0	0	13.1028	4.38077	0	9.18772	9.18772	6.12515	0.700035
AGMAT	0	0	10.472	0	0	2.0944	0	0	0	0	0.481618
AGMO	0	0	8.86263	0	0	1.77253	0	0	0	0	0.481618
AGO1	12.5591	10.4104	0	13.8474	0	7.36338	10.2707	0	11.2671	7.17927	0.970947
AGO2	10.925	10.9981	11.907	11.3019	10.3096	11.0883	0	9.18772	0	3.06257	0.0121322
AGO3	11.1481	10.1872	13.3284	14.2808	11.6959	12.1281	11.118	10.2863	9.18772	10.1973	0.121017
AGO4	0	0	8.86263	11.382	0	4.04893	9.86529	0	0	3.28843	0.859652
AGPAT1	13.163	13.6164	12.6957	13.4623	12.5068	13.0888	13.413	12.2321	10.2863	11.9771	0.175729
AGPAT2	10.925	0	8.86263	0	10.3096	6.01945	0	9.18772	0	3.06257	0.486859
AGPAT3	0	10.9981	9.55571	0	0	4.11076	0	0	0	0	0.268326
AGPAT4	0	0	0	8.81715	11.0028	3.96399	0	0	0	0	0.270885
AGPAT4-IT1	0	0	0	0	0	0	0	0	0	0	N/A
AGPAT5	0	0	0	0	0	0	0	0	0	0	N/A
AGPS	13.2763	10.7468	12.4178	11.0142	0	9.49102	0	9.18772	0	3.06257	0.152408
AGRN	9.94416	0	0	10.4265	0	4.07413	0	0	11.2671	3.7557	0.94354
AGT	0	0	0	0	11.6959	2.33918	0	0	0	0	0.481618
AGTPBP1	0	0	0	0	0	0	0	0	9.88081	3.2936	0.219944
AGTR1	0	0	0	10.6088	10.3096	4.18368	0	0	0	0	0.266643
AGTRAP	0	0	0	0	0	0	0	9.18772	11.2671	6.81827	0.0357124
AHCTF1	8.84564	10.7468	11.6351	11.6289	9.21108	10.4135	0	0	0	0	1.15922e-05
AHCY	10.2318	9.49411	0	8.81715	0	5.70861	0	0	9.18772	3.06257	0.516545
AHCYL1	12.7773	11.9789	11.8582	13.5083	12.6122	12.547	9.86529	10.5739	0	6.81306	0.0634968
AHCYL2	0	0	8.86263	0	0	1.77253	0	0	0	0	0.481618
AHDC1	0	0	0	0	0	0	0	0	0	0	N/A
AHI1	8.84564	10.5927	11.5016	0	11.5136	8.49071	0	11.1335	0	3.71117	0.274161
AHNAK	10.925	10.8803	11.4274	12.1128	10.3096	11.131	10.2707	10.9794	0	7.08337	0.173605
AHNAK2	11.2434	12.908	0	13.7658	10.3096	9.64536	0	0	0	0	0.0270032
AHR	10.455	0	9.96115	0	0	4.08323	0	0	0	0	0.266779
AHRR	8.84564	0	0	0	9.21108	3.61134	0	9.18772	9.88081	6.35618	0.492464
AHSA1	14.3261	14.1288	13.572	15.3258	14.6706	14.4047	10.7816	12.4457	11.3848	11.5374	0.00158798
AHSA2	13.384	13.9281	12.7976	9.51022	12.1167	12.3473	5.13885e-05	9.18807	0	3.06271	0.00926621
AIDA	16.5557	15.9983	15.3224	15.6194	16.2524	15.9496	16.6853	16.2909	0	10.9921	0.26417
AIFM1	10.455	10.1872	8.86263	9.51022	11.5136	10.1057	9.1722	10.2863	9.18772	9.54874	0.427757
AIFM2	9.53872	0	0	0	0	1.90774	9.1722	0	9.18772	6.11997	0.259872
AIG1	10.6373	9.49411	10.472	8.81715	9.21108	9.72633	10.2707	9.88081	0	6.71717	0.273975
AIM1	12.7373	12.5851	12.7337	13.5619	12.4299	12.8096	9.86529	0	10.2863	6.7172	0.0485734
AIM1L	0	0	0	0	0	0	10.5584	0	9.18772	6.58204	0.0346874
AIMP1	0	9.49411	0	8.81715	9.90418	5.64309	11.118	0	0	3.706	0.653331
AIMP2	11.2749	10.9981	0	0	10.5973	6.57406	11.1337	0	0	3.71123	0.547391
AIP	10.2318	0	9.55571	9.91566	0	5.94063	9.1722	9.18772	9.18772	9.18255	0.355216
AIPL1	0	0	0	0	0	0	0	0	10.7971	3.59903	0.219944
AJ003147.11	0	0	0	0	0	0	5.229e-10	0	9.18772	3.06257	0.219944
AJ006998.2	0	0	0	0	0	0	0	0	0	0	N/A
AJ011931.1	0	0	0	0	0	0	9.1722	0	0	3.0574	0.219944
AJ239322.1	0	0	0	0	0	0	0	0	0	0	N/A
AK1	11.9365	12.2021	11.0597	12.8243	11.2904	11.8626	0	9.18772	0	3.06257	0.00830539
AK2	0	8.80104	9.55571	9.51022	9.21108	7.41561	0	0	0	0	0.0242538
AK3	10.6373	11.5089	13.299	14.7413	13.0176	12.6408	9.20479	10.2863	0	6.49703	0.0538407
AK3P5	0	0	0	0	0	0	0	0	10.5739	3.52463	0.219944
AK4	12.8528	11.2858	12.2298	14.4154	13.5285	12.8625	12.0053	10.7971	0	7.6008	0.11719
AK5	8.84564	9.49411	0	0	0	3.66795	0	0	0	0	0.267017
AK6	11.0427	0	0	0	0	2.20854	0	0	0	0	0.481618
AK7	0	8.80104	0	8.81715	0	3.52364	0	0	10.2863	3.42877	0.980962
AK9	10.2318	10.5927	11.2604	0	0	6.41698	0	10.2129	9.88081	6.6979	0.949686
AKAP1	11.9365	0	0	12.251	9.21108	6.67972	10.2707	0	0	3.42357	0.493648
AKAP10	8.84564	9.89955	13.1666	10.8965	12.8999	11.1416	0	0	0	0	5.91235e-05
AKAP11	10.7914	10.7468	10.9419	9.91566	9.21108	10.3214	0	11.1335	0	3.71117	0.0527638
AKAP12	0	10.5927	10.9419	12.7682	0	6.86056	11.2515	10.2863	0	7.17927	0.946942
AKAP13	10.925	9.49411	11.6351	12.5782	13.8838	11.7032	14.1066	0	0	4.7022	0.0978222
AKAP17A	8.84564	0	0	0	0	1.76913	9.1722	0	11.3848	6.85233	0.193316
AKAP2	12.5465	11.2733	10.9294	12.3598	10.9902	11.6198	10.2582	11.66	0	7.30607	0.164313
AKAP5	10.2318	10.4104	12.359	0	13.9384	9.38792	0	0	10.5739	3.52463	0.20763
AKAP7	12.6956	0	8.86263	8.81715	0	6.07508	0	0	0	0	0.1276
AKAP8	0	0	8.86263	0	0	1.77253	0	0	0	0	0.481618
AKAP8L	12.5091	8.80104	10.472	0	0	6.35643	0	0	0	0	0.123343
AKAP9	0	9.89955	9.55571	9.51022	9.90418	7.77393	0	9.18772	0	3.06257	0.218076
AKIP1	14.0819	11.8919	12.3889	12.3434	13.254	12.792	11.657	0	0	3.88567	0.021469
AKIRIN1	12.6067	9.89955	13.73	13.1075	15.3135	12.9315	10.9639	12.1321	13.6535	12.2498	0.621231
AKIRIN2	8.84564	0	0	8.81715	0	3.53256	0	0	0	0	0.266571
AKNA	11.4105	10.7468	12.6911	13.5083	11.1569	11.9027	0	0	12.4088	4.13627	0.0461041
AKR1A1	12.7967	10.5927	11.0597	11.2149	11.2904	11.3909	10.5584	0	11.3848	7.3144	0.184887
AKR1B1	14.7454	13.2895	12.7943	13.5792	13.4595	13.5736	11.737	13.282	0	8.33967	0.14151
AKR1B10	0	0	0	0	0	0	0	0	0	0	N/A
AKR1B10P1	0	0	0	0	0	0	0	0	0	0	N/A
AKR1B1P3	0	0	0	0	0	0	10.7816	0	0	3.59387	0.219944
AKR1C1	12.0644	9.90063	8.86263	0	0	6.16553	5.08382e-09	12.0658	0	4.02193	0.651577
AKR1C2	0.664053	1.5354e-05	8.88439	10.6088	11.9958	6.43061	9.1722	9.38432	0	6.18551	0.953948
AKR1C3	16.4966	16.2774	15.6879	16.2225	16.7295	16.2828	15.9588	14.0474	0	10.0021	0.138897
AKR1E2	0	13.8048	0	0	0	2.76096	0	0	0	0	0.481618
AKR7A2	8.84564	10.1872	8.86263	11.9951	9.21108	9.82033	0	0	10.2863	3.42877	0.0509561
AKR7A3	0	0	0	0	0	0	0	0	0	0	N/A
AKT1	11.6631	8.93642	9.83367	12.4254	9.21108	10.4139	9.86529	9.88081	9.88081	9.87564	0.580787
AKT1S1	0	10.8803	11.0597	12.2182	0	6.83164	10.9639	0	0	3.65463	0.514502
AKT2	11.0427	11.5735	9.96115	12.7873	11.0028	11.2735	9.1722	0	0	3.0574	0.0120965
AKT3	13.136	11.2758	11.9932	10.5035	0	9.3817	9.1722	9.88081	0	6.351	0.470821
AKTIP	11.1218	0	10.1021	12.2948	0	6.70374	0	10.2863	0	3.42877	0.489493
AL021546.6	0	0	0	0	0	0	0	0	0	0	N/A
AL022476.2	0	0	0	9.22986	0	1.84597	0.714474	0	0	0.238158	0.538793
AL050303.10	0	0	0	0	0	0	0	0	0	0	N/A
AL133243.1	0	11.6913	0	10.4265	0	4.42356	0	9.18772	0	3.06257	0.760009
AL133243.2	0	11.5089	13.2445	0	0	4.95068	0	0	12.0172	4.00573	0.85642
AL133243.4	0	0	0	0	0	0	0	9.18772	0	3.06257	0.219944
AL136419.6	0	0	0	0	0	0	0	0	0	0	N/A
AL359314.1	10.925	10.1872	8.86263	0	9.21108	7.83718	0	0	0	0	0.025623
AL513523.2	8.84564	8.80104	11.907	11.8127	0	8.27328	0	9.18772	10.5739	6.58721	0.67129
AL590763.16	0	0	0	0	0	0	0	0	0	0	N/A
AL592528.1	0	0	0	0	0	0	0	0	9.18772	3.06257	0.219944
AL672296.1	0	0	0	0	0	0	9.1722	0	0	3.0574	0.219944
AL773572.7	0	0	0	0	0	0	0	0	0	0	N/A
AL928654.7	0.510607	0.0395704	0.0558677	0	9.00166e-09	0.121209	0.142549	9.8087	0	3.31708	0.226902
ALAD	0	0	8.86263	0	0	1.77253	0	0	9.18772	3.06257	0.70548
ALAS1	0	0	0	0	0	0	0	0	12.4065	4.1355	0.219944
ALCAM	13.3228	13.5104	15.3145	14.5822	14.8458	14.3151	13.4488	13.5821	13.9498	13.6602	0.259941
ALDH16A1	0	0	0	0	0	0	0	9.18772	10.9794	6.72237	0.0352579
ALDH18A1	15.4494	14.6473	14.8786	15.6891	15.3722	15.2073	10.2707	14.4708	9.88081	11.5408	0.015937
ALDH1A1	0	8.80104	0	0	0	1.76021	9.1722	0	9.88081	6.351	0.213914
ALDH1A2	0	0	0	0	0	0	0	0	0	0	N/A
ALDH1A3	0	8.80104	8.86263	0	0	3.53273	0	0	11.1335	3.71117	0.965505
ALDH1B1	13.7207	13.6607	13.18	14.0265	12.2555	13.3687	10.9639	13.0378	0	8.00057	0.121987
ALDH1L1	0	0	0	0	0	0	0	0	9.88081	3.2936	0.219944
ALDH1L2	8.84564	9.49411	12.2965	10.2033	9.90418	10.1487	1.09285	10.5739	10.7971	7.48795	0.321265
ALDH2	0	8.89119	8.86263	0	0	3.55076	0	0	9.18772	3.06257	0.898295
ALDH3A2	11.6181	10.7468	8.86263	0	9.21108	8.08772	0	0	9.88081	3.2936	0.239797
ALDH3B1	11.981	13.3652	11.0597	8.81715	10.8204	11.2087	9.1722	9.18772	0	6.11997	0.082709
ALDH4A1	11.6787	9.89955	11.7529	9.91566	11.1569	10.8807	10.5584	0	0	3.51947	0.0311123
ALDH5A1	0	0	0	0	0	0	0	0	0	0	N/A
ALDH6A1	13.0199	13.0914	13.0966	14.0427	12.302	13.1105	11.4747	11.5855	0	7.68673	0.103865
ALDH7A1	12.1036	0	11.9535	9.91566	11.0028	8.99511	0	0	0	0	0.0254292
ALDH8A1	7.2653	0	0	0	0	1.45306	0	0	11.1335	3.71117	0.523162
ALDH9A1	9.94416	9.89955	10.472	8.81715	9.90418	9.80741	0	9.88081	9.18772	6.35618	0.192854
ALDOA	12.7967	12.7129	11.5705	14.37	12.8999	12.87	0	13.1766	0	4.3922	0.0407257
ALDOC	0	0	0	0	0	0	0	0	0	0	N/A
ALG1	10.4513	2.31761e-08	8.86205	11.7614	0.036662	6.22228	0	2.31128	0	0.770427	0.168023
ALG10	0	0	0	0	0	0	0	0	0	0	N/A
ALG10B	8.84564	0	9.55571	12.8243	9.21108	8.08735	0	0	0	0	0.0299359
ALG11	0	9.89955	0	0	12.7414	4.52819	0	0	0	0	0.272148
ALG12	0	0	0	10.774	0	2.1548	0	0	0	0	0.481618
ALG13	0	9.49411	0	0	9.21108	3.74104	9.1722	0	0	3.0574	0.862581
ALG14	9.53872	8.80104	0	0	11.1569	5.89933	0	10.2863	9.45903	6.58178	0.871621
ALG1L2	0	0	0	0	0	0	0	0	0	0	N/A
ALG1L9P	0	0	9.36936	0	0	1.87387	0	0	12.5888	4.19627	0.57838
ALG2	9.94416	9.49411	0	11.7074	0	6.22913	0	0	12.078	4.026	0.642893
ALG3	12.4831	8.80104	0	0	0	4.25683	0	0	9.18772	3.06257	0.785969
ALG5	11.3304	10.4104	10.8084	11.4561	9.21108	10.6433	13.331	12.6216	9.18772	11.7134	0.359388
ALG6	0	0	0	0	0	0	0	0	0	0	N/A
ALG8	10.6373	11.7966	10.6543	10.8965	0	8.79694	0	9.18772	11.3848	6.85751	0.636165
ALG9	9.53872	9.49411	10.472	10.6088	0	8.02273	0	9.18772	0	3.06257	0.206169
ALK	0	0	0	0	0	0	0	0	9.88081	3.2936	0.219944
ALKBH1	0	0	0	0	0	0	0	0	10.5739	3.52463	0.219944
ALKBH2	0	0	0	0	0	0	0	0	0	0	N/A
ALKBH3	0	9.49411	0	0	0	1.89882	0	0	9.88081	3.2936	0.703426
ALKBH4	0	12.4874	0	9.51022	11.6089	6.7213	0	0	12.7985	4.26617	0.630662
ALKBH5	10.455	12.0967	10.6543	11.7614	0	8.99348	0	10.5739	10.2863	6.9534	0.624101
ALKBH6	0	8.80104	0	0	0	1.76021	0	0	0	0	0.481618
ALKBH7	0	0	0	0	0	0	0	0	9.18772	3.06257	0.219944
ALKBH8	9.53872	9.49411	0	8.81715	0	5.57	0	0	0	0	0.116306
ALMS1	0	8.80104	0	0	9.21108	3.60242	0	0	9.88081	3.2936	0.937881
ALMS1-IT1	0	0	0	0	0	0	0	0	10.9794	3.6598	0.219944
ALMS1P1	0	0	0	0	0	0	0	0	0	0	N/A
ALOX12-AS1	8.84564	0	0	0	0	1.76913	0	0	0	0	0.481618
ALOX12P1	0	0	0	8.81715	0	1.76343	0	0	0	0	0.481618
ALOX15B	0	15.5705	13.5987	14.7857	13.6177	11.5145	9.86529	0	0	3.28843	0.120933
ALOX5AP	0	8.80104	0	0	0	1.76021	0	0	9.88081	3.2936	0.664235
ALPK1	8.84564	8.80104	0	13.0067	0	6.13068	13.8542	0	0	4.61807	0.765807
ALPK2	8.84564	0	13.0966	0	9.21108	6.23066	0	9.18772	0	3.06257	0.477435
ALPK3	0	0	0	0	0	0	0	9.18772	0	3.06257	0.219944
ALPL	0	0	10.9419	9.51022	10.8204	6.2545	9.1722	10.5739	10.5739	10.1067	0.305338
ALS2	10.2318	8.80104	0	9.51022	0	5.70861	9.1722	0	10.7971	6.65643	0.819309
ALS2CL	10.7914	0	0	0	0	2.15828	0	0	13.5314	4.51047	0.610086
ALS2CR11	0	9.49411	0	0	0	1.89882	0	0	9.18772	3.06257	0.742231
ALS2CR12	0	0	8.86263	0	0	1.77253	0	0	10.5739	3.52463	0.633953
ALX1	8.84564	0	0	0	9.21108	3.61134	0	0	0	0	0.266716
ALYREF	9.94416	9.89955	8.86263	8.81715	0	7.5047	0	9.18772	9.88081	6.35618	0.749192
AMACR	10.2314	12.4115	8.86223	11.0142	0	8.50387	0	0	10.5739	3.52463	0.249407
AMBRA1	12.9886	10.4104	11.5705	11.382	0	9.2703	0	0	0	0	0.025489
AMD1	13.136	11.5735	11.3474	12.2182	11.919	12.0388	14.0473	9.88081	0	7.97604	0.233939
AMD1P1	9.94416	0	0	0	0	1.98883	0	0	0	0	0.481618
AMD1P3	0	0	0	0	0	0	0	0	0	0	N/A
AMDHD1	0	0	0	0	0	0	0	0	0	0	N/A
AMDHD2	0	0	0.0115506	0	0	0.00231012	0	0	10.2863	3.42877	0.220217
AMER1	10.2318	0	0	10.2033	0	4.08702	0	0	15.146	5.04867	0.853044
AMFR	12.2467	11.6341	11.2604	10.6088	0	9.15	0	0	0	0	0.0246376
AMIGO2	0	8.80104	0	10.8965	0	3.93951	0	9.18772	11.7526	6.98011	0.492672
AMIGO3	0	0	0	8.81715	0	1.76343	0	0	0	0	0.481618
AMMECR1	0	10.9981	9.96115	10.7629	0	6.34443	0	9.18772	9.18772	6.12515	0.959289
AMMECR1L	11.9365	0	0	10.4265	0	4.4726	0	12.9012	0	4.3004	0.9727
AMN	0	9.59922	6.66134e-16	10.5304	0	4.02592	0	0	12.4457	4.14857	0.979023
AMN1	8.84564	8.80104	0	8.81715	0	5.29277	11.57	0	12.7711	8.1137	0.521074
AMOT	9.53872	10.1872	9.55571	0	9.21108	7.69854	0	11.2671	0	3.7557	0.334975
AMOTL1	13.2643	13.4061	13.082	13.5083	13.0611	13.2644	14.3924	10.7971	12.9943	12.7279	0.513712
AMOTL2	11.4846	12.1331	11.8582	11.9951	11.2904	11.7523	10.9639	12.078	0	7.68063	0.199209
AMPD2	0	11.5735	10.472	9.91566	9.21108	8.23445	0	0	0	0	0.0256617
AMPD3	0	0	0	0	0	0	0	0	0	0	N/A
AMPH	12.4564	8.80104	0	0	0	4.25149	0	0	0	0	0.276944
AMT	0	0	11.1651	0	0	2.23302	0	9.88081	0	3.2936	0.791009
AMY2A	0	0	0	0	0	0	0	0	12.1834	4.06113	0.219944
AMY2B	0	0	9.96115	0	0	1.99223	0	0	9.18772	3.06257	0.768325
AMZ1	0	8.80104	0	0	0	1.76021	0	0	9.88081	3.2936	0.664235
AMZ2	0	11.8454	11.8582	0	11.6959	7.0799	9.86529	0	0	3.28843	0.435728
AMZ2P1	0	11.1988	8.86263	0	0	4.01229	0	0	0	0	0.271378
ANAPC1	11.0427	9.85695	10.472	0	0	6.27433	0	12.4065	0	4.1355	0.656012
ANAPC10	0	9.89955	8.86263	0	9.90418	5.73327	0	10.2863	0	3.42877	0.586312
ANAPC10P1	0	0	0	0	0	0	0	0	9.18772	3.06257	0.219944
ANAPC11	13.8494	14.4213	12.6237	12.806	15.004	13.7409	11.3693	10.5739	0	7.3144	0.0577418
ANAPC13	11.1481	12.6295	8.86263	0	0	6.52805	11.118	10.5739	13.3308	11.6742	0.213014
ANAPC15	0	0	0	0	0	0	0	0	13.879	4.62633	0.219944
ANAPC16	12.429	11.1988	8.86263	11.5896	10.5973	10.9355	0	9.88081	11.3848	7.08854	0.207974
ANAPC2	0	8.80104	0	0	0	1.76021	0	0	0	0	0.481618
ANAPC4	8.84564	11.3658	12.2637	8.81715	11.4082	10.5401	0	0	0	0	3.27838e-05
ANAPC5	0	14.9663	11.998	11.908	14.1808	10.6106	9.1722	11.6725	0	6.94823	0.442634
ANAPC7	13.2022	14.403	14.3006	14.1593	14.0473	14.0225	14.7366	16.9191	12.5888	14.7482	0.476728
ANG	8.84564	0	0	10.7629	0	3.92171	0	0	0	0	0.269968
ANGEL1	10.7923	10.4113	10.8084	12.251	9.21108	10.6948	0	0	9.88081	3.2936	0.0249233
ANGEL2	11.0427	0	0	8.81715	11.0028	6.17253	0	9.18772	0	3.06257	0.473953
ANGPT1	11.0427	11.1035	11.6957	13.2237	10.3096	11.475	0	9.88081	0	3.2936	0.0167646
ANGPT2	8.84564	8.80104	10.8084	0	0	5.69102	0	0	0	0	0.119419
ANGPTL1	0	0	0	0	0	0	0	9.18772	4.23017e-12	3.06257	0.219944
ANGPTL2	0	8.80104	9.96115	10.4265	0	5.83774	9.86529	9.18772	0	6.351	0.900917
ANGPTL4	0	0	0	0	0	0	0	0	9.3537	3.1179	0.219944
ANGPTL5	8.84564	0	0	0	0	1.76913	0	0	0	0	0.481618
ANGPTL6	0	0	0	0	0	0	0	0	0	0	N/A
ANGPTL7	0	0	0	0	0	0	12.7274	0	0	4.24247	0.219944
ANHX	0	0	10.472	0	0	2.0944	10.9639	0	10.2863	7.0834	0.23818
ANK2	9.53872	10.1872	0	11.5251	9.21108	8.09242	0	0	0	0	0.0258126
ANK3	0	0	10.9419	9.91566	9.21108	6.01373	0	10.2863	0	3.42877	0.55514
ANKAR	0	0	0	8.81715	0	1.76343	0	0	9.18772	3.06257	0.702771
ANKDD1A	8.84564	0	10.6543	0	0	3.89999	0	0	11.4902	3.83007	0.987423
ANKEF1	0	8.80104	0	0	0	1.76021	0	0	0	0	0.481618
ANKFN1	0	0	0	0	0	0	0	0	10.9794	3.6598	0.219944
ANKFY1	10.0157	10.2587	11.0597	0	0	6.26682	12.1678	0	0	4.05593	0.642373
ANKH	15.8218	14.7225	15.5754	15.065	14.6663	15.1702	14.4502	12.8765	0	9.1089	0.120978
ANKHD1	11.4105	11.2858	12.8328	8.81715	12.302	11.3296	0	10.5739	0	3.52463	0.0289814
ANKHD1-EIF4EBP3	0	2.69269e-08	8.52894e-08	5.36786e-08	1.44193e-08	3.60628e-08	0	3.11041e-07	0	1.0368e-07	0.421352
ANKIB1	13.8759	12.2666	13.0521	12.4546	14.8422	13.2983	10.2707	11.7526	11.1335	11.0523	0.0194182
ANKLE2	11.5552	9.49411	12.446	11.382	10.3096	11.0374	10.9639	10.5739	4.12583e-10	7.17927	0.204525
ANKMY1	0	0	11.0597	0	0	2.21194	0	0	0	0	0.481618
ANKMY2	8.84564	0	0	0	0	1.76913	0	0	0	0	0.481618
ANKRA2	0	0	0	11.4561	0	2.29122	0	0	0	0	0.481618
ANKRD1	8.84564	9.49411	10.2488	9.91566	0	7.70084	9.86529	9.18772	0	6.351	0.711206
ANKRD10	9.53872	10.7468	13.3843	11.4561	10.5973	11.1446	9.1722	10.2863	9.88081	9.77977	0.173427
ANKRD10-IT1	8.84564	0	8.86263	0	0	3.54165	0	0	10.5739	3.52463	0.996635
ANKRD11	12.2467	13.5014	13.8664	11.0142	12.8745	12.7006	0	12.9943	9.18772	7.39401	0.11657
ANKRD12	0	0	10.6543	10.7629	12.0488	6.6932	0	0	9.18772	3.06257	0.42959
ANKRD13A	11.7359	10.9981	11.2604	13.402	10.3096	11.5412	9.1722	10.9794	9.18772	9.77977	0.0750901
ANKRD13B	9.53872	0	0	0	0	1.90774	0	0	0	0	0.481618
ANKRD13C	9.53872	8.80104	0	0	0	3.66795	0	9.88081	0	3.2936	0.925599
ANKRD13D	10.6373	11.7453	0	0	0	4.47652	0	0	0	0	0.267445
ANKRD16	0	0	0	0	11.2904	2.25808	0	0	0	0	0.481618
ANKRD17	10.455	12.0967	10.2488	12.4005	12.645	11.5692	10.5584	9.88081	0	6.81307	0.11499
ANKRD20A1	0	0	0	0	0	0	0	0	9.88081	3.2936	0.219944
ANKRD20A3	0	0	0	0	0	0	0	0	0	0	N/A
ANKRD20A4	0	0	0	0	0	0	0	0	0	0	N/A
ANKRD20A5P	0	0	0	0	0	0	0	0	12.1834	4.06113	0.219944
ANKRD20A8P	0	0	0	0	0	0	0	0	0	0	N/A
ANKRD23	0	0	0	0	0	0	0	0	0	0	N/A
ANKRD26	0	0	0	0	0	0	11.4747	0	10.2863	7.25367	0.0343477
ANKRD27	0	0	0	0	0	0	0	0	0	0	N/A
ANKRD28	12.7773	12.7712	12.6002	12.4806	11.6089	12.4476	10.2707	11.3848	0	7.2185	0.0971086
ANKRD29	0	9.49411	0	0	0	1.89882	0	0	0	0	0.481618
ANKRD30B	0	0	0	9.51022	0	1.90204	0	0	0	0	0.481618
ANKRD30BL	0	0	0	0	0	0	0	0	12.8512	4.28373	0.219944
ANKRD30BP2	0	0	0	0	0	0	0	0	0	0	N/A
ANKRD33B	0	0	0	0	0	0	0	9.18772	0	3.06257	0.219944
ANKRD35	0	0	0	0	0	0	0	0	9.88081	3.2936	0.219944
ANKRD36	0	0	11.2604	0	9.90418	4.23292	0	9.18772	0	3.06257	0.786244
ANKRD36B	9.94416	11.1035	9.55571	13.0797	0	8.73661	0	0	0	0	0.0277496
ANKRD36BP2	0	0	0	0	0	0	0	0	0	0	N/A
ANKRD36C	0	0	0	0	0	0	0	0	12.9943	4.33143	0.219944
ANKRD37	11.0427	0.000467722	0	0	8.16014e-13	2.20863	10.5584	11.1335	0	7.23063	0.251384
ANKRD39	0	0	0	10.6088	0	2.12176	0	0	0	0	0.481618
ANKRD40	11.0427	10.8803	11.3396	10.5684	10.8204	10.9303	9.1722	11.6647	9.88081	10.2392	0.269143
ANKRD42	8.84564	9.49411	13.4769	0	10.8204	8.52741	0	9.88081	9.18772	6.35618	0.590599
ANKRD44	0	13.1829	12.7126	0	9.21108	7.02132	9.1722	0	9.18772	6.11997	0.848555
ANKRD44-IT1	0	0	9.55571	0	0	1.91114	0	0	0	0	0.481618
ANKRD46	0	0	0	10.4265	0	2.0853	9.1722	9.18772	0	6.11997	0.301201
ANKRD49	0	0	0	0	9.21108	1.84222	0	0	11.1335	3.71117	0.627628
ANKRD50	0	14.2898	10.9419	12.4546	0	7.53726	0	0	11.1335	3.71117	0.470411
ANKRD52	0	0	0	8.81715	0	1.76343	9.1722	0	0	3.0574	0.70366
ANKRD53	0	0	0	0	0	0	0	0	0	0	N/A
ANKRD54	0	13.2782	8.86263	0	13.1622	7.06061	0	0	11.9602	3.98673	0.55644
ANKRD55	0	0	0	0	0	0	0	0	9.18772	3.06257	0.219944
ANKRD6	12.0446	0	0	12.8041	0	4.96974	0	0	0	0	0.266904
ANKRD61	0	0	8.86263	0	0	1.77253	0	0	0	0	0.481618
ANKRD9	10.455	0	0	0	0	2.091	0	0	9.88081	3.2936	0.755062
ANKS1A	13.1082	8.80104	0	11.0142	0	6.58469	0	0	9.18772	3.06257	0.44618
ANKS1B	0	0	10.2488	9.15055	0	3.87987	0	0	9.88081	3.2936	0.887838
ANKS3	0	0	0	0	0	0	0	9.18772	0	3.06257	0.219944
ANKS6	8.84564	9.89955	12.6002	0	9.21108	8.11129	0	0	0	0	0.0290404
ANKUB1	0	0	0	0	0	0	0	0	11.3848	3.79493	0.219944
ANKZF1	0	0	10.8084	8.81715	0	3.92511	10.7816	0	0	3.59387	0.939177
ANLN	9.53872	0	0	0	0	1.90774	0	0	0	0	0.481618
ANO1	0	0	0	0	0	0	0	0	0	0	N/A
ANO1-AS1	0	0	0	0	0	0	0	0	0	0	N/A
ANO10	0	0	9.55571	10.4265	9.21108	5.83866	0	0	9.18772	3.06257	0.5028
ANO3	0	0	0	0	0	0	0	0	0	0	N/A
ANO5	0	0	0	0	0	0	0	0	0	0	N/A
ANO6	0	8.80104	11.4274	10.6088	14.4313	9.05371	0	9.18772	0	3.06257	0.179858
ANO7	0	0	0	0	0	0	9.1722	0	0	3.0574	0.219944
ANO7L1	0	0	0	0	0	0	0	0	0	0	N/A
ANO8	0	0	0	0	0	0	0	0	0	0	N/A
ANP32A	10.455	10.1872	12.4734	11.908	13.7328	11.7513	12.5394	10.2863	0	7.60857	0.209959
ANP32B	9.94416	10.4104	11.4274	9.51022	9.21108	10.1007	0	0	0	0	1.18082e-06
ANP32E	11.0427	0	0	8.81715	11.0028	6.17253	0	0	0.000758599	0.000252866	0.119607
ANPEP	15.9993	15.1288	16.1384	15.8531	15.7777	15.7795	15.0665	14.7249	0	9.93047	0.15865
ANTXR1	14.5949	13.9599	15.0024	15.4371	13.9023	14.5793	11.57	12.8765	11.2671	11.9045	0.00245329
ANTXR2	9.53872	8.80104	13.3843	14.5006	9.21108	11.0871	0	0	10.7971	3.59903	0.0503424
ANXA1	12.0644	10.9981	12.9896	11.1196	11.0028	11.6349	9.86529	11.3848	0	7.08336	0.137715
ANXA11	12.3719	13.2895	12.5761	12.1843	11.1569	12.3157	9.1722	0	12.6216	7.2646	0.120062
ANXA2	14.8834	15.07	14.9286	14.9106	13.7218	14.7029	14.2155	14.6257	0	9.61373	0.199143
ANXA2P2	8.84916	8.80104	0	0	0	3.53004	9.1722	0	0	3.0574	0.901093
ANXA2R	0	0	0	0	0	0	0	0	0	0	N/A
ANXA4	11.4846	11.7453	10.9419	12.1492	12.0442	11.673	10.7816	11.7526	0	7.5114	0.183075
ANXA5	13.0502	12.5386	11.5705	12.9601	12.8486	12.5936	12.0053	12.9718	0	8.3257	0.213604
ANXA6	9.53872	9.49411	9.96115	12.2182	9.21108	10.0847	10.2707	11.5855	0	7.2854	0.351583
ANXA7	12.5091	13.8313	11.8069	11.2149	11.9836	12.2692	9.1722	10.7971	13.3773	11.1155	0.322699
ANXA8L1	0	0	0	0	0	0	0	0	0	0	N/A
AOX1	11.0427	10.1872	11.5016	12.3135	11.6959	11.3482	9.1722	9.18772	12.6216	10.3272	0.329441
AOX3P	0	0	0	0	0	0	0	0	0	0	N/A
AP000230.1	0	0	0	0	0	0	3.91402	0	11.5855	5.16651	0.0828297
AP000240.9	0	0	8.86263	0	0	1.77253	0	0	9.18772	3.06257	0.70548
AP000253.1	0	0	0	0	0	0	0	0	0	0	N/A
AP000254.8	0	0	0	0	0	0	0	0	0	0	N/A
AP000275.65	0	0	0	0	0	0	0	0	0	0	N/A
AP000280.66	0	0	0	0	0	0	0	0	0	0	N/A
AP000295.9	0	0	2.13163e-14	0	0	4.26326e-15	0	0	9.18772	3.06257	0.219944
AP000304.12	0.00160915	0	2.06279e-13	0	0	0.00032183	1.02252e-12	0	0	3.4084e-13	0.481618
AP000347.2	0	0	0	0	11.6089	2.32178	0	0	9.88081	3.2936	0.812482
AP000347.4	0	0	0	0	0	0	0	0	0	0	N/A
AP000432.1	0	0	0	8.81715	0	1.76343	0	0	12.078	4.026	0.569835
AP000436.4	0	0	0	0	0	0	0	0	0	0	N/A
AP000437.3	0	0	0	0	0	0	0	0	10.2863	3.42877	0.219944
AP000442.1	0	0	0	0	0	0	0	0	0	0	N/A
AP000487.4	0	0	0	0	0	0	0	0	9.18772	3.06257	0.219944
AP000487.5	0	9.49411	8.86263	0	0	3.67135	9.1722	0	0	3.0574	0.875004
AP000560.3	0	0	0	0	0	0	0	9.18772	10.7971	6.66161	0.0349964
AP000648.5	0	0	9.55571	0	0	1.91114	0	0	0	0	0.481618
AP000654.4	0	0	0	0	0	0	12.4302	0	0	4.1434	0.219944
AP000654.5	0	0	0	0	0	0	0	0	0	0	N/A
AP000662.4	0	12.4118	0	0	0	2.48236	0	0	9.18772	3.06257	0.889272
AP000695.4	0	0	0	0	0	0	0	0	0	0	N/A
AP000704.5	0	0	0	0	0	0	0	0	10.0479	3.3493	0.219944
AP000708.1	0	0	0	0	0	0	9.86529	0	12.2321	7.3658	0.0359248
AP000857.2	0	0	0	0	0	0	0	0	0	0	N/A
AP000892.6	12.8528	11.9364	9.15566	11.1834	10.3096	11.0876	0	10.9794	0	3.6598	0.038153
AP000936.1	3.45168e-12	9.49467	8.86263	0	9.90418	5.6523	0	9.18772	11.2671	6.81827	0.779861
AP001048.4	0	0	0	0	0	0	11.3693	0	9.88081	7.08337	0.0347037
AP001062.7	0	0	0	0	0	0	0	0	10.2863	3.42877	0.219944
AP001062.8	0	0	0	0	0	0	0	0	11.4902	3.83007	0.219944
AP001172.2	0	8.80104	0	0	0	1.76021	0	0	0	0	0.481618
AP001258.4	12.0236	9.49411	10.2488	0	11.0028	8.55386	0	0	9.18772	3.06257	0.184863
AP001347.6	2.88137e-10	0	0	0	0	5.76274e-11	0	0	0	0	0.481618
AP001372.2	8.84564	8.80104	0	0	11.1569	5.76072	0	10.5739	12.3231	7.63233	0.675051
AP001425.14	0	0	0	0	0	0	0	0	0	0	N/A
AP001442.2	0	0	0	0	0	0	0	0	0	0	N/A
AP001462.6	0	0	8.86263	0	0	1.77253	0	0	3.45723e-13	1.15241e-13	0.481618
AP001468.58	0	0	0	0	0	0	0	0	0	0	N/A
AP001476.2	0	0	0	0	0	0	0	0	0	0	N/A
AP001505.10	0	0	11.3474	0	0	2.26948	0	0	9.18772	3.06257	0.840042
AP001628.6	0	0	0	0	0	0	0	0	9.18772	3.06257	0.219944
AP002381.2	0	0	0	0	0	0	0	0	0	0	N/A
AP002954.4	0	0	0	0	0	0	0	0	0	0	N/A
AP003068.23	0	0	0	0	0	0	0	0	9.18772	3.06257	0.219944
AP003068.9	8.84505	0	0	0	0	1.76901	0	0	10.7971	3.59903	0.622868
AP003385.2	0	0	0	0	0	0	0	0	9.18772	3.06257	0.219944
AP003419.11	10.1961	0	8.26738	10.9126	13.1742	8.51006	0	0.491575	0	0.163858	0.0329326
AP004290.1	0	0	0	0	0	0	0	0	0	0	N/A
AP005530.1	0	0	8.86263	0	0	1.77253	0	0	0	0	0.481618
AP005901.1	0	0	8.86263	0	0	1.77253	0	0	11.9437	3.98123	0.577045
AP006222.2	0	0	0	0	0	0	0	0	0	0	N/A
AP006621.5	0	0	0	0	0	0	0	0	9.18772	3.06257	0.219944
AP1AR	0	0	8.86263	0	0	1.77253	0	0	0	0	0.481618
AP1B1	0	0	10.2488	8.81715	0	3.81319	0	0	0	0	0.268579
AP1G1	0	10.9981	11.8582	12.5547	9.21108	8.92442	9.1722	9.18772	0	6.11997	0.487771
AP1G2	0	0	0	0	0	0	0	0	0	0	N/A
AP1M1	14.2782	11.4624	11.0714	10.6304	12.3638	11.9612	11.9454	10.2873	9.18772	10.4735	0.202969
AP1S1	8.84564	0	9.55571	8.81715	0	5.4437	0	0	0	0	0.116362
AP1S2	11.4105	11.5089	10.9419	13.4991	0	9.47208	12.1165	9.88081	0	7.33244	0.629225
AP1S3	0	13.3548	0	0	0	2.67096	0	10.9794	0	3.6598	0.831619
AP2A1	10.6373	9.16253	8.86263	12.4546	9.90418	10.2042	0	9.18772	9.18772	6.12515	0.139358
AP2A2	0	9.89955	9.55571	8.81715	0	5.65448	0	0	10.7971	3.59903	0.630246
AP2B1	8.84564	0	11.3474	0	0	4.03861	10.9639	0	12.9718	7.97857	0.410205
AP2M1	12.9059	13.2197	11.2604	10.6088	11.2904	11.857	9.86529	10.5739	9.18772	9.87564	0.0365752
AP2S1	9.94416	0	0	9.91566	0	3.97196	9.1722	0	10.5739	6.58203	0.542863
AP3B1	11.6787	0	0	10.8965	11.6089	6.83682	0	0	9.18772	3.06257	0.4185
AP3B2	0	0	0	0	0	0	9.1722	0	2.22045e-16	3.0574	0.219944
AP3D1	10.455	10.1872	10.8084	13.4321	0	8.97654	9.1722	10.2863	11.6789	10.3791	0.67032
AP3M1	9.73071	0	8.86263	11.8649	11.4082	8.37329	0	9.88081	0	3.2936	0.224951
AP3M2	0	9.49411	10.6543	0	0	4.02968	0	0	11.1335	3.71117	0.94296
AP3S1	11.7899	11.5735	11.0597	12.6012	12.5783	11.9205	9.1722	12.078	0	7.0834	0.121982
AP3S2	12.0644	12.9463	0	13.8796	12.048	10.1877	15.072	12.2787	12.2321	13.1943	0.422496
AP4B1	9.94416	11.1988	12.9055	11.8127	12.4299	11.6582	0	9.88081	0	3.2936	0.0155441
AP4E1	8.88084	0	10.472	0	0	3.87057	0	0	0	0	0.268977
AP4M1	11.3304	0.00081942	9.55571	6.86118e-14	3.87439e-05	4.17739	0.000111795	0	0	3.7265e-05	0.269115
AP4S1	0	0	0	9.51008	0	1.90202	0	0	0	0	0.481618
AP5B1	0	8.80104	9.55571	0	0	3.67135	0	0	0	0	0.267174
AP5M1	11.0427	0	0	9.91566	10.3096	6.25359	0	0	0	0	0.11658
AP5S1	8.84564	0	9.55571	0	0	3.68027	12.2166	0	11.3848	7.86713	0.353424
AP5Z1	9.53872	0	8.86263	0	9.21108	5.52249	0	0	9.18772	3.06257	0.53612
APAF1	0	0	1.40411e-05	9.28973	0	1.85795	0	0	0	0	0.481617
APBA1	0	0	0	0	0	0	0	0	0	0	N/A
APBA2	10.2318	0	12.7943	0	11.1569	6.8366	11.118	0	9.18772	6.76857	0.988478
APBB1	0	0	0	0	0	0	0	0	9.88081	3.2936	0.219944
APBB1IP	0	0	0	8.81715	11.6959	4.10261	0	0	0	0	0.273524
APBB2	12.8528	12.6076	13.4776	14.3223	14.2736	13.5068	11.2515	13.0378	0	8.09643	0.123111
APBB3	9.94416	0	8.86263	0	11.6959	6.10054	0	0	10.2863	3.42877	0.548397
APC	8.84564	10.4104	8.86263	10.6088	0	7.74549	0	0	0	0	0.0257374
APCDD1	10.7914	9.89955	10.472	9.51022	0	8.13463	0	0	0	0	0.0245641
APCDD1L	8.84564	0	8.86263	9.51022	0	5.4437	0	0	10.2863	3.42877	0.62238
APCDD1L-AS1	0	10.4104	0	0	0	2.08208	0	0	0	0	0.481618
APEH	9.94416	0	8.86263	0	0	3.76136	10.9639	0	0	3.65463	0.979956
APELA	10.7914	0	0	0	0	2.15828	0	0	10.5739	3.52463	0.735524
APEX1	13.7358	9.49411	12.446	13.2478	11.6959	12.1239	9.86529	10.5739	9.18772	9.87564	0.0725971
APEX2	8.84564	0	0	0	0	1.76913	0	0	11.2671	3.7557	0.602729
APH1A	9.53872	9.49411	11.5016	9.51022	0	8.00893	0	0	0	0	0.0257443
APH1B	10.2318	10.9981	12.6237	12.7873	12.389	11.806	0	11.7526	0	3.91753	0.036346
API5	0	9.49411	9.55571	10.7629	9.21108	7.80476	9.86529	9.88081	0	6.58203	0.742939
APIP	8.84564	0	8.86263	0	9.90418	5.52249	0	0	0	0	0.116905
APITD1-CORT	0	0	0	0	0	0	0	0	11.2671	3.7557	0.219944
APLF	0	0	0	9.91566	0	1.98313	0	0	0	0	0.481618
APLN	0	0	0	9.51022	0	1.90204	0	0	0	0	0.481618
APLP2	10.455	10.4104	13.3951	12.8601	11.6089	11.7459	9.86529	10.9794	9.88081	10.2418	0.129471
APMAP	11.4105	8.80104	9.55571	10.4265	10.5973	10.1582	11.57	9.88081	10.9794	10.8101	0.387474
APOB	11.1481	10.1872	12.9229	0	10.8204	9.01572	0	0	0	0	0.0259159
APOBEC2	0	0	10.6543	0	0	2.13086	0	0	14.3694	4.7898	0.576699
APOBEC3A	0	0	0	0	0	0	0	0	0	0	N/A
APOBEC3B	0	0	0	0	0	0	0	0	0	0	N/A
APOBEC3C	14.7344	11.8454	13.0056	9.91566	12.8745	12.4751	0	10.7971	10.9794	7.25883	0.117215
APOBEC3G	0	0	0	0	0	0	0	0	10.2863	3.42877	0.219944
APOD	11.1481	12.8262	11.907	13.7443	12.645	12.4541	0	11.4902	11.2671	7.58577	0.136327
APOL1	0	0	10.968	0	9.21108	4.03582	0	10.2863	9.88081	6.72237	0.539138
APOL2	11.89	10.5927	10.8084	12.2182	11.4724	11.3963	0	0	0	0	1.49214e-07
APOL3	8.84564	0	0	0	0	1.76913	0	0	0	0	0.481618
APOL4	11.2434	0	0	0	0	2.24868	0	0	0	0	0.481618
APOL6	0	0	0	0	11.1569	2.23138	0	10.2863	0	3.42877	0.768555
APOLD1	0.840626	0.470091	9.55571	0.000471046	0.00973377	2.17533	0.0741511	0.00612397	0	0.0267584	0.417641
APOM	0	0	0	0	0	0	0	0	0	0	N/A
APOO	0	0	0	0	0	0	0	0	0	0	N/A
APOOL	10.455	0	0	0	0	2.091	0	0	0	0	0.481618
APOPT1	12.1413	8.80104	12.6692	0	10.5973	8.84177	0	0	10.2863	3.42877	0.221701
APP	12.429	11.5735	12.6692	13.0217	12.6122	12.4611	10.5584	12.0208	0	7.5264	0.126704
APPBP2	9.94416	11.7453	13.65	14.7142	9.90418	11.9916	0	12.6216	0	4.2072	0.0581984
APPL1	10.7914	8.80104	9.55571	9.51022	12.5432	10.2403	0	0	0	0	2.40039e-05
APPL2	11.5536	12.059	12.8137	13.7586	10.5973	12.1564	9.86529	11.3848	9.18772	10.1459	0.0581743
APRT	8.84564	0	0	9.91566	0	3.75226	0	0	0	0	0.267731
APTR	8.84564	0	0	9.51022	0	3.67117	9.1722	0	0	3.0574	0.875044
APTX	11.3304	11.7453	11.3474	12.0359	11.0028	11.4924	0	0	0	0	5.51795e-09
AQP11	0	0	0	0	0	0	0	0	0	0	N/A
AQP3	0	0	0	0	0	0	0	0	10.2863	3.42877	0.219944
AQP4-AS1	8.84564	0	0	0	0	1.76913	0	0	0	0	0.481618
AQR	9.53872	11.2858	11.4274	13.3168	13.6536	11.8445	11.2515	13.9834	0	8.41163	0.335746
AR	13.163	9.89955	13.3623	10.2033	11.1569	11.557	0	0	0	0	2.11253e-05
ARAF	0	0	0	9.51022	0	1.90204	0	9.18772	0	3.06257	0.743147
ARAP1	9.53872	0	0	0	0	1.90774	0	0	0	0	0.481618
ARAP2	0	0	0	0	0	0	0	0	10.7971	3.59903	0.219944
ARAP3	8.84564	0	0	0	0	1.76913	0	0	0	0	0.481618
ARCN1	13.6658	12.8082	13.2192	12.9279	13.1813	13.1605	12.5043	12.6534	0	8.3859	0.170723
AREG	0	0	8.86263	0	0	1.77253	0	0	9.88081	3.2936	0.667777
AREL1	0	10.8803	10.2488	10.6088	11.6089	8.66936	9.1722	9.18772	0	6.11997	0.51272
ARF1	14.2437	13.6837	12.9568	15.0592	12.3465	13.658	11.9447	13.4917	12.078	12.5048	0.165062
ARF3	11.4846	8.80104	8.86263	11.4561	0	8.12087	0	10.9794	0	3.6598	0.29452
ARF4	14.8091	13.3442	13.111	14.441	13.3053	13.8021	12.1165	12.743	0	8.2865	0.121837
ARF4-AS1	0	0	0	0	0	0	0	0	12.8252	4.27507	0.219944
ARF5	12.1777	12.6076	11.9535	11.4555	12.8219	12.2032	8.62134e-06	12.2787	10.5739	7.61754	0.155427
ARF6	10.7914	10.1872	0	10.2033	9.21108	8.0786	9.86529	11.2671	0	7.04413	0.79196
ARFGAP1	11.1481	8.80104	0	0	0	3.98983	0	0	1.31006e-14	4.36687e-15	0.271477
ARFGAP2	12.2899	11.8323	11.9153	12.91	12.5546	12.3004	9.1722	12.0202	0	7.06413	0.0967319
ARFGAP3	0	10.4104	10.472	11.5896	11.4082	8.77604	0	9.18772	10.2863	6.49134	0.568258
ARFGEF1	0	9.89955	0	10.6088	9.90418	6.08251	0	0	0	0	0.116238
ARFGEF2	10.6373	11.5735	11.6351	10.6088	9.21108	10.7332	0	0	0	0	1.70371e-06
ARFIP1	9.94416	10.5927	11.3474	14.6806	10.3096	11.3749	0	10.5739	0	3.52463	0.0317044
ARFIP2	0	10.1872	0	12.2182	10.8204	6.64516	10.5584	0	0	3.51947	0.509565
ARFRP1	0	0	8.86263	10.8965	0	3.95183	0	0	0	0	0.270334
ARGLU1	10.455	12.0967	12.2637	12.9441	10.8204	11.716	9.1722	12.8512	10.9794	11.0009	0.498931
ARHGAP1	13.6738	13.1316	13.1392	14.0427	12.9722	13.3919	14.4085	13.1766	0	9.19503	0.260472
ARHGAP10	8.84564	14.0212	14.1608	12.5547	0	9.91647	0	10.5739	0	3.52463	0.194781
ARHGAP11A	0	0	0	11.382	11.1569	4.50778	0	9.18772	0	3.06257	0.74864
ARHGAP11B	8.84564	10.8803	10.6543	0	0	6.07605	0	0	0	0	0.118813
ARHGAP12	9.53872	0	0	0	0	1.90774	0	0	9.18772	3.06257	0.744765
ARHGAP17	0	11.3658	11.0597	8.81715	11.85	8.61853	9.1722	9.88081	0	6.351	0.568513
ARHGAP18	0	0	0	0	11.1569	2.23138	0	9.18772	0	3.06257	0.8307
ARHGAP19	0	14.7567	0	10.4265	0	5.03664	0	0	11.1335	3.71117	0.800161
ARHGAP21	9.53872	11.8454	13.8929	8.81715	11.5136	11.1216	10.2707	10.9794	0	7.08337	0.206943
ARHGAP22	10.6373	9.49411	11.6957	10.2033	10.8204	10.5702	11.118	14.3175	0	8.4785	0.538205
ARHGAP23	10.6373	8.80104	11.998	12.0359	9.90418	10.6753	0	9.18772	0	3.06257	0.0187869
ARHGAP24	9.94416	9.49411	12.2637	9.51022	9.90418	10.2233	9.1722	9.36275	13.6184	10.7178	0.709508
ARHGAP26	8.84564	8.80104	11.6351	12.0751	0	8.27138	0	0	9.18772	3.06257	0.205042
ARHGAP27	0	0	0	0	0	0	0	0	0	0	N/A
ARHGAP27P1-BPTFP1-KPNA2P3	10.6373	11.3083	10.3679	0	0	6.4627	0	0	0	0	0.116337
ARHGAP28	9.53872	0	0	12.806	10.5973	6.5884	0	0	12.0054	4.0018	0.600394
ARHGAP29	0	11.1053	9.96115	9.91566	11.85	8.56642	0	9.18772	0	3.06257	0.183274
ARHGAP31	0	11.44	13.3168	11.0142	13.1622	9.78664	11.9447	11.8267	0	7.9238	0.686955
ARHGAP32	10.455	9.49411	0	0	0	3.98982	0	0	0	0	0.267398
ARHGAP33	0	0	0	0	0	0	0	0	10.9794	3.6598	0.219944
ARHGAP35	11.2434	12.6076	11.2604	11.5251	9.21108	11.1695	0	11.3848	10.9794	7.45473	0.235855
ARHGAP39	0	0	0	0	0	0	0	0	0	0	N/A
ARHGAP42	0	0	0	0	0	0	0	9.18772	0	3.06257	0.219944
ARHGAP44	0	0	0	0	0	0	0	0	11.5855	3.86183	0.219944
ARHGAP5	12.7773	11.1988	11.4274	10.2033	10.5973	11.2408	10.2707	12.5198	0	7.59683	0.251946
ARHGAP5-AS1	0	0	0	10.4265	0	2.0853	0	0	0	0	0.481618
ARHGAP6	0	0	8.86263	0	0	1.77253	0	0	11.5855	3.86183	0.590764
ARHGAP8	0	0	0	0	0	0	0	0	0	0	N/A
ARHGDIA	9.08867	9.10606	0	12.5125	0	6.14145	0	9.47712	0	3.15904	0.498973
ARHGDIB	0	0	0	0	0	0	0	0	9.18772	3.06257	0.219944
ARHGDIG	0	0	0	0	0	0	0	0	0	0	N/A
ARHGEF1	9.94416	10.4104	9.55571	8.81715	11.7759	10.1007	0	0	0	0	4.83044e-06
ARHGEF10	14.7006	14.5146	14.965	14.9655	13.8261	14.5944	9.86529	12.9253	10.5739	11.1215	0.00315991
ARHGEF10L	0	0	0	0	0	0	9.1722	0	13.6535	7.60857	0.0410569
ARHGEF11	11.3304	9.89955	9.96115	12.6671	9.21108	10.6139	9.1722	10.7971	0	6.65643	0.177259
ARHGEF12	11.1481	11.5089	11.2604	12.0751	11.5136	11.5012	9.1722	12.5198	0	7.23067	0.170274
ARHGEF17	9.53872	0	8.86263	0	10.5973	5.79973	9.1722	9.18772	10.2863	9.54874	0.284395
ARHGEF18	12.8066	10.3824	10.2209	12.9635	9.87625	11.2499	0	0	0	0	1.57516e-05
ARHGEF19	9.08861	0	8.86263	0	0	3.59025	10.2707	0	0	3.42357	0.966899
ARHGEF19-AS1	10.1606	0	0	0	0	2.03212	0	0	0	0	0.481618
ARHGEF2	14.2527	11.6913	13.3511	14.2976	12.1014	13.1388	11.118	9.88081	13.1194	11.3727	0.126309
ARHGEF25	0	0	0	0	0	0	0	0	0	0	N/A
ARHGEF26	0	0	0	14.0155	0	2.8031	0	0	11.2671	3.7557	0.843988
ARHGEF28	0	8.80104	10.2488	0	0	3.80997	9.1722	0	11.7526	6.97493	0.466178
ARHGEF3	0	0	10.8084	0	0	2.16168	0	0	0	0	0.481618
ARHGEF33	0	0	0	8.81715	0	1.76343	0	0	0	0	0.481618
ARHGEF35	0	0	0	0	0	0	0	0	10.2863	3.42877	0.219944
ARHGEF37	0	0	0	0	0	0	0	9.18772	0	3.06257	0.219944
ARHGEF38	0	0	0	0	0	0	0	0	0	0	N/A
ARHGEF39	1.9984e-15	2.66454e-15	1.33227e-15	0	0	1.19904e-15	0	0	11.1335	3.71117	0.219944
ARHGEF4	0	0	0	10.4265	0	2.0853	0	0	9.18772	3.06257	0.793365
ARHGEF40	0	9.89955	9.55571	12.5763	3.92864e-12	6.40631	0	0	0	0	0.121706
ARHGEF5	0	0	0	0	0	0	0	0	0	0	N/A
ARHGEF6	13.8359	13.8115	13.4268	11.6502	0	10.5449	0	9.88081	10.5739	6.81824	0.423797
ARHGEF7	0	11.2858	12.0814	12.5059	11.1569	9.406	0	10.9794	0	3.6598	0.213849
ARHGEF9	0	0	9.55571	10.4265	11.6959	6.33562	9.86529	10.7971	0	6.88746	0.902006
ARID1A	9.53872	10.5927	12.5514	11.8127	11.2904	11.1572	9.1722	10.2863	10.2863	9.91493	0.144114
ARID1B	8.84564	11.7453	10.8084	8.81715	10.5973	10.1628	0	13.5571	10.9794	8.17883	0.549749
ARID2	11.3304	12.2666	14.3092	10.6088	0	9.703	0	0	0	0	0.027115
ARID3A	0	0	0	11.0142	0	2.20284	0	9.18772	11.9602	7.04931	0.26568
ARID3B	11.6181	0	0	8.81715	0	4.08705	0	9.18772	0	3.06257	0.809224
ARID4A	0	0	8.86263	0	0	1.77253	0	9.18772	10.2863	6.49134	0.209224
ARID4B	8.84564	12.928	10.2488	0	0	6.40449	8.53805e-07	0	0	2.84602e-07	0.125047
ARID5A	0	0	0	0	0	0	0	0	11.4902	3.83007	0.219944
ARID5B	10.2318	11.2858	10.8084	8.81715	10.8204	10.3927	9.1722	9.18772	0.0400127	6.13331	0.113101
ARIH1	12.2795	10.9981	12.7745	12.3135	12.5432	12.1818	11.8801	9.18772	0	7.02261	0.100353
ARIH2	13.2022	13.5545	12.5176	11.5716	12.302	12.6296	11.2515	11.6725	0	7.64133	0.12842
ARIH2OS	0	0	9.55571	0	0	1.91114	0	0	10.7971	3.59903	0.660989
ARL1	12.0236	8.80104	9.55571	11.908	10.8204	10.6218	9.1722	9.88081	0	6.351	0.135069
ARL10	10.455	13.9321	11.8845	12.0751	11.4082	11.951	0	10.5739	0	3.52463	0.0200675
ARL13B	11.3304	8.80104	9.55571	11.0142	0	8.14027	0	0	0	0	0.0264634
ARL14EP	0	9.49411	10.2488	8.81715	0	5.71201	0	0	0	0	0.117229
ARL15	0	0	0	0	0	0	0	0	0	0	N/A
ARL16	9.94416	13.9599	12.2637	0	0	7.23355	0	0	9.18772	3.06257	0.400209
ARL17A	11.9365	10.8013	11.0597	9.91566	11.5136	11.0454	0	10.2863	9.88081	6.72237	0.134286
ARL17B	11.8412	12.004	0	0	0	4.76904	0	15.0195	0	5.0065	0.965984
ARL2	9.94416	9.49411	0	8.81715	0	5.65108	9.1722	9.8297	9.18772	9.39654	0.270943
ARL2-SNX15	0.665463	0.517667	1.61679	0.651715	0	0.690327	0	8.6646	0	2.8882	0.343563
ARL2BP	12.5495	12.7327	10.5869	13.0931	12.4691	12.2863	12.7274	10.7619	9.88081	11.1234	0.219307
ARL2BPP10	0	0	0	10.523	0	2.1046	0	0	11.1335	3.71117	0.694788
ARL2BPP7	0	0	0	0	0	0	0	10.2863	11.4902	7.25883	0.0343614
ARL3	12.7575	12.8262	10.9419	12.251	12.5783	12.271	9.1722	9.18772	11.7526	10.0375	0.0284704
ARL4A	0	0	0	8.81715	0	1.76343	0	0	9.18772	3.06257	0.702771
ARL4AP2	0	0	0	9.91566	0	1.98313	0	0	0	0	0.481618
ARL4C	11.1481	11.3658	10.8084	12.8774	13.0822	11.8564	0	9.88081	0	3.2936	0.0137041
ARL4D	10.6373	8.80104	0	10.7629	0	6.04025	0	0	0	0	0.118758
ARL5A	10.7357	10.1801	9.14317	10.4839	10.1849	10.1456	9.1722	0	0	3.0574	0.0202283
ARL5B	0	0	9.55571	11.2149	9.21108	5.99634	0	0	9.18769	3.06256	0.489112
ARL5C	0	8.80004	0	0	0	1.76001	0	0	10.7971	3.59903	0.620419
ARL6	8.84564	0	10.2488	10.4265	0	5.90419	0	0	9.18772	3.06257	0.497111
ARL6IP1	11.4105	11.1988	10.8084	11.3019	10.8204	11.108	10.2707	9.88081	0	6.71717	0.124499
ARL6IP4	0	0	0	0	0	0	0	0	11.4902	3.83007	0.219944
ARL6IP5	14.2527	14.3844	14.1658	14.1923	14.1013	14.2193	13.6494	14.269	0	9.30613	0.198711
ARL6IP6	0	8.80104	10.472	0	0	3.85461	0	0	0	0	0.269246
ARL8A	0	0	9.55571	10.4265	0	3.99644	0	9.88081	0	3.2936	0.868189
ARL8B	12.5344	12.6927	11.1651	10.2033	13.254	11.9699	9.86529	14.375	0	8.0801	0.268229
ARL9	0	0	0	0	0	0	9.86529	0	0	3.28843	0.219944
ARMC1	0	8.80104	11.5016	0	0	4.06053	11.118	0	0	3.706	0.937227
ARMC10	10.6373	12.6295	10.472	13.9875	12.3465	12.0146	0	10.9794	0	3.6598	0.0249564
ARMC12	0	0	0	0	0	0	0	0	0	0	N/A
ARMC2	0	9.49411	0	9.51022	0	3.80087	9.1722	0	9.18772	6.11997	0.566457
ARMC4	0	0	0	0	0	0	0	0	9.88081	3.2936	0.219944
ARMC6	0	0	0	0	0	0	0	0	0	0	N/A
ARMC7	0	0	8.86263	0	0	1.77253	0	0	9.88081	3.2936	0.667777
ARMC8	12.1777	13.7567	12.5001	12.9441	13.5285	12.9814	13.2151	11.2671	0	8.16073	0.163212
ARMC9	10.2318	0	0	0	9.21108	3.88858	0	0	0	0	0.267554
ARMCX1	8.84564	8.80104	8.86263	10.6088	9.21108	9.26584	0	9.18772	0	3.06257	0.0347759
ARMCX2	10.455	11.7453	12.6002	9.51022	9.90418	10.843	0	9.18772	12.5862	7.25797	0.255455
ARMCX3	14.6948	14.1288	14.5461	15.3493	13.4305	14.4299	10.9639	13.8971	15.7994	13.5535	0.460222
ARMCX4	8.84564	0	8.86263	0	11.0028	5.74221	0	0	0	0	0.119955
ARMCX5	0	0	0	0	0	0	0	0	0	0	N/A
ARMCX5-GPRASP2	0	0	0	0	0	0	0	0	0	0	N/A
ARMCX6	0.160681	0.0465306	0.0965029	0.135589	0.195015	0.126864	0.0985397	0.0677696	0	0.0554364	0.127144
ARMCX7P	10.7914	9.49411	10.2488	10.6088	11.0028	10.4292	10.2707	9.88081	10.9541	10.3685	0.890061
ARMT1	0	9.49411	10.472	10.6088	0	6.11498	0	9.18772	0	3.06257	0.476263
ARNT	11.7359	9.49411	11.3474	12.8424	11.6959	11.4231	0	12.8252	12.132	8.31907	0.35912
ARNT2	0	10.9981	12.446	0	0	4.68882	0	0	0	0	0.267931
ARNTL	0	9.89955	10.2488	11.5251	9.21108	8.17691	0	0	0	0	0.0255946
ARNTL2	11.7359	0	10.9419	10.2033	0	6.57622	0	9.18772	0	3.06257	0.438305
ARPC1A	13.7871	12.944	12.4178	13.3056	12.2067	12.9322	9.86529	11.8267	0	7.23066	0.0791817
ARPC1B	11.6787	12.3272	11.1651	11.8615	10.5973	11.526	11.737	10.9794	11.4902	11.4022	0.782615
ARPC2	14.0046	14.4428	12.7543	11.9525	13.0396	13.2388	13.2496	10.7971	0	8.01557	0.135602
ARPC3	9.53872	9.49411	10.472	11.1196	11.0028	10.3254	10.7816	0	0	3.59387	0.044942
ARPC4	13.7582	14.5146	13.7377	11.7614	12.6767	13.2897	13.6147	12.1321	9.88081	11.8759	0.214972
ARPC5	15.4762	13.7918	15.229	16.0308	15.4336	15.1923	16.0126	16.0206	0	10.6777	0.294478
ARPC5L	10.7914	12.5621	0	8.81715	9.21108	8.27635	9.1722	0	0	3.0574	0.20344
ARPIN	8.84564	10.1872	9.96115	11.4561	0	8.09002	0	9.88081	9.18772	6.35618	0.647458
ARPP19	10.2318	9.49411	10.8084	12.8774	10.3096	10.7443	10.5584	9.18772	0	6.58204	0.152188
ARPP21	0	0	0	0	0	0	0	0	0	0	N/A
ARRB1	0	0	0	0	0	0	0	0	0	0	N/A
ARRB2	0	0	0	0	0	0	0	0	0	0	N/A
ARRDC1-AS1	0	0	0	0	0	0	0	0	0	0	N/A
ARRDC2	10.925	10.4104	10.2488	12.9601	10.8204	11.0729	0	10.5739	12.2787	7.61753	0.275318
ARRDC3	10.6373	11.1988	12.2965	11.9525	10.5973	11.3365	12.0625	9.88081	0	7.31444	0.193702
ARRDC4	8.84564	10.5927	10.2488	13.0797	10.8204	10.7174	0	12.3231	0	4.1077	0.079553
ARSA	0	0	0	8.81715	0	1.76343	0	0	9.18772	3.06257	0.702771
ARSB	11.2434	11.3658	11.3474	14.1153	0	9.61438	10.5584	9.88081	0	6.81307	0.522233
ARSD	0	0	8.86263	10.8965	11.2061	6.19305	0	0	11.2671	3.7557	0.597927
ARSD-AS1	0	0	0	0	8.77558	1.75512	0	0	0	0	0.481618
ARSE	0	0	9.55571	0	9.21108	3.75336	0	0	0	0	0.26669
ARSG	12.7173	11.7761	10.015	12.4441	10.7836	11.5472	0	0	0	0	2.59903e-06
ARSJ	9.94416	12.3844	10.472	10.2033	9.21108	10.443	9.1722	0	0	3.0574	0.0197094
ARSK	9.53872	0	0	9.51022	0	3.80979	9.1722	11.5855	6.02636e-10	6.91923	0.470666
ART3	12.0236	8.80104	0	0	0	4.16493	0	0	0	0	0.275002
ARV1	0	9.89955	0	0	9.21108	3.82213	0	10.9794	10.7971	7.25883	0.433725
ARVCF	0	0	0	0	0	0	10.7816	0	0	3.59387	0.219944
AS3MT	4.98599e-08	10.1005	0	0	10.2727	4.07464	9.86564	9.88081	8.63948	9.46198	0.157945
ASAH1	14.2208	12.9753	15.4121	13.7515	12.6767	13.8073	12.4302	11.4902	0	7.97347	0.0988402
ASAH2	0	0	0	0	0	0	0	0	0	0	N/A
ASAH2B	0	0	9.96115	0	0	1.99223	9.1722	0	10.9343	6.70217	0.242208
ASAP1	12.9398	12.9753	13.6665	12.9279	14.3169	13.3653	9.1722	12.2787	0	7.1503	0.0621472
ASAP1-IT2	0	0	0	10.2033	0	2.04066	0	0	0	0	0.481618
ASAP2	11.6891	8.51395	8.86263	11.4561	7.38244	9.58084	10.5584	10.5739	0	7.0441	0.401558
ASAP3	11.4846	10.8803	0	8.81715	12.8745	8.81131	9.1722	9.18772	0	6.11997	0.504487
ASB1	0	10.4104	11.6351	12.2182	11.0028	9.0533	0	0	0	0	0.0248446
ASB13	8.84564	0	0	0	0	1.76913	0	0	0	0	0.481618
ASB14	0	8.80104	0	0	0	1.76021	0	0	0	0	0.481618
ASB16-AS1	11.0427	12.0198	11.4274	9.51022	11.4082	11.0817	0	0	0	0	1.12531e-06
ASB2	0	0	0	0	0	0	0	0	0	0	N/A
ASB3	11.9809	9.89949	12.1202	0	0	6.80012	9.1722	0	0	3.0574	0.423068
ASB6	0	0	0	0	0	0	0	0	0	0	N/A
ASB7	0	0	0	8.81715	10.5973	3.88289	0	0	0	0	0.269561
ASB8	10.6373	10.1872	9.96115	12.0751	11.6089	10.8939	9.1722	9.88081	0	6.351	0.105691
ASB9	0	0	11.5016	0	0	2.30032	0	0	0	0	0.481618
ASCC1	12.3719	10.5927	10.2488	12.1492	10.5973	11.192	9.1722	11.4902	9.18772	9.95004	0.178296
ASCC2	0	9.89955	12.94	0	12.5068	7.06927	0	13.7827	0	4.59423	0.647967
ASCC3	11.3304	8.80104	13.2933	13.5444	0	9.39383	9.1722	0	0	3.0574	0.165117
ASF1A	0	0	0	12.3135	11.6089	4.78448	0	11.1335	0	3.71117	0.828977
ASF1B	10.6373	0	0	0	0	2.12746	0	0	11.7526	3.91753	0.672391
ASGR1	0	0	0	0	0	0	0	0	0	0	N/A
ASH1L	10.7914	12.9118	12.6692	13.3168	11.1569	12.1692	0	11.5855	0	3.86183	0.0285779
ASH2L	13.7728	11.1035	14.247	14.14	12.8486	13.2224	9.1722	0	0	3.0574	0.0051009
ASIC1	0	0	0	0	0	0	0	0	0	0	N/A
ASIC5	0	0	0	0	0	0	0	0	0	0	N/A
ASL	8.71956	0	0	0	0	1.74391	0	0	0	0	0.481618
ASMTL	0	10.7468	0	0	0	2.14936	0	0	0	0	0.481618
ASMTL-AS1	0	0	9.55571	0	0	1.91114	0	0	0	0	0.481618
ASNA1	9.53872	8.80104	0	10.4265	0	5.75325	0	0	0	0	0.117608
ASNS	0	0	0	0	0	0	0	0	0	0	N/A
ASNSD1	0	0	0	0	0	0	0	0	0	0	N/A
ASNSP6	0	0	0	0	0	0	0	0	0	0	N/A
ASPA	0	0	0	13.5355	0	2.7071	9.1722	0	1.8963e-10	3.0574	0.936906
ASPH	13.317	11.0208	12.3031	12.0137	12.1554	12.162	10.3372	10.2863	0	6.8745	0.0841574
ASPHD1	0	0	0	0	0	0	0	0	0	0	N/A
ASPHD2	10.2318	8.80104	11.4075	0	11.0028	8.28863	0	0	0	0	0.0261786
ASPM	0	0	0	0	0	0	9.1722	0	0	3.0574	0.219944
ASPN	12.2467	11.6913	12.5001	13.442	13.1428	12.6046	11.4747	12.7711	0	8.08193	0.181524
ASPRV1	0	0	0	0	0	0	9.86529	0	0	3.28843	0.219944
ASPSCR1	0	0	8.86263	0	0	1.77253	9.86529	0	9.40066	6.42198	0.212208
ASRGL1	0	0	0	0	0	0	0	0	0	0	N/A
ASS1	11.9365	9.49411	0	10.7629	11.919	8.8225	0	9.18772	0	3.06257	0.174764
ASS1P2	0	0	0	0	0	0	0	0	0	0	N/A
ASS1P9	0	0	0	0	0	0	0	0	0	0	N/A
ASTE1	9.69636	0	8.86263	9.51022	0	5.61384	0	0	0	0	0.116377
ASTN2	0	0	10.8084	8.81715	0	3.92511	10.5584	0	0	3.51947	0.92495
ASXL1	10.2318	11.3658	13.6247	11.382	11.0028	11.5214	0	12.1834	0	4.06113	0.0506215
ASXL2	13.5183	10.9981	12.3889	0	9.21108	9.22328	0	13.8126	0	4.6042	0.359469
ASXL3	0	0	0	0	0	0	0	0	0	0	N/A
ATAD1	11.3304	9.49411	0	11.1196	11.4082	8.67046	0	0	9.59922	3.19974	0.19446
ATAD2	9.53872	0	11.0597	0	0	4.11968	0	0	12.6841	4.22803	0.981882
ATAD2B	8.84564	0	8.86263	11.382	0	5.81805	0	0	0	0	0.121382
ATAD3A	0	0	0	0	0	0	0	0	0	0	N/A
ATAD3B	0	0	0	0	0	0	10.2707	0	0	3.42357	0.219944
ATAD3C	0	0	0	0	0	0	0	0	0	0	N/A
ATAD5	0	10.1872	8.86263	0	0	3.80997	0	0	0	0	0.268294
ATAT1	11.3304	9.89955	11.0597	0	10.3096	8.51985	0	0	0	0	0.024682
ATCAY	0	0	0	0	0	0	0	0	0	0	N/A
ATE1	8.84564	8.80104	8.86263	11.2149	9.21108	9.38706	9.86529	11.5855	0	7.15026	0.440285
ATF1	0	9.49411	0	0	9.21108	3.74104	0	9.18772	0	3.06257	0.863687
ATF1P1	0	8.80104	0	0	0	1.76021	0	0	0	0	0.481618
ATF2	11.6181	11.7966	12.1206	11.382	10.5973	11.5029	9.86529	11.8957	0	7.25366	0.167229
ATF3	0	11.9364	0	0	0	2.38728	0	0	0	0	0.481618
ATF4	11.2434	11.7453	12.0814	9.91566	12.8486	11.5669	0	9.88081	0	3.2936	0.016003
ATF4P1	0	0	0	0	0	0	0	0	0	0	N/A
ATF4P2	0	0	0	0	0	0	0	0	0	0	N/A
ATF4P3	0	0	0	0	0	0	0	0	0	0	N/A
ATF4P4	0	0	0	0	0	0	0	0	0	0	N/A
ATF5	0	0	0	15.0918	0	3.01836	0	0	0	0	0.481618
ATF6	13.2254	10.9015	11.436	11.8377	9.2483	11.3298	9.91043	10.5966	0	6.83568	0.140212
ATF6B	0	0	0	0	0	0	0	0	0	0	N/A
ATF7	0	11.1035	12.0129	12.7488	10.5973	9.2925	0	0	0	0	0.0251973
ATF7IP	11.6787	10.8803	11.3474	11.0142	10.8204	11.1482	10.7816	9.88081	0	6.88747	0.143311
ATF7IP2	12.1413	10.7468	0	0	0	4.57762	11.118	9.88081	0	6.9996	0.613258
ATG10	0	11.5089	0	8.81715	10.3096	6.12713	0	0	0	0	0.12011
ATG101	0	0	0	10.1073	2.92877e-13	2.02146	0	0	0	0	0.481618
ATG12	13.3114	11.44	13.7897	12.7682	12.4299	12.7478	0	12.078	0	4.026	0.0266804
ATG13	13.3994	8.80104	12.0405	13.0797	12.4691	11.9579	12.3076	0	0	4.10253	0.0490051
ATG14	8.84564	0	0	0	11.2904	4.02721	0	0	0	0	0.271792
ATG16L1	0	11.7453	11.9535	13.5792	9.90418	9.43644	0	11.2671	0	3.7557	0.229307
ATG16L2	8.84564	0	11.8313	10.6088	0	6.25715	0	0	9.18772	3.06257	0.467926
ATG2A	0	0	10.2488	0	0	2.04976	0	0	0	0	0.481618
ATG2B	10.2318	11.7453	9.96115	11.0142	10.3096	10.6524	9.1722	0	0	3.0574	0.0156181
ATG3	8.84564	9.49411	0	9.51022	11.0028	7.77055	0	11.2671	0	3.7557	0.331618
ATG4A	0	0	8.86263	11.9525	0	4.16303	0	0	9.18772	3.06257	0.798371
ATG4B	0	11.6913	0	12.2827	0	4.7948	0	9.88081	0	3.2936	0.755066
ATG4C	0	0	11.0597	0	0	2.21194	0	0	0	0	0.481618
ATG4D	0	0	0	10.4265	0	2.0853	0	2.70042e-09	0	9.0014e-10	0.481618
ATG5	0	10.5927	11.1651	12.1128	9.21108	8.61634	0	10.2863	0	3.42877	0.227731
ATG7	11.1565	12.8309	11.3521	10.9011	12.9999	11.8481	11.2562	0.0390365	0	3.76508	0.0277443
ATG9A	9.94416	8.80104	0	0	11.7759	6.10422	0	0	0	0	0.121163
ATIC	16.6956	11.44	14.4646	13.8474	13.0611	13.9017	0	11.5855	0	3.86183	0.0164866
ATL1	13.5018	9.4929	0	0	9.20986	6.44091	0	0	0	0	0.127999
ATL2	8.84564	0	10.2488	0	0	3.81889	0	9.88081	0	3.2936	0.898532
ATL3	14.2208	14.6814	14.2652	14.8159	13.9023	14.3771	11.737	13.3308	0	8.35593	0.0981693
ATM	11.89	14.867	13.581	14.1203	13.2183	13.5353	0	13.4361	0	4.4787	0.0349212
ATMIN	8.84564	12.2349	11.1651	11.8127	12.6122	11.3341	10.5584	11.2671	0	7.27517	0.198086
ATN1	0	0	8.86263	0	0	1.77253	0	9.18772	0	3.06257	0.70548
ATOH8	0	0	0	8.81715	0	1.76343	0	0	0	0	0.481618
ATOX1	0	9.49411	8.86263	11.0142	11.0028	8.07475	0	0	0	0	0.0260576
ATP10A	14.0604	12.4385	15.011	13.8669	11.1569	13.3067	11.8801	13.5943	0	8.49147	0.188887
ATP10B	0	0	0	0	0	0	0	0	0	0	N/A
ATP10D	0	11.1035	12.8515	10.8965	9.21108	8.81252	0	9.88081	0	3.2936	0.204112
ATP11A	0	8.80104	11.0597	11.4561	0	6.26337	0	0	11.5855	3.86183	0.610083
ATP11A-AS1	0	0	0	0	0	0	0	0	0	0	N/A
ATP11B	10.985	10.8803	10.6543	11.5497	10.0045	10.8148	9.1722	10.3865	0	6.51957	0.125953
ATP11C	9.94416	9.49411	9.55571	9.91566	10.3096	9.84385	0	10.2863	0	3.42877	0.0432564
ATP13A1	0	8.80104	0	0	0	1.76021	0	0	0	0	0.481618
ATP13A3	11.0427	11.2858	12.3282	12.0359	10.3096	11.4004	10.2707	12.3231	0	7.53127	0.219851
ATP1A1	11.8412	12.6076	14.0774	14.8307	12.302	13.1318	12.1165	11.4902	0	7.8689	0.127161
ATP1A1-AS1	0	0	0	0	0	0	0	0	0	0	N/A
ATP1A2	0	0	0	0	0	0	0	0	0	0	N/A
ATP1A3	0	0	0	0	0	0	0	0	0	0	N/A
ATP1A4	0	8.80104	0	0	0	1.76021	0	0	0	0	0.481618
ATP1B1	10.3782	10.6714	11.7038	11.5192	11.7759	11.2097	9.1722	11.8267	0	6.99963	0.162447
ATP1B3	0	0	0	0	0	0	9.1722	0	9.18772	6.11997	0.0337979
ATP23	8.84564	0	0	0	0	1.76913	0	0	0	0	0.481618
ATP2A1	0	0	0	0	0	0	0	0	0	0	N/A
ATP2A2	10.2318	9.89955	11.4274	11.8127	9.21108	10.5165	11.3693	0	0	3.78977	0.0557399
ATP2A3	0	0	0	0	0	0	0	0	0	0	N/A
ATP2B1	14.0385	13.5371	14.3263	13.9703	13.9023	13.9549	11.2515	12.5198	0	7.92377	0.0836415
ATP2B1-AS1	0	10.1872	0	0	0	2.03744	0	9.88081	0	3.2936	0.741008
ATP2B4	12.2467	13.0056	13.6416	12.5306	12.2067	12.7262	9.86529	9.88081	0	6.58203	0.0447816
ATP2C1	12.3005	0	9.55571	10.7629	12.0442	8.93266	9.86529	9.18772	0	6.351	0.525691
ATP2C2	0	0	0	0	0	0	0	0	0	0	N/A
ATP5A1	13.5817	11.6341	11.0597	14.0155	14.0862	12.8754	0	13.1766	0	4.3922	0.0430968
ATP5B	13.3341	12.0967	12.1206	12.2182	12.5783	12.4696	9.1722	11.8267	0	6.99963	0.0831884
ATP5C1	11.7899	11.8919	12.6002	14.7413	13.2	12.8447	10.2707	12.714	0	7.66157	0.12772
ATP5D	0	0	0	0	0	0	0	0	0	0	N/A
ATP5E	9.53872	8.80104	12.359	12.4279	0	8.62533	9.86529	10.2863	0	6.7172	0.642328
ATP5EP2	0	0	0	8.81715	0	1.76343	0	0	0	0	0.481618
ATP5F1	8.84564	9.49411	11.1651	13.2114	9.21108	10.3855	0	0	0	0	7.26295e-05
ATP5F1P1	0	0	0	0	0	0	0	0	0	0	N/A
ATP5F1P4	0	0	8.86263	0	0	1.77253	0	0	0	0	0.481618
ATP5G1	11.4105	12.2021	11.5016	11.2149	11.7759	11.621	11.737	0	0	3.91233	0.0360787
ATP5G1P4	0	0	0	0	0	0	0	0	0	0	N/A
ATP5G2	11.3304	10.7468	8.86263	0	9.90418	8.1688	0	9.88081	0	3.2936	0.232918
ATP5G3	13.4899	12.7521	12.359	11.0142	12.8745	12.4979	10.2707	12.6841	11.3848	11.4465	0.21054
ATP5H	11.7899	0	0	0	0	2.35798	9.86529	0	9.18772	6.351	0.346468
ATP5HP4	0	0	0	0	0	0	0	0	0	0	N/A
ATP5I	0	8.80104	0	0	0	1.76021	10.5584	0	0	3.51947	0.631268
ATP5J	12.6297	12.5386	10.472	11.2149	12.5783	11.8867	9.1722	13.1766	11.2716	11.2068	0.533644
ATP5J2	12.6067	12.7899	9.96115	13.5792	11.7759	12.1426	0	12.1834	0.000334535	4.06124	0.0392705
ATP5J2P6	0	0	0	0	0	0	9.86529	0	10.2863	6.7172	0.0338781
ATP5L	12.5832	12.1682	10.2488	10.2033	12.4691	11.5345	10.5584	12.0208	13.362	11.9804	0.648639
ATP5L2	0	0	0	0	0	0	0	0	0	0	N/A
ATP5O	12.0644	12.3844	10.6543	11.1196	11.0028	11.4451	9.86529	10.5739	0	6.81306	0.116976
ATP5S	0	9.89955	10.472	0	13.4305	6.76041	9.86529	9.88081	11.3848	10.377	0.376057
ATP5SL	12.8345	11.7453	0	9.51022	9.21108	8.66022	0	13.1766	0	4.3922	0.370441
ATP6AP1	11.89	11.1988	12.1947	12.5547	10.3096	11.6296	10.2707	12.743	11.1335	11.3824	0.752791
ATP6AP1L	9.53872	10.7468	0	0	0	4.0571	9.1722	0	8.7499	5.97403	0.646761
ATP6AP2	11.7359	11.9364	12.0814	12.3724	13.1028	12.2458	10.2707	12.1834	15.3035	12.5859	0.771091
ATP6V0A1	10.2318	9.49411	0	0	0	3.94518	0	0	0	0	0.26707
ATP6V0A2	12.2795	12.6721	12.5761	12.806	10.5973	12.1862	0	9.18772	0	3.06257	0.00741355
ATP6V0A4	0	0	0	0	0	0	0	0	15.7286	5.24287	0.219944
ATP6V0B	12.7373	12.5145	9.96115	12.1843	12.3465	11.9488	0	12.9012	0	4.3004	0.0546809
ATP6V0C	8.84564	10.9981	8.86263	9.91566	11.4082	10.006	0	0	0	0	7.72864e-06
ATP6V0D1	0	0	11.2604	0	0	2.25208	0	12.6534	0	4.2178	0.663774
ATP6V0E1	14.7316	14.1092	13.5069	15.5646	13.8838	14.3592	12.1165	12.078	0	8.06483	0.0794372
ATP6V0E1P1	0	0	0	0	0	0	0	0	10.7971	3.59903	0.219944
ATP6V0E2	0	0	0	12.5547	0	2.51094	0	0	0	0	0.481618
ATP6V0E2-AS1	0	11.2858	10.472	0	0	4.35156	0	0	10.5739	3.52463	0.856825
ATP6V1A	10.2318	12.5621	10.472	12.4806	11.7759	11.5045	10.5584	10.5739	10.7971	10.6431	0.23823
ATP6V1B2	9.94416	10.4104	12.3282	10.7629	0	8.68913	0	0	0	0	0.0256027
ATP6V1C1	8.84564	11.44	0	10.4265	0	6.14243	9.1722	11.1335	9.18772	9.83114	0.322461
ATP6V1C2	0.00344422	0.0208409	0.0356139	9.93218	1.6847e-08	1.99842	0.171099	0.000559388	9.88081	3.35082	0.717185
ATP6V1D	13.5817	11.2858	13.8864	13.4222	12.4691	12.929	11.2515	11.6725	15.093	12.6723	0.821706
ATP6V1E1	8.84564	10.9981	0	12.1843	13.1622	9.03805	12.7274	0	10.5739	7.7671	0.776096
ATP6V1E2	0	0	10.6543	0	0	2.13086	0	0	0	0	0.481618
ATP6V1F	0	10.4104	8.86263	8.81715	12.4691	8.11186	0	10.2863	10.2863	6.85753	0.751985
ATP6V1G1	11.5536	11.6341	11.5016	12.2182	11.9836	11.7782	11.3693	12.078	0	7.81577	0.215744
ATP6V1G2-DDX39B	7.9288	1.02034e-08	6.072	2.91724e-08	6.95893	4.19195	9.99201e-15	7.74047	0	2.58016	0.608669
ATP6V1H	13.4202	11.3658	11.1651	10.4265	12.7663	11.8288	0	9.18772	0	3.06257	0.00979566
ATP7A	12.6067	11.6341	10.9419	8.81715	10.3096	10.8619	9.86529	10.5739	9.18772	9.87564	0.314724
ATP7B	0	0	8.86263	0	0	1.77253	0	0	10.9794	3.6598	0.61581
ATP8A2	0	0	0	0	0	0	0	0	0	0	N/A
ATP8B1	10.7914	8.80104	11.9535	10.8965	11.1569	10.7199	9.1722	12.1834	9.18772	10.1811	0.612437
ATP8B2	12.342	11.44	0	12.1843	11.0028	9.39382	11.3693	12.1321	13.2652	12.2555	0.40197
ATP8B3	0	0	10.472	0	0	2.0944	0	0	0	0	0.481618
ATP8B4	0	0	0	0	0	0	0	0	0	0	N/A
ATP8B5P	0	0	0	0	0	0	0	9.88081	0	3.2936	0.219944
ATP9A	12.2467	13.1316	11.8582	12.5547	11.919	12.342	12.7274	10.9794	12.2787	11.9952	0.508414
ATP9B	9.51633	10.1164	10.2575	0	0	5.97805	1.58752e-08	10.7213	0	3.57377	0.585607
ATPAF1	14.2482	13.3007	13.1252	14.5274	13.4737	13.735	0	13.1194	11.4902	8.2032	0.11841
ATPAF2	8.84564	0	0	0	10.3096	3.83105	10.7816	10.2863	11.3848	10.8176	0.0685089
ATPIF1	10.925	12.6076	9.55571	12.1128	10.3096	11.1021	13.4762	0	10.9794	8.15187	0.380091
ATR	11.7899	9.49411	10.472	12.1492	11.2904	11.0391	0	0	11.3848	3.79493	0.0436421
ATRAID	15.2391	15.3647	14.4497	15.8514	16.0044	15.3819	13.2151	14.2936	0	9.16957	0.115334
ATRIP	0	0	0	0	0	0	0	0	12.3231	4.1077	0.219944
ATRN	8.84564	8.80104	11.9535	12.8243	0	8.4849	9.1722	0	0	3.0574	0.199143
ATRNL1	0	0	0	0	0	0	0	9.18772	0	3.06257	0.219944
ATRX	11.1481	10.1872	12.2298	11.9525	11.1569	11.3349	9.86529	9.18772	13.9937	11.0156	0.798455
ATXN1	8.84564	10.4104	12.0405	12.1128	10.8204	10.8459	12.6061	9.18772	0	7.26461	0.257569
ATXN10	11.3304	10.9981	10.2488	13.0067	13.5417	11.8251	12.6378	0	0	4.2126	0.0541019
ATXN1L	0	8.80104	9.55571	0	0	3.67135	0	0	14.5485	4.8495	0.808147
ATXN2	11.7899	13.0056	13.5165	12.8601	10.5973	12.3539	10.9639	12.6216	10.7971	11.4609	0.315182
ATXN2-AS	0	0	0	0	0	0	0	0	11.7526	3.91753	0.219944
ATXN2L	9.94416	9.89955	8.86263	10.7629	5.41689e-09	7.89385	0	0	0	0	0.0251007
ATXN3	8.84564	9.49411	12.5514	13.0797	11.1569	11.0255	10.9639	9.28042	14.0396	11.428	0.797459
ATXN7	9.53872	10.1872	11.2604	11.9525	10.5973	10.7072	11.118	9.18772	9.18772	9.83115	0.275094
ATXN7L1	9.53872	0	0	0	0	1.90774	0	0	0	0	0.481618
ATXN7L2	0	0	9.96115	0	0	1.99223	0	0	9.18772	3.06257	0.768325
ATXN7L3	0	9.49411	11.6957	13.402	0	6.91836	0	0	9.88081	3.2936	0.455464
ATXN7L3B	9.53872	9.89955	12.0405	11.0142	11.0028	10.6992	0	10.9794	0	3.6598	0.0422826
AUH	8.84564	0	0	0	0	1.76913	0	9.18772	0	3.06257	0.704469
AUNIP	0	9.49411	0	0	0	1.89882	0	0	0	0	0.481618
AUP1	13.7871	10.5927	13.7825	13.929	11.9836	12.815	10.7816	12.7985	10.2863	11.2888	0.194589
AURKA	0	0	0	0	0	0	0	0	0	0	N/A
AURKAIP1	11.3304	0	9.96115	8.81715	0	6.02174	0	12.1321	10.5739	7.56867	0.733281
AURKAPS1	0	0	0	0	0	0	0	0	11.5855	3.86183	0.219944
AURKAPS2	0	0	0	0	0	0	0	0	10.2863	3.42877	0.219944
AURKB	9.53872	12.7712	0	0	0	4.46198	0	0	10.7971	3.59903	0.855634
AURKC	9.53872	0	0	0	0	1.90774	0	0	0	0	0.481618
AUTS2	14.6566	15.2028	13.9059	15.582	15.736	15.0167	17.0892	15.0681	0	10.7191	0.319743
AVEN	8.84564	0	0	9.51022	0	3.67117	0	0	10.2863	3.42877	0.952559
AVIL	0	8.80104	0	0	0	1.76021	9.1722	0	0	3.0574	0.702698
AVL9	10.2318	11.1035	9.96115	10.8965	0	8.43859	0	0	0	0	0.0244661
AVPI1	0	8.80104	0	0	9.21108	3.60242	0	10.2863	0	3.42877	0.96561
AVPR1B	0	0	0	0	0	0	0	0	0	0	N/A
AXIN1	9.53872	0	0	0	0	1.90774	0	0	11.5855	3.86183	0.625288
AXIN2	0	0	0	8.81715	10.3096	3.82535	0	0	9.88081	3.2936	0.897438
AXL	11.7899	12.0198	12.5761	13.0365	11.919	12.2683	0	11.4902	0	3.83007	0.0240657
AZI2	9.94416	11.8919	11.7377	0.000248697	12.8233	9.27946	9.86528	10.2863	0	6.71719	0.545196
AZIN1	12.9564	13.035	11.9535	12.9601	12.2555	12.6321	11.3693	11.6725	0	7.6806	0.129719
AZIN1-AS1	0	0	8.86263	0	0	1.77253	0	0	9.18772	3.06257	0.70548
AZU1	0	0	0	0	0	0	0	0	0	0	N/A
B2M	15.5657	15.0333	15.305	16.365	16.1541	15.6846	14.3254	15.0224	10.2863	13.2114	0.0710329
B3GALNT1	9.53872	9.89955	10.6543	0	9.90418	7.99935	0	0	0	0	0.0243927
B3GALNT1P1	0	0	0	0	0	0	0	0	0	0	N/A
B3GALNT2	0	0	0	0	0	0	0	0	0	0	N/A
B3GALT1	0	9.0053	0	0	2.22045e-16	1.80106	0	0	12.1834	4.06113	0.575313
B3GALT2	9.53872	0	0	0	10.8204	4.07182	0	9.88081	0	3.2936	0.856145
B3GALT6	12.4009	13.9129	11.8582	12.9914	9.21108	12.0749	0	0	0	0	2.70125e-05
B3GAT2	2.09388e-13	9.42484	2.704e-07	0	2.71627e-12	1.88497	0	1.87145e-07	0	6.23817e-08	0.481618
B3GAT3	0	0	9.55571	0	0	1.91114	9.1722	0	0	3.0574	0.746642
B3GLCT	10.455	0	10.472	11.6502	12.645	9.04444	0	10.7971	0	3.59903	0.226009
B3GNT2	0	8.80104	0	8.81715	0	3.52364	9.1722	0	11.8267	6.99963	0.405833
B3GNT4	2.40452e-12	0	5.43965e-12	0	3.70715e-11	8.98313e-12	3.55271e-15	1.97798e-10	9.18772	3.06257	0.219944
B3GNT5	0	8.80104	0	0	0	1.76021	0	0	0	0	0.481618
B3GNT6	0	0	0	0	0	0	9.1722	0	0	3.0574	0.219944
B3GNT9	0	10.4719	0	5.46605	0	3.18759	0	7.96001	0	2.65334	0.880714
B3GNTL1	9.53872	0	7.92069	0	0	3.49188	0	0	9.18772	3.06257	0.909956
B4GALNT2	0	0	8.86263	0	0	1.77253	0	0	0	0	0.481618
B4GALNT4	0	0	0	0	0	0	10.2707	0	0	3.42357	0.219944
B4GALT1	12.8886	14.1762	13.1666	14.9676	12.7663	13.5931	11.2515	11.7526	9.18772	10.7306	0.0119769
B4GALT1-AS1	0	8.80104	0	8.81715	0	3.52364	9.1722	0	0	3.0574	0.902314
B4GALT2	8.84564	9.49411	0	12.4005	10.8204	8.31213	0	9.18772	9.18772	6.12515	0.571194
B4GALT3	0	0	9.55571	0	0	1.91114	0	0	10.5739	3.52463	0.671603
B4GALT4	9.53872	8.80104	0	0	0	3.66795	0	0	10.2863	3.42877	0.953171
B4GALT5	13.3781	12.6076	10.9419	13.3813	9.21108	11.904	0	11.8267	10.9794	7.60203	0.199286
B4GALT6	0	0	0	0	0	0	0	0	0	0	N/A
B4GALT7	9.53872	0	0	0	0	1.90774	0	0	0	0	0.481618
B4GAT1	0	0	0	10.4265	0	2.0853	0	0	10.7971	3.59903	0.706058
B9D1	0	0	8.86263	0	0	1.77253	0	0	10.2863	3.42877	0.647542
B9D2	0	0	0	0	0	0	0	0	0	0	N/A
BAALC	9.53872	11.245	0	0	10.3096	6.21866	0	0	0	0	0.117508
BAALC-AS1	0	0	0	8.81715	0	1.76343	0	11.2671	0	3.7557	0.601228
BABAM1	11.6787	12.2349	10.6543	12.9441	11.0028	11.703	11.2515	0	0	3.7505	0.0293181
BACE1	11.3304	12.5851	12.7517	11.6996	11.7523	12.0238	9.1722	11.1335	0	6.76857	0.0832874
BACE1-AS	0	0	8.86263	0	0	1.77253	0	0	0	0	0.481618
BACE2	10.455	10.4104	13.797	11.1196	12.5432	11.665	0	10.5739	10.2863	6.9534	0.130048
BACH1	10.7914	8.80104	8.86263	8.81715	9.21108	9.29666	0	0	0	0	1.71907e-06
BACH1-IT2	0	0	11.1651	0	0	2.23302	0	0	9.88081	3.2936	0.791009
BACH2	0	0	0	0	0	0	0	0	0	0	N/A
BAD	0	8.80104	0	0	0	1.76021	12.4679	0	9.18772	7.21854	0.179879
BAG1	10.6373	9.49411	8.86263	9.91566	9.21108	9.62416	0	0	10.9794	3.6598	0.0695335
BAG2	11.1198	9.28354	12.1583	10.3982	10.9589	10.7837	2.22045e-16	0	12.5198	4.17327	0.0778085
BAG3	10.455	9.89955	0	8.81715	0	5.83434	0	9.88081	0	3.2936	0.548685
BAG4	9.53872	8.80104	0	8.81715	0	5.43138	0	0	0	0	0.116372
BAG5	13.8954	13.0204	11.0597	14.838	9.21108	12.4049	10.2707	0	0	3.42357	0.019555
BAG6	11.1481	10.4104	11.1651	8.81715	0	8.30815	0	10.2863	0	3.42877	0.243904
BAHCC1	11.1481	10.8803	11.8069	12.6671	11.0028	11.501	9.1722	9.18772	0	6.11997	0.0561364
BAHD1	9.94416	0	0	8.81715	0	3.75226	0	0	10.2863	3.42877	0.937612
BAIAP2	0	0	0	11.4561	0	2.29122	0	0	14.4503	4.81677	0.607297
BAIAP2-AS1	10.925	8.80104	0	0	0	3.94521	9.1722	0	0	3.0574	0.829409
BAIAP2L1	10.2737	12.2666	11.9077	10.4265	9.21108	10.8171	0	9.88081	10.7971	6.89264	0.186699
BAK1	0	8.80104	0	11.7074	0	4.10169	0	0	0	0	0.27366
BAMBI	8.84564	8.80104	0	8.81715	9.21108	7.13498	9.1722	9.18772	11.1335	9.83114	0.309228
BANF1	12.5344	11.8919	12.1947	13.9645	12.7945	12.676	12.2631	12.078	0	8.1137	0.179237
BANF1P1	0	12.2021	11.998	0	0	4.84002	0	0	0	0	0.266595
BANK1	0	0	8.86263	0	0	1.77253	0	0	0	0	0.481618
BANP	0	10.4104	0	0	0	2.08208	9.1722	0	12.3231	7.1651	0.237248
BAP1	0	8.80104	0	0	0	1.76021	0	0	10.7971	3.59903	0.620474
BARD1	8.84564	0	9.96115	8.81715	0	5.52479	0	0	0	0	0.117073
BASP1	13.8427	14.2898	13.7067	14.2286	15.5281	14.3192	13.9512	13.3465	0	9.09923	0.170481
BATF3	0	0	0	0	0	0	0	0	0	0	N/A
BAX	0	8.80104	0	11.8127	10.8204	6.28683	0	10.5739	9.88081	6.81824	0.905323
BAZ1A	9.53872	11.8454	10.6543	12.2182	10.3096	10.9132	0	9.18772	0	3.06257	0.0151019
BAZ1B	10.455	10.1872	12.6467	11.8127	9.21108	10.8625	9.86529	0	0	3.28843	0.0244041
BAZ2A	9.94416	0	9.96115	10.7629	11.4082	8.41528	0	9.88081	0	3.2936	0.216986
BAZ2B	9.94416	0	8.86263	8.81715	10.5973	7.64425	0	0	0	0	0.0254603
BBC3	9.53872	0	0	0	0	1.90774	0	0	0	0	0.481618
BBIP1	10.6342	10.2249	10.2455	0.000100631	12.2005	8.66104	2.22045e-16	0	0	7.4015e-17	0.0253186
BBOF1	0	9.49411	0	10.8965	0	4.07812	0	0	10.2863	3.42877	0.881549
BBS1	8.75859	9.40705	12.8328	11.438	11.5497	10.7972	0	9.79375	0	3.26458	0.0268266
BBS10	9.53872	0	0	10.7629	0	4.06032	9.1722	9.88081	0	6.351	0.592779
BBS12	0	0	0	0	0	0	0	10.2863	10.2863	6.85753	0.0337978
BBS2	10.7914	0	0	11.0142	0	4.36112	9.86529	9.18772	0	6.351	0.656316
BBS4	0	9.49411	0	0	0	1.89882	0	0	11.6725	3.89083	0.619442
BBS5	0	0	8.86263	0	0	1.77253	0	0	12.4835	4.16117	0.557764
BBS7	11.9365	8.80104	10.6543	0	9.21108	8.12058	0	0	0	0	0.0275482
BBS9	0	0	0	0	0	0	0	9.18772	0	3.06257	0.219944
BBX	14.0712	13.105	14.1952	12.9113	13.3219	13.5209	11.737	12.3657	0	8.03423	0.112919
BCAP29	0	11.44	10.6543	10.7629	9.21108	8.41366	0	10.2863	9.18772	6.49134	0.622998
BCAP31	9.53872	10.5927	0	9.51022	11.2904	8.18641	9.1722	10.5739	0	6.58203	0.677751
BCAR1	0	0	12.0814	0	9.21108	4.2585	9.1722	0	0	3.0574	0.783329
BCAR3	11.89	10.4104	8.86263	0	0	6.23261	0	9.88081	0	3.2936	0.511003
BCAS2	12.923	0	8.86263	0	11.5136	6.65985	0	0	12.2983	4.09943	0.611553
BCAS2P2	0	0	0	0	0	0	0	0	10.2863	3.42877	0.219944
BCAS3	0	0	10.472	0	0	2.0944	9.86529	0	11.2671	7.04413	0.241372
BCAS4	0	0	0	0	11.85	2.37	0	10.5739	0	3.52463	0.786469
BCAT1	13.7582	11.6341	13.6416	13.7223	13.4595	13.2431	11.9447	10.5739	10.7971	11.1052	0.0139768
BCAT2	13.5729	13.1576	14.1355	14.7305	12.8219	13.6837	9.1722	16.0185	0	8.3969	0.173024
BCCIP	10.5225	12.3449	12.0568	12.0496	12.6749	11.9297	9.1722	12.5198	10.5739	10.7553	0.222746
BCDIN3D	10.2626	3.77476e-15	10.7419	0	0	4.2009	4.48904e-05	5.41104e-06	0	1.67671e-05	0.266758
BCDIN3D-AS1	0	0	0	0	0	0	0	0	0	0	N/A
BCKDHA	0	0	0	0	0	0	0	0	0	0	N/A
BCKDHB	11.8412	8.80104	0	10.6088	9.90418	8.23104	0	0	0	0	0.0267275
BCKDK	11.1481	0	0	0	9.21108	4.07184	0	0	9.18772	3.06257	0.810498
BCL10	9.94416	9.89955	9.55571	10.6088	11.6089	10.3234	0	10.5739	0	3.52463	0.040902
BCL11B	0	0	0	0	0	0	9.86529	0	0	3.28843	0.219944
BCL2	9.53872	0	0	0	0	1.90774	0	0	0	0	0.481618
BCL2L1	10.7914	10.7468	12.2298	0	11.2904	9.01168	0	10.5739	0	3.52463	0.216372
BCL2L11	0	0	0	0	0	0	0	0	0	0	N/A
BCL2L12	0	0	0	0	0	0	0	0	0	0	N/A
BCL2L13	11.6181	12.2349	10.2488	11.8615	13.9901	11.9907	13.3465	10.5739	0	7.97347	0.239409
BCL2L2	11.4105	11.9789	11.3474	11.6502	9.21108	11.1196	0	0	9.88081	3.2936	0.0200693
BCL2L2-PABPN1	11.033	8.26014	0	0	0	3.85863	0	0	0	0	0.273859
BCL3	0	0	0	0	0	0	9.1722	0	0	3.0574	0.219944
BCL6	10.7914	11.1035	10.8084	9.91566	9.21108	10.366	0	9.18772	0	3.06257	0.0186848
BCL6B	0	0	0	0	0	0	0	0	0	0	N/A
BCL7A	0	10.8803	0	0	0	2.17606	0	0	0	0	0.481618
BCL7B	10.6373	0	8.86263	12.6012	11.9836	8.81695	9.1722	10.2863	10.5739	10.0108	0.711394
BCL7C	14.5359	11.7966	9.96115	0	0	7.25873	0	0	0	0	0.124673
BCL9L	0	0	1.3145e-13	10.2033	0	2.04066	0	0	0.00239335	0.000797783	0.481782
BCLAF1	9.94416	12.5386	12.6237	10.4265	10.3096	11.1685	0	9.88081	0	3.2936	0.0206988
BCO2	13.564	0	0	8.81715	0	4.47623	0	0	0	0	0.282194
BCOR	11.1481	13.3548	9.55571	13.0217	11.6959	11.7552	0	0	0	0	1.34743e-05
BCORL1	10.455	10.7468	9.55571	0	9.21108	7.99372	0	0	9.18772	3.06257	0.208411
BCORP1	0	0	0	0	0	0	0	0	0	0	N/A
BCR	11.2434	10.9706	8.86263	10.441	0	8.30353	0	10.9794	10.2863	7.08857	0.761944
BCRP2	0	9.01949	0	9.47291	0	3.69848	9.1722	0	0	3.0574	0.870113
BCRP3	0	0	0	0	0	0	0	0	11.2671	3.7557	0.219944
BCS1L	8.84564	10.7468	8.86263	0	0	5.69101	0	0	9.18772	3.06257	0.520106
BCYRN1	0	0	0	0	0	0	0	0	0	0	N/A
BDH1	0	0	0	0	0	0	0	0	0	0	N/A
BDH2	12.7967	10.5927	14.4756	0	13.5285	10.2787	0	0	0	0	0.0269461
BDNF	0	0	8.86263	9.51022	0	3.67457	0	0	0	0	0.267014
BDNF-AS	0	0	0	0	0	0	0	9.18772	12.714	7.30057	0.0386458
BDP1	9.94416	0	8.86263	0	0	3.76136	0	9.18772	0	3.06257	0.860377
BEAN1	0	0	0	0	0	0	0	0	0	0	N/A
BECN1	11.4105	10.9981	10.9419	12.5059	11.5136	11.474	10.27	10.2863	0	6.8521	0.117496
BEND3	13.2522	0	0	0	0	2.65044	9.1722	0	0	3.0574	0.925616
BEND6	9.53872	0	0	10.8965	10.5973	6.2065	9.1722	11.1335	11.5855	10.6304	0.245176
BEND7	0	8.80104	0	8.81715	0	3.52364	0	0	10.7971	3.59903	0.985191
BEST1	11.4422	0	0	0	0	2.28844	9.1722	0	9.18772	6.11997	0.350119
BEST2	0	0	0	0	0	0	9.1722	0	9.88081	6.351	0.0340526
BET1	10.2318	8.80104	11.5016	12.3135	10.5973	10.689	10.7816	11.3848	11.8267	11.331	0.465333
BET1L	10.7914	10.1872	0	0	0	4.19572	0	12.6841	0	4.22803	0.994639
BEX1	0	0	0	0	0	0	0	9.18772	9.88081	6.35618	0.0340411
BEX3	13.546	13.3442	12.446	12.8601	14.1236	13.264	12.7556	13.4503	11.8267	12.6775	0.298269
BEX4	9.53872	9.49411	0	0	0	3.80657	0	13.2652	0	4.42173	0.895319
BFAR	8.84564	10.5927	10.2488	11.4561	0	8.22865	9.86529	11.5855	0	7.15026	0.788557
BFSP1	0	0	9.55571	0	0	1.91114	0	0	12.5549	4.18497	0.588459
BGLAP	0	0	0	0	9.14415	1.82883	0	0	9.88081	3.2936	0.683825
BGLT3	0	0	0	0	0	0	0	0	0	0	N/A
BGN	13.7582	12.2666	12.3889	13.199	11.0028	12.5231	11.118	11.9602	0	7.69273	0.144849
BHLHB9	0	0	0	0	0	0	0	0	10.7971	3.59903	0.219944
BHLHE22	0	0	0	8.81715	0	1.76343	0	0	0	0	0.481618
BHLHE40	0	10.1872	12.6467	10.2033	11.0028	8.808	12.6686	9.18772	0	7.28544	0.721413
BHLHE41	0	11.9364	0	0	0	2.38728	0	0	0	0	0.481618
BHMT2	8.84564	11.9789	9.55571	11.0142	9.90418	10.2597	0	0	0	0	8.70836e-06
BICC1	13.4802	12.8439	12.9734	13.6612	13.1428	13.2203	11.118	14.9528	0	8.69027	0.216602
BICD1	9.53872	10.9981	11.0597	11.0142	9.90418	10.503	11.118	9.18772	0	6.76857	0.192181
BICD2	13.0199	12.3844	11.4274	12.2182	12.8486	12.3797	10.9639	10.7971	10.2863	10.6824	0.00550563
BID	0	11.2858	8.86263	11.1196	9.21108	8.09582	11.737	9.18772	10.2863	10.4037	0.445618
BIN1	9.94416	10.4104	0	0	0	4.07091	0	0	11.8957	3.96523	0.981657
BIN2	0	0	11.5705	0	0	2.3141	0	0	11.4902	3.83007	0.728331
BIN2P1	0	0	0	0	0	0	0	0	7.48179e-12	2.49393e-12	0.219944
BIN3	0	0	0	8.81716	11.919	4.14723	0	0	0	0	0.274457
BIRC2	11.4846	8.80104	12.0814	12.1492	11.0028	11.1038	0	10.2863	13.3465	7.8776	0.332191
BIRC3	11.6181	0	10.2488	11.1196	11.0028	8.79786	0	0	0	0	0.024471
BIRC5	14.0216	9.49411	9.55571	12.5059	0	9.11546	0	9.18772	10.9794	6.72237	0.579988
BIRC6	10.6373	12.1331	11.3474	12.4546	12.302	11.7749	0	11.6725	0	3.89083	0.0337578
BIRC8	0	0	0	0	0	0	0	0	0	0	N/A
BIVM	9.53872	0	11.0597	0	10.8204	6.28376	10.2707	9.18772	0	6.48614	0.962965
BIVM-ERCC5	0	0	4.20676e-08	0	0	8.41352e-09	0	0	9.18772	3.06257	0.219944
BLCAP	12.8158	12.9905	11.7529	11.9951	12.4299	12.3968	0	0	9.18772	3.06257	0.006126
BLID	0	0	8.86263	0	0	1.77253	0	0	10.2863	3.42877	0.647542
BLM	9.53872	0	0	0	0	1.90774	0	0	12.2787	4.0929	0.597837
BLMH	10.7914	0	9.55571	9.51022	9.21108	7.81368	0	0	11.4902	3.83007	0.339423
BLOC1S1	10.0876	0	0	0	12.3465	4.48682	0	11.8267	10.5739	7.46687	0.540993
BLOC1S2	11.3304	12.2666	12.1583	13.9229	11.7759	12.2908	9.86529	12.5888	9.88081	10.7783	0.137837
BLOC1S3	0	0	0	0	0	0	0	0	9.88081	3.2936	0.219944
BLOC1S4	9.94416	0	0	0	9.90418	3.96967	0	0	13.9498	4.64993	0.889527
BLOC1S5	13.1762	10.1872	13.18	0	0	7.30868	0	9.18772	0	3.06257	0.393665
BLOC1S5-TXNDC5	7.89994	7.39761	8.77932	9.2591	4.75039	7.61727	5.89336	2.49802	0	2.79713	0.0253817
BLOC1S6	12.9564	13.2424	14.2936	14.0556	9.21108	12.7518	12.4533	9.16661	12.078	11.2326	0.332444
BLVRA	9.94416	0	0	0	11.0028	4.18939	0	0	10.2863	3.42877	0.863695
BLVRB	0	0	0	0	0	0	0	0	9.18092	3.06031	0.219944
BLZF1	0	0	8.86263	10.2033	0	3.81319	0	0	9.18772	3.06257	0.851625
BMI1	0	8.80104	9.96115	10.6088	0	5.8742	10.2707	0	12.2321	7.50093	0.714967
BMP1	11.4105	12.6076	12.1206	11.2149	13.6653	12.2038	11.737	9.88081	0	7.20594	0.116305
BMP2	17.5387	17.8173	17.5418	18.3655	19.2743	18.1075	0	0	10.5739	3.52463	0.00139983
BMP2K	0	0	8.88177	0	0	1.77635	9.1722	0	0	3.0574	0.70751
BMP4	0	3.96115	0	0	0	0.79223	0	0	0	0	0.481618
BMP5	0	0	0	0	0	0	0	0	0	0	N/A
BMP6	0	1.94587	0	1.76598	0	0.74237	10.6175	0	0	3.53917	0.332722
BMP7	0	0	10.8084	0	0	2.16168	0	0	11.3848	3.79493	0.69711
BMP8A	0	10.4104	0	0	0	2.08208	0	0	0	0	0.481618
BMPER	0	0	10.2488	11.6502	0	4.3798	0	0	0	0	0.268031
BMPR1A	12.3679	12.4186	10.2818	10.2033	9.23748	10.9018	10.6175	0	0	3.53917	0.0352642
BMPR1B	0	0	0	0	0	0	0	0	13.1389	4.37963	0.219944
BMPR1B-AS1	0	0	0	0	0	0	0	0	0	0	N/A
BMPR2	12.5832	14.0426	14.2424	14.56	15.8779	14.2612	16.4459	11.2671	0	9.23767	0.213955
BMS1	9.53872	9.49411	9.55571	12.1492	10.8204	10.3116	0	0	0	0	6.01997e-06
BMS1P1	11.1481	9.49411	12.7543	0	10.3096	8.74122	10.2707	12.9488	12.8252	12.0149	0.327021
BMS1P10	0.156195	0	0	0	0	0.031239	0	0	12.1321	4.04403	0.22313
BMS1P11	9.76184	0	0	0	0	1.95237	0	0	0	0	0.481618
BMS1P12	0	0	0	0	0	0	0	0	11.9602	3.98673	0.219944
BMS1P13	0.162633	0	0	0	0	0.0325266	0	0	0	0	0.481618
BMS1P14	0	0	0	0	0	0	0	0	0	0	N/A
BMS1P15	0	0	0	0	0	0	0	0	11.3848	3.79493	0.219944
BMS1P16	0	0	0	0	0	0	0	0	9.18772	3.06257	0.219944
BMS1P2	0	0	0	9.51022	0	1.90204	0	0	0	0	0.481618
BMS1P4	0	0	0	9.91566	0	1.98313	0	0	0	0	0.481618
BMS1P8	0	0	0	0	0	0	0	9.18772	0	3.06257	0.219944
BMS1P9	9.76184	0	0	0	0	1.95237	0	0	9.18772	3.06257	0.757306
BMT2	12.8158	11.1988	10.8084	11.2149	12.2067	11.6489	0	9.88081	0	3.2936	0.0144593
BNC1	0	8.80104	0	0	0	1.76021	0	0	0	0	0.481618
BNC2	12.2467	12.8952	13.9684	12.1492	12.8219	12.8163	13.3768	11.4902	0	8.289	0.192385
BNIP1	11.3304	0	0	8.81715	0	4.02951	9.1722	0	9.18772	6.11997	0.621026
BNIP2	11.981	11.9789	10.6543	12.6882	11.6089	11.7823	0	11.1335	9.18772	6.77374	0.0967158
BNIP3	11.4105	13.5967	10.9419	14.2808	13.0822	12.6624	9.1722	11.3778	0	6.85	0.0734659
BNIP3L	14.4252	13.8761	13.0521	14.3779	12.5068	13.6476	13.0841	11.7526	0	8.2789	0.131678
BNIP3P11	0	0	0	0	0	0	0	0	0	0	N/A
BNIP3P17	0	0	0	0	0	0	0	0	10.5739	3.52463	0.219944
BNIP3P18	0	0	0	0	0	0	0	0	0	0	N/A
BNIP3P25	0	0	0	0	0	0	9.1722	0	9.18772	6.11997	0.0337979
BNIP3P28	0	0	8.86263	0	0	1.77253	0	0	0	0	0.481618
BNIPL	0	0	0	0	0	0	0	0	9.97353	3.32451	0.219944
BOC	0	10.1872	11.2579	9.51022	13.3827	8.8676	10.2707	0	0	3.42357	0.219247
BOD1	11.981	9.49411	11.998	12.8601	11.6089	11.5884	0	11.3848	10.7971	7.39397	0.185429
BOD1L1	8.84564	10.4104	0	8.81715	0	5.61464	0	0	0	0	0.118169
BOK	8.84564	0	0	8.81715	9.21108	5.37477	0	0	0	0	0.115988
BOLA1	0	12.6721	0	0	0	2.53442	0	0	0	0	0.481618
BOLA2	2.4989	0	9.91177	3.87235	10.9875	5.4541	1.93396e-05	0	2.22045e-16	6.44653e-06	0.104311
BOLA2B	8.84525	8.80104	3.76588e-12	10.4261	10.2618	7.66684	0	0	10.0647	3.3549	0.27249
BOLA3	8.84564	0	0	8.81715	0	3.53256	0	0	0	0	0.266571
BOLA3-AS1	0	8.80104	0	13.0511	0	4.37043	0	0	0	0	0.27977
BOP1	0	0	0	0	0	0	0	0	0	0	N/A
BORA	11.4105	8.81036	9.55569	9.51022	0	7.85735	0	11.0768	0	3.69227	0.315398
BORCS5	0	0	8.86263	9.51022	0	3.67457	0	0	0	0	0.267014
BORCS6	0	8.80104	0	0	0	1.76021	0	0	0	0	0.481618
BORCS7	15.9255	14.3993	15.1886	15.3609	14.9502	15.1649	12.5394	12.9943	9.18772	11.5738	0.00866509
BORCS7-ASMT	4.09997e-08	7.13313	0	0	9.95392	3.41741	4.73215	9.33436e-06	9.18772	4.63996	0.735081
BORCS8	9.53872	0	0	8.81715	0	3.67117	0	0	10.5739	3.52463	0.971638
bP-21201H5.2	0	0	9.55571	0	0	1.91114	0	0	0	0	0.481618
bP-21264C1.2	0	0	0	0	0	0	0	0	0	0	N/A
bP-2189O9.2	0	0	0	0	0	0	0	0	0	0	N/A
BPESC1	0	0	0	0	0	0	9.1722	0	0	3.0574	0.219944
BPGM	11.7899	8.80104	8.86263	8.81715	10.8204	9.81822	11.2515	11.1335	12.5821	11.6557	0.0875657
BPHL	0	9.49401	8.86263	0	10.3096	5.73325	0	0	0	0	0.117255
BPIFA1	0	0	0	0	0	0	0	0	0	0	N/A
BPIFB1	0	0	0	9.51022	0	1.90204	0	0	0	0	0.481618
BPNT1	12.1036	12.2974	9.96115	8.81715	0	8.63586	9.1722	0	0	3.0574	0.187041
BPTF	11.6181	11.4203	14.6103	11.9525	11.4082	12.2019	9.1722	12.078	0	7.0834	0.115162
BPTFP1	0	0	1.56176e-06	0	0	3.12352e-07	0	0	9.18772	3.06257	0.219944
BRAF	9.53872	8.80104	0	8.81715	9.21108	7.2736	0	10.6437	0	3.5479	0.334771
BRAFP1	0	0	8.86263	0	0	1.77253	0	0	0	0	0.481618
BRAP	8.84564	9.49411	0	0	0	3.66795	0	0	0	0	0.267017
BRAT1	0	13.3652	0	0	0	2.67304	0	0	13.9751	4.65837	0.700955
BRCA1	8.84564	8.80104	0	0	0	3.52934	0	0	0	0	0.266572
BRCA2	0	8.80104	0	0	0	1.76021	0	0	0	0	0.481618
BRCC3	0	0	10.472	11.0142	11.2904	6.55532	0	0	0	0	0.116197
BRD1	8.84564	0	10.472	0	9.21108	5.70574	10.7816	9.18772	0	6.65644	0.81891
BRD2	0	0	0	0	0	0	0	0	0	0	N/A
BRD3	9.77676	0	8.86263	0	12.1014	6.14816	11.4747	0.107638	0	3.86078	0.622354
BRD4	12.7967	10.7468	10.9419	12.5547	10.5973	11.5275	10.7816	12.0208	10.5739	11.1254	0.592912
BRD7	10.455	11.2858	11.7529	10.4265	13.3381	11.4517	9.16998	9.8786	0	6.34953	0.0805471
BRD7P1	0	0	0	0	0	0	10.7816	0	9.88081	6.88747	0.034148
BRD8	0	0	0	8.81715	0	1.76343	0	0	0	0	0.481618
BRD9	12.1036	13.2895	11.5016	13.9931	13.3381	12.8452	0	0	0	0	7.0942e-07
BRE	11.1481	12.059	0	14.2463	13.4305	10.1768	0	9.18772	12.2321	7.13994	0.514474
BRF1	0	0	0	0	0	0	0	0	10.9794	3.6598	0.219944
BRF2	12.0475	10.9981	11.3474	11.5251	11.05	11.3936	9.86529	9.88081	0	6.58203	0.0935924
BRI3	14.417	14.2302	13.6499	14.2637	13.593	14.0308	12.783	14.0396	9.88081	12.2345	0.100918
BRI3BP	0	9.27201	12.5326	14.3622	10.3582	9.305	0	0	0	0	0.0309068
BRINP1	0	0	0	0	0	0	0	0	11.3848	3.79493	0.219944
BRINP3	0	9.49411	0	0	0	1.89882	0	0	0	0	0.481618
BRIP1	8.84564	0	8.86263	8.81715	0	5.30508	9.1722	0	0	3.0574	0.560671
BRIX1	9.53872	0	9.96115	8.81715	10.3096	7.72532	0	9.18772	0	3.06257	0.222519
BRK1	15.8799	14.5969	13.797	14.9569	14.0232	14.6508	12.9563	13.665	10.2863	12.3025	0.0399078
BRMS1	8.84564	0	0	0	0	1.76913	0	0	3.27939e-06	1.09313e-06	0.481618
BRMS1L	8.84564	10.1872	8.86263	11.2679	12.3465	10.302	0	0	0	0	2.84585e-05
BROX	11.4105	11.5735	9.96115	11.8615	11.6089	11.2831	9.1722	11.8267	11.6725	10.8905	0.629797
BRPF1	0	0	0	0	0	0	9.86529	0	11.9602	7.27516	0.0355035
BRPF3	9.53872	10.4104	0	0	0	3.98982	11.2515	0	0	3.7505	0.957024
BRSK1	0	0	8.86263	0	0	1.77253	0	0	9.18772	3.06257	0.70548
BRWD1	9.94416	11.1035	10.5024	11.7614	0	8.66229	11.8112	9.18772	9.18772	10.0622	0.6556
BRWD3	8.84564	9.49411	0	0	0	3.66795	0	9.18772	9.18772	6.12515	0.535588
BSCL2	9.53872	8.80104	10.2488	11.0142	10.3096	9.98247	9.86529	9.18772	9.18772	9.41358	0.323022
BSDC1	11.6181	10.8803	10.2488	11.7074	9.21108	10.7331	10.7816	0	0	3.59387	0.0381509
BSG	11.981	10.9981	12.0405	13.199	11.1569	11.8751	10.2707	10.2863	0	6.85233	0.0970269
BSN	0	0	8.86263	0	0	1.77253	0	0	0	0	0.481618
BST1	0	8.80104	11.4274	11.0142	12.1554	8.67961	0	0	9.18772	3.06257	0.183028
BST2	0	0	0	9.51022	9.21108	3.74426	0	0	0	0	0.266661
BTAF1	0	11.2858	11.0597	0	0	4.4691	0	9.18772	9.88081	6.35618	0.678028
BTBD1	8.84564	10.8803	9.55571	13.2829	11.5136	10.8156	0	0	10.9794	3.6598	0.0467342
BTBD10	12.2795	11.8454	11.3474	12.5059	10.3096	11.6576	12.0053	12.8512	10.9794	11.9453	0.675377
BTBD11	0	0	0	0	0	0	0	0	0	0	N/A
BTBD18	0	0	0	0	0	0	0	0	0	0	N/A
BTBD19	11.0427	0	0	11.4561	0	4.49976	0	0	12.6216	4.2072	0.953284
BTBD2	0	0	0	8.81715	0	1.76343	0	0	0	0	0.481618
BTBD3	0	10.8803	8.86263	0	9.21108	5.7908	9.86529	9.88081	12.4457	10.7306	0.178849
BTBD6	11.4105	12.3273	12.2965	11.2149	11.5136	11.7526	0	0	0	0	2.30042e-08
BTBD7	14.3344	11.7453	13.6665	13.7073	13.2	13.3307	10.9639	13.1389	0	8.03427	0.130588
BTBD7P1	0	0	0	0	0	0	0	0	0	0	N/A
BTBD8	0	0	0	0	0	0	0	0	9.18772	3.06257	0.219944
BTBD9	0	0	0	10.7629	9.21108	3.9948	0	0	0	0	0.268721
BTD	12.6297	12.3844	11.2604	12.5782	10.5973	11.89	0	0	0	0	6.01019e-07
BTF3	12.4564	10.9981	11.1651	10.6088	11.9836	11.4424	11.2515	11.8957	0	7.71573	0.239826
BTF3L4	10.455	8.80104	9.55571	11.9525	11.1569	10.3842	0	9.18772	9.88081	6.35618	0.150162
BTF3P12	0	0	9.55571	0	0	1.91114	0	0	9.18772	3.06257	0.745727
BTG1	10.7914	10.4104	10.472	11.7074	10.3096	10.7382	9.1722	10.2863	0	6.48617	0.127384
BTG2	0	0	0	14.2242	0	2.84484	0	0	0	0	0.481618
BTG3	10.455	9.49411	0	0	0	3.98982	0	0	0	0	0.267398
BTG4	0	0	0	0	0	0	0	0	9.18772	3.06257	0.219944
BTN1A1	0	0	0	0	0	0	0	0	15.4042	5.13473	0.219944
BTN2A1	0	8.80104	0	0	0	1.76021	0	0	9.18772	3.06257	0.701809
BTN2A2	0	0	0	0	0	0	0	0	11.3848	3.79493	0.219944
BTN2A3P	0	8.80104	0	0	0	1.76021	0	0	0	0	0.481618
BTN3A1	9.53872	0	0	8.81715	9.21108	5.51339	9.1722	0	10.5739	6.58203	0.791144
BTN3A2	13.0044	7.97859	12.8698	13.3056	12.9722	12.0261	0	0	0	0	0.000112763
BTN3A3	8.84564	8.22264	0	10.8965	9.21108	7.43517	0	0	0	0	0.0266906
BTRC	10.2318	12.2349	8.86263	8.81715	0	8.0293	0	0	11.1335	3.71117	0.310407
BUB1	8.84564	0	8.86263	8.81715	0	5.30508	0	0	0	0	0.115842
BUB1B	0	0	0	0	0	0	0	0	10.9794	3.6598	0.219944
BUB3	12.0236	11.8454	14.1252	13.7798	12.7945	12.9137	10.2707	11.1335	0	7.13473	0.0745796
BUD13	0	10.5927	0	13.2114	10.3096	6.82274	0	11.3848	13.5051	8.29663	0.771951
BUD31	14.4105	14.6386	14.5747	12.9634	13.52	14.0214	9.05472	12.5986	6.66134e-16	7.21777	0.0496722
BVES	9.53872	0	8.86263	0	9.21108	5.52249	0	0	10.9794	3.6598	0.659828
BX842568.2	0	0	0	0	0	0	0	0	0	0	N/A
BYSL	0	0	9.55571	0	0	1.91114	10.9639	0	0	3.65463	0.653279
BZW1	13.4098	13.1576	14.1952	15.6015	14.1236	14.0975	12.1165	12.9718	10.2863	11.7915	0.0293873
BZW1P2	0	0	0	0	0	0	0	0	0	0	N/A
BZW2	10.6373	10.7468	8.86263	10.7629	0	8.20193	9.86529	10.2863	0	6.7172	0.702507
C10orf10	12.6522	10.5927	12.7337	13.3056	12.0442	12.2657	10.2707	12.6841	11.7526	11.5691	0.419236
C10orf107	0	0	0	0	0	0	0	0	9.97753	3.32584	0.219944
C10orf11	0	0	0	11.382	0	2.2764	0	0	0	0	0.481618
C10orf25	0	0	0	0	0	0	0	0	0	0	N/A
C10orf53	0	0	0	0	0	0	0	0	11.2671	3.7557	0.219944
C10orf76	9.94416	8.80104	11.3474	12.4005	11.919	10.8824	0	0	9.88081	3.2936	0.025249
C10orf88	0	10.4104	10.6543	0	9.90418	6.19378	0	9.18772	10.9794	6.72237	0.903742
C10orf90	0	0	0	0	0	0	10.5584	0	0	3.51947	0.219944
C11orf1	0	0	0	0	0	0	0	0	9.88081	3.2936	0.219944
C11orf24	13.136	12.3273	11.5705	14.2935	12.6122	12.7879	10.7816	10.5739	0	7.1185	0.07784
C11orf49	0	0	0	0	0	0	0	0	10.9794	3.6598	0.219944
C11orf52	8.84564	0	0	0	0	1.76913	0	0	10.2863	3.42877	0.646588
C11orf54	12.0236	9.49411	10.6543	9.91566	0	8.41753	9.1722	9.18772	10.7971	9.71901	0.66836
C11orf57	9.53872	10.7468	9.55571	9.91566	9.21108	9.79359	0	11.3848	5.69457e-09	3.79493	0.0753833
C11orf58	11.6787	13.5631	11.2604	13.6453	10.3096	12.0914	0	11.1335	0	3.71117	0.0258649
C11orf63	0	8.80104	0	0	0	1.76021	0	0	0	0	0.481618
C11orf65	0	0	0	0	0	0	0	0	9.88081	3.2936	0.219944
C11orf68	0	0	0	8.81715	11.7759	4.11861	0	0	0	0	0.273855
C11orf70	11.6181	10.1872	0	0	11.1569	6.59244	0	0	11.8957	3.96523	0.590333
C11orf71	0	0	0	0	0	0	0	0	0	0	N/A
C11orf72	8.98815	0	10.8856	11.1727	0	6.20929	0	9.18772	10.5739	6.58721	0.931047
C11orf74	10.925	10.4104	0	9.91566	0	6.25021	11.2515	10.5739	0	7.27513	0.820521
C11orf80	0	0	0	0	0	0	0	9.18772	10.2863	6.49134	0.0343847
C11orf84	0	0	0	0	0	0	0	0	0	0	N/A
C11orf87	0	0	0	0	0	0	0	9.18772	9.18772	6.12515	0.0337978
C11orf88	0	0	0	9.91566	0	1.98313	0	0	0	0	0.481618
C11orf95	12.342	8.80104	0	11.6502	11.5136	8.86137	9.1722	0	0	3.0574	0.17649
C11orf96	0	10.1872	9.96115	0	9.90418	6.01051	0	11.1335	0	3.71117	0.607891
C11orf98	9.53872	0	0	8.81715	0	3.67117	0	0	0	0	0.267122
C12orf10	0	0	0	10.2033	0	2.04066	0	9.88081	11.2671	7.0493	0.230855
C12orf29	0	8.80104	0	9.91566	9.90418	5.72418	10.5584	10.5739	10.2863	10.4729	0.179813
C12orf4	10.2318	10.1872	8.86263	10.2033	0	7.89699	0	0	0	0	0.0248217
C12orf43	8.90256	12.8439	12.7543	13.5532	14.534	12.5176	9.86529	10.7971	0	6.88746	0.093586
C12orf45	0	0	9.55571	0	0	1.91114	10.2707	0	0	3.42357	0.686583
C12orf49	10.6373	10.1872	9.55571	0	0	6.07604	0	0	0	0	0.116547
C12orf50	12.3844	10.0947	10.5247	0.0329681	8.21284	8.24992	11.8106	8.14327	10.5739	10.1759	0.542482
C12orf56	0	0	0	0	0	0	0	0	0	0	N/A
C12orf57	14.8294	8.80104	0	10.6088	14.0708	9.66201	9.1722	0	0	3.0574	0.165771
C12orf60	0	0	0	0	0	0	0	0	11.3848	3.79493	0.219944
C12orf65	0	13.7496	11.5705	14.4624	0	7.9565	0	10.9794	0	3.6598	0.43426
C12orf66	0	0	0	0	0	0	0	0	0	0	N/A
C12orf71	0	0	0	0	0	0	0	0	0	0	N/A
C12orf73	9.53872	12.059	13.0369	0	0	6.92692	0	0	0	0	0.121816
C12orf75	10.2318	10.7468	10.2488	11.382	10.8204	10.686	10.2707	10.5739	0	6.9482	0.193619
C12orf76	10.925	0	8.86263	11.9525	0	6.34803	0	0	9.18772	3.06257	0.460673
C14orf1	13.0044	11.2858	8.86263	10.2033	11.2904	10.9293	0	9.88081	0	3.2936	0.025015
C14orf119	10.6373	13.5371	0	11.908	11.2904	9.47456	0	11.5855	0	3.86183	0.237918
C14orf132	0	0	9.55571	8.81715	0	3.67457	0	0	0	0	0.267147
C14orf159	10.6373	0	9.55571	0	0	4.0386	0	0	0	0	0.267594
C14orf166	13.094	13.483	12.5514	13.2943	12.6122	13.007	10.5584	12.7711	0	7.7765	0.120103
C14orf178	0	0	0	0	0	0	0	0	0	0	N/A
C14orf180	0	0	0	0	0	0	0	0	0	0	N/A
C14orf2	0	10.1872	8.86263	0	0	3.80997	11.2515	0	0	3.7505	0.989043
C14orf28	10.2318	10.1872	11.1651	0	0	6.31682	9.1722	9.88081	0	6.351	0.993705
C14orf37	0	8.80104	0	9.04684	9.21108	5.41179	0	9.88081	0	3.2936	0.597788
C14orf79	0.00106343	6.78268	8.86263	8.81715	6.26969e-07	4.8927	0	0	0	0	0.121001
C14orf93	0	0	0	0	0	0	0	0	0	0	N/A
C15orf38-AP3S2	0	12.5352	0	6.59472e-14	12.8201	5.07106	0	0	9.88081	3.2936	0.723266
C15orf39	0	0	0	0	0	0	0	0	0	0	N/A
C15orf40	8.84564	11.1035	0	11.6502	0	6.31987	9.86529	11.4902	9.88081	10.4121	0.289007
C15orf41	8.84564	12.6076	10.6543	0	0	6.42151	9.1722	10.2863	9.18772	9.54874	0.41773
C15orf48	0	8.80104	0	0	0	1.76021	0	0	0	0	0.481618
C15orf52	0	0	8.86263	0	11.7759	4.12771	0	0	0	0	0.273605
C15orf54	0	0	10.2488	0	0	2.04976	0	0	0	0	0.481618
C15orf57	11.1481	10.5927	9.96115	0	9.90418	8.32123	0	0	0	0	0.024566
C15orf61	9.53872	10.1872	9.55571	10.6088	0	7.97809	0	0	0	0	0.0244845
C15orf65	0	0	0	0	0	0	0	0	10.7971	3.59903	0.219944
C16orf45	12.3719	10.5927	9.55571	10.4265	9.90418	10.5702	9.1722	10.2863	11.5855	10.348	0.796707
C16orf46	0	0	0	9.51022	9.21108	3.74426	0	0	0	0	0.266661
C16orf47	0	8.80104	0	0	0	1.76021	0	0	0	0	0.481618
C16orf52	11.2434	11.6913	9.55571	12.1492	9.90418	10.9088	0	11.2671	10.2863	7.18447	0.219425
[truncated: 17,257 more rows]
